# Supplementary material for: Hydroxycinnamoyl-coenzyme A: tetrahydroxyhexanedioate hydroxycinnamoyl transferase (HHHT) from Phaseolus vulgaris L.: phylogeny, expression pattern, kinetic parameters, and active site analysis
Source: PeerJ. 2025 Feb 20;13:e19037. doi: 10.7717/peerj.19037 (PMC11847488; doi:10.7717/peerj.19037)
Supplement: Supplemental Information 2 [file peerj-13-19037-s002.py]

#Developed by Amanda Fanelli
#This script identifies the duplicate entries in one single fasta file

#Imports module
from collections import Counter

#Opens files, f1 is the fasta file and f2 is the output
f1 = open("fasta1.txt")
f2 = open("duplicate.txt","w")

#Creates a dictionary in wich key = sequence id and item = sequence. 
# Creates two lists, one with sequence id (ident) and other with the sequence (values)

seqfasta = {} # dictionary
ident = []
seq = ""
values = []


for line in f1:
    if line.startswith(">"):
        name = line[1:].rstrip("\n")
        seqfasta[name]=""
        ident.append(name)
        if seq:
            values.append(seq)
            seq = ""
        
    else:
        seqfasta[name] = seqfasta[name] + line.rstrip('\n').rstrip('*')
        seq = seq + line.rstrip('\n').rstrip('*')
values.append(seq)

#For the sequence id, checks and identifies duplicates.
d = Counter(ident)
res = [k for k, v in d.items() if v>1]

#Writes the duplicated ids in the output file(f2)
f2.write("Duplicated names:"+"\n")
for element in res:
    f2.write(element + "\n")

#For the sequences, checks and identifies duplicates (because perhaps some sequences have different ids but are the same seq)
s = Counter(values)
r = [k for k, v in s.items() if v>1]

# In the output file (f2), writes the sequences that are duplicates in fasta format

f2.write("\n"+"Repetitive sequences:"+ "\n")
for element in r:
    position = list(seqfasta.values()).index(element)
    name = list(seqfasta.keys())[position]
    f2.write(">"+ name + "\n")
    f2.write(element + "\n")

f1.close()
f2.close()
