# Supplementary material for: Hydroxycinnamoyl-coenzyme A: tetrahydroxyhexanedioate hydroxycinnamoyl transferase (HHHT) from Phaseolus vulgaris L.: phylogeny, expression pattern, kinetic parameters, and active site analysis
Source: PeerJ. 2025 Feb 20;13:e19037. doi: 10.7717/peerj.19037 (PMC11847488; doi:10.7717/peerj.19037)
Supplement: Supplemental Information 3 [file peerj-13-19037-s003.zip]

Archive with 4 entries (4 files):
- BAHD_hxxxd_aln_edited.txt.contree
- BAHD_hxxxd_aln_edited.txt.iqtree
- BAHD_hxxxd_aln_edited.txt.log
- BAHD_hxxxd_aln_edited.txt.treefile
