# Supplementary material for: Hydroxycinnamoyl-coenzyme A: tetrahydroxyhexanedioate hydroxycinnamoyl transferase (HHHT) from Phaseolus vulgaris L.: phylogeny, expression pattern, kinetic parameters, and active site analysis
Source: PeerJ. 2025 Feb 20;13:e19037. doi: 10.7717/peerj.19037 (PMC11847488; doi:10.7717/peerj.19037)
Supplement: Supplemental Information 3 [file peerj-13-19037-s003.zip › BAHD_hxxxd_aln_edited.txt.contree]

(AT2G39980:0.2651779123,((((((((((((((((AT4G15390:0.1486838130,AT3G30280:0.4089097476)100:0.1937630220,AT5G47950:0.4023322606)100:0.2502991334,AT1G24420:0.6570946573)100:0.1640200379,((AT4G15400:0.3638930385,AT5G47980:0.4983538046)100:0.3501163675,AT5G23970:0.6498483105)100:0.1242861617)100:0.1316721161,(((AT3G26040:0.6783617782,((IIIa_Ss5MAT2:1.2059849362,IIIa_RsVISY:0.7123614617)97:0.2205006133,IIIa_PsSalAT:0.8838757246)68:0.0491666028)66:0.0475195738,(((((MTR_1g094790:0.3748882220,Tp57577_TGAC_v2_gene1935:0.1481341312)100:0.3818424140,(((MTR_8g467580:0.0979613521,MTR_8g467590:0.1079490996)100:0.0969450562,Tp57577_TGAC_v2_gene31810:0.0387516089)100:0.3005069248,PHAVU_004G082800g:0.4233896483)100:0.1666754945)100:0.4762405475,IIIa_CmAAT4:0.7697772262)99:0.0781593013,(IIIa_RhAAT1:0.4606510796,(IIIa_FaSAAT:0.1744440021,IIIa_FvVAAT:0.2772721556)100:0.2659487974)100:0.4930963951)99:0.1226215840,PHAVU_010G102000g:0.7818922488)99:0.1541297636)91:0.1156379629,(((AT1G24430:0.6595932330,(MTR_3g086020:0.1547718180,Tp57577_TGAC_v2_gene33402:0.2036712569)100:0.4413654018)100:0.2834697422,(((PHAVU_010G014100g:0.0548280376,PHAVU_010G014300g:0.1363098171)100:0.4236261646,PHAVU_010G020900g:0.4280844929)100:0.3474919912,IIIa_CbBEAT:1.2449865923)95:0.1426381661)72:0.0963068329,((((((MTR_8g079970:0.2825358045,Tp57577_TGAC_v2_gene35816:0.4344864997)100:0.0276929884,MTR_8g079950:0.1680331472)100:0.0616960645,((MTR_5g084870:0.1413047729,MTR_5g084850:0.2133236993)95:0.0185550760,MTR_5g084900:0.2948276494)100:0.0880636845)100:0.0657936362,Tp57577_TGAC_v2_gene35831:0.3178595351)100:0.1548240528,(((MTR_8g079980:0.1940688801,Tp57577_TGAC_v2_gene40395:0.1741970759)100:0.1250892408,Tp57577_TGAC_v2_gene35825:0.2472440081)100:0.2001600344,PHAVU_002G177000g:0.5328126389)99:0.0993840707)100:0.5112664879,(((MTR_2g007880:0.1595824683,(Tp57577_TGAC_v2_gene19748:0.0874031837,(Tp57577_TGAC_v2_gene19727:0.2079416025,Tp57577_TGAC_v2_gene28554:0.3507758331)99:0.0904599482)99:0.1009530769)99:0.1689666590,PHAVU_006G211000g:0.4865192598)100:0.6273893691,(IIIa_CaPun1:0.7750412207,(IIIa_CrDAT:0.3083715113,IIIa_CrMAT:0.3029746702)100:0.5952669182)100:0.2709178873)93:0.0658098540)77:0.0894467460)93:0.0955668982)96:0.1725782359)100:0.5657153139,((((AT4G29250:0.6901946833,((MTR_1g011660:0.2697350479,Tp57577_TGAC_v2_gene15662:0.1571731523)100:0.1193255422,PHAVU_001G054300g:0.2708426521)100:0.2908404341)100:0.4523116017,(((MTR_7g114960:0.2224253467,Tp57577_TGAC_v2_gene20803:0.3197068213)100:0.1610256122,PHAVU_006G101000g:0.4167916901)100:0.5497026925,PAHAL_9G090600:1.0608582537)91:0.1434500291)100:0.1996135827,(AT5G02890:1.4364608230,(Tp57577_TGAC_v2_gene31420:1.7011468240,PAHAL_7G240500:1.3315103821)85:0.1748540091)96:0.3583863485)53:0.1424698760,(((AT3G23840:0.6517691233,AT4G13840:0.6603167723)100:0.3639245820,(Tp57577_TGAC_v2_gene11863:0.5541755098,PHAVU_003G050600g:0.4912433593)100:0.4351632732)92:0.1010884855,(((((((MTR_1g035890:0.3298929876,MTR_3g100150:0.1779522482)100:0.0757845755,Tp57577_TGAC_v2_gene6345:0.3656236898)100:0.0297449632,Tp57577_TGAC_v2_gene9023:0.2417223769)100:0.1004520358,MTR_2g036780:0.2136221875)100:0.2815001281,PHAVU_008G182300g:0.4991288533)100:0.3623733599,II_AtCER2:1.0326690020)99:0.1692961942,(PAHAL_6G068900:0.6576770481,(PAHAL_7G287700:0.3878277801,II_ZmGlossy2:0.5287662723)100:0.2942130368)100:0.6142281882)50:0.0811232922)100:0.5761560117)100:0.4006536907)90:0.1492416337,((((AT1G65450.1:0.3117747690,((((MTR_7g084940:0.0900307178,Tp57577_TGAC_v2_gene31050:0.2923891481)97:0.0311082108,(MTR_7g084910:0.2257199549,Tp57577_TGAC_v2_gene32195:0.1919050296)100:0.0373001737)97:0.1161867923,PHAVU_001G097400g:0.2306611512)93:0.0853767270,PHAVU_004G062600g:0.2912342644)93:0.1488191901)100:0.4486270277,((MTR_7g056087:0.1120925001,PHAVU_008G130300g:0.1358924977)94:0.0500525492,Tp57577_TGAC_v2_gene497:0.2139153227)100:0.9645332541)100:0.2499680314,(AT4G31910:0.3153234025,PHAVU_001G046200g:0.4311764503)100:1.0271433112)98:0.1119000356,((((AT3G48720:0.2526872070,AT5G63560:0.1025714175)100:0.2482701498,((((MTR_8g096530:0.0980752674,Tp57577_TGAC_v2_gene12977:0.1598439249)100:0.2118737724,((MTR_3g098980:0.1321680026,Tp57577_TGAC_v2_gene35261:0.1121234817)100:0.1188548039,PHAVU_009G162300g:0.1332920849)100:0.0649847226)97:0.0829836493,(((MTR_7g027175:0.0310200756,Tp57577_TGAC_v2_gene8556:0.1575197905)100:0.1165016186,PHAVU_001G089700g:0.0505194830)100:0.1913613700,Va_AtASFT:0.1968465877)100:0.0717112439)96:0.0786174608,(PAHAL_8G183600.1:0.3275970243,PAHAL_5G036000:0.3702452763)97:0.1205720510)90:0.0814721213)97:0.2050897847,PAHAL_9G282800:0.9549683362)99:0.3094584128,((((((((AT5G07080:0.3024309578,AT3G47170:0.4328396331)100:0.2131087894,(Va_AtSDT:0.4652583510,Va_AtSCT:0.5134983872)100:0.2577629209)100:0.2108513603,(((MTR_4g055170:0.0428120791,Tp57577_TGAC_v2_gene15583:0.0653063060)100:0.1220040759,PHAVU_006G075000g:0.1438390137)100:0.2588086821,((((MTR_3g465990:0.0866363915,MTR_3g465980:0.1139494693)100:0.1276876318,Tp57577_TGAC_v2_gene24972:0.2207001105)100:0.1063393813,((((MTR_3g465930:0.1013157970,MTR_3g465910:0.2850538958)100:0.0497691875,(MTR_3g465950:0.1255321171,MTR_3g465870:0.2833484319)100:0.1377990166)100:0.1448116120,Tp57577_TGAC_v2_gene24937:0.2072442207)100:0.0549880608,Tp57577_TGAC_v2_gene24969:0.3107098874)100:0.0772235478)100:0.1128339691,(MTR_3g465880:0.2550690091,MTR_6g053810:0.4271929829)100:0.0940183740)100:0.3258772872)100:0.1521880269)100:0.2623230158,((AT1G28680.1:0.2873275492,((MTR_2g015430:0.1489924245,Tp57577_TGAC_v2_gene11680:0.4303863592)100:0.1432163637,PHAVU_006G178300g:0.2637956018)100:0.1698286114)100:0.1807637300,PAHAL_4G321300:0.7706758052)100:0.3871445714)100:0.1941686032,(Va_TcDBNTBT:0.3685072705,(Va_TcDBAT:0.3548287246,((Va_TcDBBT:0.4060038163,Va_TcBAPT:0.3374495033)100:0.1946535401,Va_TcTAT:0.2578321877)100:0.1976617894)100:0.1006760448)100:0.6206997585)97:0.0952465462,((((AT3G62160:0.4702165221,((MTR_7g110610:0.1739334720,PHAVU_001G217900g:0.2116793471)61:0.0796344357,Tp57577_TGAC_v2_gene2459:0.2766176494)100:0.2512953515)100:0.3358700491,(((PAHAL_4G094900:0.2858835299,(PAHAL_3G138800:0.1467616815,PAHAL_5G496900:0.3547924103)100:0.0910490348)100:0.3239574769,(PAHAL_5G502400:0.3668692379,PAHAL_4G095100:0.3141048395)100:0.4795118437)100:0.1656319871,(((PAHAL_3G110100:0.4187378644,Va_MsAAT:0.2454559474)81:0.0551939625,PAHAL_3G380700:0.4455614770)81:0.0533368289,(PAHAL_5G402200:0.7617221366,PAHAL_5G402300:0.4852507476)98:0.1076636768)100:0.2315475821)54:0.1061192805)61:0.1098581768,((PAHAL_5G245400:0.2410458524,PAHAL_5G245500:0.2014821439)100:0.3640172562,Va_Ih3AT1:0.6716485468)100:0.1460161926)100:0.1771001007,(((((PAHAL_3G470500:0.3314489492,(PAHAL_2G202300:0.2029776907,PAHAL_2G201900:0.4512061269)100:0.2115463685)100:0.1093716717,(PAHAL_6G206100:0.0322774949,PAHAL_6G206300:0.1676690836)100:0.2857519544)100:0.2296687817,(PAHAL_7G013300:0.4114999039,PAHAL_9G424500:0.3629526878)100:0.2971073158)79:0.0979491530,PAHAL_3G141800:0.5452599191)58:0.0904600794,PAHAL_7G063300:0.6726462113)100:0.5459637262)100:0.3667357006)100:0.1451993018,((((((AT5G17540:0.2264524281,Va_AtCHAT:0.3175152984)100:0.2564702841,((((MTR_1g081660:0.3552417823,((((((((MTR_5g076700:0.0660426847,(MTR_7g114470:0.0549350602,Tp57577_TGAC_v2_gene6970:0.1513412489)96:0.0388332861)100:0.0717258323,((MTR_7g114520:0.0041463433,MTR_7g114510:0.0766748133)100:0.0896391835,(Tp57577_TGAC_v2_gene6998:0.0671390804,Tp57577_TGAC_v2_gene6962:0.2325682747)100:0.1060901699)100:0.1119636690)77:0.0135099249,Tp57577_TGAC_v2_gene7002:0.1234395100)76:0.0144148881,((MTR_7g114550:0.0645540990,MTR_7g114560:0.0331377211)100:0.0454983164,MTR_7g114490:0.1581460767)84:0.0397921781)65:0.0305804083,Tp57577_TGAC_v2_gene6982:0.1154417647)100:0.1821985532,((PHAVU_006G098900g:0.0822466773,PHAVU_006G098800g:0.0537801375)100:0.1265428112,(PHAVU_006G098400g:0.0262996391,(PHAVU_006G098500g:0.0220246366,(PHAVU_006G098600g:0.0391567750,PHAVU_006G098300g:0.2318569660)99:0.0193304280)67:0.0111754227)100:0.1470597539)100:0.0601732128)55:0.0316332775,PHAVU_006G098700g:0.2762874286)100:0.0956262159,(MTR_0502s0010:0.2233734587,Va_LaHMT_HLT:0.2741546160)100:0.1807764506)98:0.0445523759)100:0.1048331949,(((((MTR_1g040175:0.0964769779,MTR_1g040320:0.0648100241)100:0.0941364737,MTR_1g040215:0.1470125244)100:0.0729069761,MTR_1g040315:0.1425898504)100:0.0189663859,(MTR_1g040195:0.0399478495,((Tp57577_TGAC_v2_gene30231:0.0367793190,Tp57577_TGAC_v2_gene30229:0.0912610615)98:0.0230860955,(Tp57577_TGAC_v2_gene30234:0.2351213471,Tp57577_TGAC_v2_gene30223:0.1756912853)98:0.0582360781)99:0.0151671734)100:0.0612643609)100:0.0803318031,PHAVU_007G280800g:0.1778599429)100:0.0295478741)100:0.0465755898,(Va_CbBEBT:0.2795416592,((Va_NtBEBT:0.0594689645,Va_PhBPBT:0.0381124893)100:0.1173599569,((Va_CmAAT2:0.0582809220,Va_CmAAT1:0.1031418422)100:0.4473324843,Va_CmAAT3:0.0729755455)100:0.0646497274)94:0.0324769834)92:0.0174613682)98:0.0422162031,(Va_VlAMAT:0.2905633114,(Va_MdAAT2:0.0283628760,Va_MdAAT1:0.0276924397)100:0.3596146179)100:0.1189969830)97:0.0661532139)96:0.0738911001,PAHAL_9G197400:0.2790546358)88:0.0994703829,(((PAHAL_3G112900:0.1654340765,PAHAL_3G113100:0.1617887056)100:0.0553604329,PAHAL_2G060300:0.1942058065)100:0.0279113600,PAHAL_3G113300:0.2304349994)100:0.3799680228)77:0.0994400050,(PAHAL_2G140400:0.5560933313,(PAHAL_4G018900:0.0535381958,PAHAL_4G018800:0.0394916058)100:0.4036379026)75:0.0689102632)75:0.1243665751,((PAHAL_9G283800:0.1636088521,(PAHAL_9G316600:0.1690031690,(PAHAL_9G350600:0.0128581985,PAHAL_9G354000:0.2496909861)100:0.1564065134)100:0.0502552844)100:0.3405541483,PAHAL_8G089300:0.4194539614)100:0.3869383795)100:0.4719290613)98:0.0683923731,((((AT1G27620:0.2937495790,((MTR_3g112180:0.0147690395,Tp57577_TGAC_v2_gene989:0.1546170760)100:0.3321594580,PHAVU_009G061200g:0.3732296503)100:0.0964513105)100:0.1409604971,PAHAL_5G440500:0.4123786836)100:0.2545309165,(AT2G40230:0.2643399686,(((MTR_3g071320:0.1230265565,Tp57577_TGAC_v2_gene39865:0.1952364906)100:0.1111340814,PHAVU_001G244800g:0.4440591447)100:0.0783827490,PHAVU_008G222300g:0.2272595051)100:0.1334272507)100:0.5596225244)100:0.4224185437,(AT1G03390:0.3351681870,((MTR_1g053315:0.0326159141,Tp57577_TGAC_v2_gene10357:0.0506879629)100:0.0735939459,PHAVU_009G200300g:0.0967231066)100:0.1664342931)100:0.6627241545)100:0.1698475983)52:0.1056303018)99:0.1042510036)100:0.1343513849)84:0.1587369915,(((((((AT5G57840:0.7870016797,((Vb_CcsHQT:0.0428373007,Vb_CcaHQT:0.0098321965)100:0.1597632286,(Vb_NtHQT:0.0280787326,Vb_SlHQT:0.1625656905)100:0.1671561567)100:0.1255024730)96:0.1937361830,((((((((MTR_4g007540:0.0284658150,Vb_TpHCT1:0.0130836939)99:0.0155546327,(MTR_8g075610:0.1270106473,MTR_4g007460:0.8923252915)99:0.1461341447)99:0.0273533737,(((MTR_2g064495:0.0051159723,MTR_2g105330:0.0101766144)100:0.0774025667,(PHAVU_002G025600g:0.1027207004,(PHAVU_005G097900g:0.3170080351,((PHAVU_005G098300g:0.2392980989,PHAVU_005G0986002g:1.0000243327)84:0.0835010249,PHAVU_005G0988000g:0.1109790852)85:0.0118794599)99:0.0549229670)100:0.3062567235)99:0.0277224802,PHAVU_005G183200g:0.1350383858)99:0.0333388166)98:0.0233151997,PHAVU_010G162700g:0.0700040200)100:0.0989611593,Vb_NtHCT:0.1152189212)97:0.0285654497,Vb_AtHCT:0.1689463315)99:0.0473307549,Vb_PrHCT:0.2427534179)99:0.0679337340,(PAHAL_7G208400:0.0739340055,(PAHAL_1G304200:0.0924980694,Vb_AsHHT1:0.1230372380)100:0.0463880847)100:0.2813568786)100:0.1167044880)95:0.0833011042,Vb_SsHCT:0.4505161885)98:0.1202240899,Vb_DcHCBT:0.7040378572)99:0.1421519759,(PAHAL_1G429500:0.4991683550,(((PAHAL_7G094200:0.1781555535,(PAHAL_4G300300:0.1320183797,PAHAL_4G300400:0.3170235514)100:0.0985445658)100:0.3291618927,PAHAL_2G268600:0.4217272357)100:0.3196797494,(((PAHAL_2G268700:0.2073316548,PAHAL_6G217500:0.0659060367)100:0.1642853474,PAHAL_6G217700:0.3141887098)100:0.4010032087,PAHAL_3G050500:0.6962321082)100:0.1493386026)98:0.0947846358)100:0.3141609155)87:0.0948577790,(((((MTR_4g127650:0.1071220406,((PHAVU_001G112900g:0.0088327360,PHAVU_003G143100g:0.0259754000)100:0.1152961485,PHAVU_001G112800g:0.2651563107)94:0.2132470272)66:0.1189881942,Tp57577_TGAC_v2_gene5448:0.1017970953)66:0.0930420844,MTR_4g097090:0.2431195701)94:0.1686163586,Vb_AtSHT:0.5427122096)100:0.4238282425,(((((MTR_7g086000:0.1265927167,Tp57577_TGAC_v2_gene13861:0.0976427298)100:0.1311608818,MTR_7g085970:0.9308081380)100:0.2255042740,PHAVU_001G112500g:0.5380744452)100:0.1851142346,((MTR_7g085930:0.0331809699,MTR_7g085990:0.0475186114)100:0.2530854079,PHAVU_001G112400g:0.2261657846)100:0.3321873497)100:0.3186390464,(((((((MTR_3g049150:0.0694883104,Tp57577_TGAC_v2_gene13566:0.1722837551)99:0.0609712122,(Tp57577_TGAC_v2_gene13551:0.1334806454,Tp57577_TGAC_v2_gene4546:0.2095861171)89:0.0457576519)100:0.1695146831,((MTR_3g026950:0.1518300661,Tp57577_TGAC_v2_gene13546:0.2669618089)89:0.0472884836,((Tp57577_TGAC_v2_gene12270:0.1331539573,Tp57577_TGAC_v2_gene12202_HMT:0.1640360372)100:0.1778851492,(Tp57577_TGAC_v2_gene30203:0.2111656961,((Tp57577_TGAC_v2_gene33139:0.0000022117,Tp57577_TGAC_v2_gene36465:0.0980422449)100:0.1861762591,Vb_HDT:0.0037719137)100:0.0487069439)100:0.1403286471)87:0.0654656997)99:0.0576394759)100:0.1253071892,PHAVU_006G024700g:0.4730000335)100:0.0805630111,(PHAVU_006G036800g:0.1879348213,PHAVU_006G036600g:0.3358289381)100:0.2825686718)96:0.0409617195,PHAVU_006G037000g_HHHT:0.3442797186)99:0.1356867735,MTR_4g013050:0.5676135828)100:0.2399343894)95:0.0811316847)100:0.3026870029)100:0.1709596985,((((PAHAL_2G351800:0.1919936721,PAHAL_2G352100:0.2684951938)100:0.2824995311,((((PAHAL_8G230300:0.1569156754,PAHAL_7G177000:0.3330476038)99:0.0396551885,PAHAL_8G230100:0.3500532462)89:0.0437356407,(((((PAHAL_6G094600:0.0025997649,PAHAL_3G402800:0.0076766794)90:0.0000025551,PAHAL_6G095000:0.0484860889)98:0.0541719038,PAHAL_6G094400:0.1679301096)100:0.2447286752,PAHAL_6G084400:0.2852688916)100:0.1087054986,PAHAL_8G230200:0.4281482249)90:0.0936545600)100:0.0491199165,(PAHAL_7G122400:0.1740529735,IV_HvACT:0.3462625935)100:0.0510861244)100:0.2097578395)99:0.0771124098,PAHAL_9G134100:0.2242215856)100:0.2939456481,((((PAHAL_9G577700:0.1165599525,PAHAL_9G577800:0.2148073231)100:0.1082789409,PAHAL_6G059000:0.3045916677)100:0.1465250996,(PAHAL_9G271900:0.1751307070,PAHAL_9G272200:0.3562805953)100:0.1636718713)100:0.3220110877,(PAHAL_8G022400:0.1343400475,PAHAL_3G020100:0.1757911795)100:0.7214336856)100:0.1855216520)100:0.7048935365)53:0.0735101530)79:0.1061014786,((((((AT1G78990:0.1220130432,AT5G16410:0.3205073110)94:0.0323248946,AT1G32910:0.2862199830)100:0.2784052102,((((MTR_5g090830:0.0000024177,MTR_5g090810:0.1344667143)100:0.0414336859,Tp57577_TGAC_v2_gene19355:0.0683114366)100:0.0519494943,MTR_5g090880:0.1546287330)100:0.1587522679,((MTR_3g450710:0.0777691429,(MTR_3g450690:0.1450744888,Tp57577_TGAC_v2_gene25276:0.4180287314)99:0.0492368147)100:0.1285672139,(PHAVU_006G023900g:0.1705531791,PHAVU_006G024000g:0.2123363183)100:0.1314557878)100:0.1097597367)100:0.1600834926)99:0.0580338692,IIIb_PhCFAT:0.4493639320)100:0.1660380407,(PAHAL_7G285300:0.1781582017,PAHAL_7G285400:0.3836492260)100:0.3668929690)100:0.2996654811,((AT1G31490:0.3651057750,((MTR_5g026320:0.1262913500,Tp57577_TGAC_v2_gene23176:0.1019616817)100:0.1492664384,PHAVU_007G252100g:0.1913476919)100:0.4377291304)100:0.3137829628,((((PAHAL_5G424000:0.1415607867,PAHAL_5G423900:0.2303553520)100:0.0334273270,(PAHAL_8G091000:0.2145565460,PAHAL_3G365600:0.5153863104)74:0.0299394049)79:0.0791185492,PAHAL_5G423700:0.3926803079)100:0.2851575953,(PAHAL_4G325200:0.2293079877,PAHAL_4G325300:0.5730878881)100:0.2912996464)100:0.5176796817)99:0.2363331615)100:0.8020875057)85:0.0757179246,(RHIMIDRAFT_244343:0.2538307271,(DM01DRAFT_1381931:0.1793974662,BCR42DRAFT_237763:0.2120103963)100:0.1980505338)100:1.4319455794)96:0.1414471780,(((((((((((AT3G29670:0.4265903244,(AT3G29635:0.2545270658,(AT5G61160:0.4860223205,AT3G29680:0.1934292710)100:0.1223605211)100:0.2362000285)99:0.1023721770,Ia_At5MAT:0.5478707087)90:0.0490832684,((AT5G39050:0.1055025312,(AT5G39080:0.0613172640,AT3G29720:2.3591345853)87:0.1698855555)87:0.1979851645,AT5G39090:0.3115229814)88:0.2527912594)89:0.3404709850,((((Ia_MtMAT1_MTR_7g014200:0.1619421721,((Ia_MtMAT2_MTR_7g014160:0.1662209176,((Tp57577_TGAC_v2_gene33416:0.0713587143,Tp57577_TGAC_v2_gene29376:0.2603305452)88:0.0629254622,Tp57577_TGAC_v2_gene33432:0.1217217142)88:0.0363204940)61:0.0245092737,(((MTR_7g014610:0.1690560524,Tp57577_TGAC_v2_gene33444:0.2278341453)92:0.0866762527,(MTR_7g014620:0.3080813814,(Tp57577_TGAC_v2_gene33421:0.0459723236,Tp57577_TGAC_v2_gene36080:0.4072796301)99:0.1923275321)99:0.0530562617)97:0.0778864583,MTR_7g014630:0.5440541313)63:0.0875019768)89:0.0242660682)100:0.0796512412,Tp57577_TGAC_v2_gene33455:0.2013319582)100:0.1048038472,(Tp57577_TGAC_v2_gene33437:0.0920780336,Ia_MtMAT3_MTR_7g013850:0.1371703672)100:0.2055513763)100:0.1016303805,(PHAVU_008G032400g:0.4718267640,PHAVU_008G042400g:0.3619916004)53:0.0749205086)100:0.3351366732)88:0.0847175674,(((((MTR_6g015830:0.1272450757,MTR_6g015815:0.1541692615)100:0.0843100447,(MTR_6g015850:0.2418034928,((Tp57577_TGAC_v2_gene4262:0.0752366803,(Tp57577_TGAC_v2_gene4329:0.1799144851,Tp57577_TGAC_v2_gene4278:0.2500182217)99:0.0365472656)99:0.0614666652,Tp57577_TGAC_v2_gene4269:0.5295791563)94:0.0377914837)93:0.0386595701)100:0.1617183860,((PHAVU_004G040700g:0.1533080841,PHAVU_004G040200g:0.0873533122)100:0.0837229829,PHAVU_004G040100g:0.4588608783)100:0.2320730367)77:0.0634319876,(((MTR_6g015320:0.1460807256,MTR_6g015315:0.0909784615)100:0.0913833808,(MTR_6g015310:0.3162114942,Tp57577_TGAC_v2_gene10021:0.0757810428)100:0.1131775381)100:0.2113476314,Ia_GmIF7MAT:0.4748409017)100:0.1110367459)100:0.1411069403,((((MTR_7g014250:0.0617530968,(MTR_7g014330:0.0260216349,MTR_7g014230:0.0723426364)99:0.0165088037)100:0.0334530389,(MTR_7g014360:0.1059271710,MTR_7g014310:0.5274561953)100:0.1663188999)100:0.0622274308,Tp57577_TGAC_v2_gene33464:0.1387592288)100:0.2249289900,(((PHAVU_008G032100g.1:0.1465115815,PHAVU_008G032200g:0.1280510741)100:0.1321828801,PHAVU_008G031900g:0.3595945922)92:0.0486923468,PHAVU_008G032000g:0.3936389145)97:0.0579829956)100:0.2787807136)100:0.2132602740)89:0.1630694906,((MTR_3g087640:0.3133759852,((MTR_2g089735:0.1522144674,(MTR_2g089755:0.0866885185,MTR_2g089650:0.4744888998)100:0.0808862088)100:0.1815951505,((MTR_3g435300:0.2943803423,MTR_2g104220:1.0202369380)95:0.2513014015,(PHAVU_005G108900g:0.1703171691,PHAVU_005G109000g:0.1996274812)100:0.2723256655)95:0.1298228392)94:0.1165845838)100:0.5437886201,((MTR_3g028210:0.1304901835,Tp57577_TGAC_v2_gene12196:0.3792348925)100:0.6675506070,(((((((MTR_2g089765:0.1773258495,(Tp57577_TGAC_v2_gene18076:0.2076912035,Tp57577_TGAC_v2_gene18069:0.4514911476)100:0.0451267248)99:0.0464495525,MTR_2g089670:0.2860448794)100:0.0684497193,MTR_8g012750:0.4630022037)100:0.0895114185,PHAVU_005G108800g:0.2521776757)100:0.2069181701,PHAVU_008G029400g:0.3151464060)88:0.0689095491,(MTR_7g015860:0.2361308654,Tp57577_TGAC_v2_gene23372:0.2810352974)100:0.4637268622)100:0.2208342294,(Ia_At3AT2:0.0879217716,Ia_At3AT1:0.1660702389)100:0.6433067867)80:0.0832295370)99:0.0757291435)100:0.1615238762)87:0.0859095584,((((Ia_Gt5AT:0.6356302437,Ia_NtMAT1:0.5402069417)100:0.0935007619,(Ia_Pf3AT:0.6830878127,(Ia_Ss5MAT1:0.3027890233,Ia_Pf5MAT:0.3349913109)100:0.2231929277)100:0.1775771166)100:0.0934770268,(Ia_Vh3MAT1:0.3361745821,Ia_Lp3MAT1:0.5009558901)100:0.2653865842)99:0.1062372083,((Ia_Dv3MAT:0.2276481250,Ia_Sc3MAT:0.2265068953)90:0.0510502940,(Ia_Dm3MAT1:0.2216513023,Ia_Dm3MAT2:0.1133931616)100:0.1588436003)100:0.5608855076)100:0.1655168838)89:0.2507860683,PAHAL_1G429600:0.8814676022)89:0.2303447207,(((PAHAL_5G203100:0.1504390467,PAHAL_5G203000:0.4501098538)100:0.1557625475,PAHAL_6G199400:0.4279889798)100:0.0827022007,PAHAL_1G183900:0.5276958261)100:0.4523152949)80:0.0658542855,(PAHAL_2G139000:0.4595622205,PAHAL_1G451100:0.4652864949)100:0.3476906227)89:0.2901971382,(((((PAHAL_4G328900:0.3517620111,PAHAL_1G294600:0.3253836998)100:0.1992199402,PAHAL_4G096300:0.3458319538)100:0.1286983696,PAHAL_4G329000:0.5082532212)100:0.3167525257,PAHAL_6G050500:0.5720238631)100:0.1158152281,((PAHAL_7G308300:0.2203986632,PAHAL_7G307900:0.3905954944)100:0.3307871180,PAHAL_6G050600:0.4655142928)100:0.1318586053)100:0.3498837181)90:0.4552436844)100:0.3362759004,((AT5G23940:0.2472828185,(MTR_6g045553:0.0486564316,(Tp57577_TGAC_v2_gene5888:0.2951401103,PHAVU_004G111300g:0.1432900250)100:0.0574638044)100:0.2442178200)100:0.2585455353,PAHAL_6G306300:0.3709038184)100:0.4340932851)100:0.3439722943,((((AT5G42830:0.1774786717,((AT5G07860:0.0792723309,AT5G07870:0.2633744534)100:0.1339797384,AT5G07850:0.2184875246)100:0.0985124839)100:0.2027830871,((((MTR_3g101900:0.2233613247,MTR_3g101930:0.1766071513)100:0.0827100378,(PHAVU_009G066200g:0.1185747652,PHAVU_009G066300g:0.2333823989)100:0.0598726100)100:0.0499301576,(((((PHAVU_009G066800g:0.0562223113,PHAVU_009G066700g:0.0862445852)100:0.0272630282,PHAVU_005G037900g:0.1158081079)100:0.0772691941,PHAVU_009G066900g:0.1725098023)100:0.0406216060,PHAVU_009G066600g:0.1268547636)100:0.0387594459,PHAVU_009G066100g:0.1572517947)100:0.0452527079)100:0.0320828928,((MTR_3g101960:0.0903277521,((MTR_3g102020:0.1010988227,(MTR_3g102030:0.2316633392,Tp57577_TGAC_v2_gene23249:0.4577585537)100:0.2340589789)100:0.0596007437,MTR_3g101970:0.0960393037)100:0.1074972037)100:0.0410713173,MTR_3g102010:0.1061569997)100:0.0981523934)100:0.1518958039)100:0.2862177281,(PAHAL_4G359200:0.1622112143,PAHAL_9G253000:0.4524444806)100:0.4060084023)94:0.0819747178,(((((((AT3G50280.1:0.3921053381,AT3G50300:0.2324973346)85:0.0527357393,AT5G38130:0.3636884953)86:0.0856562709,AT3G50290:0.4622181716)75:0.0697362995,AT3G50270:0.2747491103)96:0.1026019417,(AT5G67150:0.2843576564,AT5G67160:0.5186956684)100:0.0491146216)100:0.4641347824,(((MTR_4g094842:0.3095192316,((MTR_8g041770:0.2284642426,MTR_0190s0020:0.2268069455)100:0.1841648165,(((MTR_4g094835:0.0707735560,MTR_4g094832:0.2677050513)100:0.0515689098,MTR_4g094825:0.3263826826)85:0.0311993863,MTR_4g094838:0.1881183195)100:0.2528217410)92:0.0845570043)87:0.0930454782,(((((MTR_3g088420:0.1276873717,MTR_3g026310:0.1938240128)100:0.0589339955,((MTR_4g022825:0.1518556322,(((((MTR_4g022720:0.0670828500,((MTR_7g026860:0.0143945856,MTR_7g026850:0.4217591431)100:0.1391961069,MTR_7g026830:0.3112762510)99:0.0474126081)99:0.0229307114,((MTR_4g022800:0.0258745691,MTR_7g026770:0.7938309055)73:0.0278687100,MTR_4g022760:0.0923901650)77:0.0186756316)100:0.0377689875,MTR_4g022670:0.0914461869)100:0.0482591289,Tp57577_TGAC_v2_gene20291:0.1382558968)90:0.0317384237,(Tp57577_TGAC_v2_gene5565:0.2385514525,Tp57577_TGAC_v2_gene420:0.2756299758)90:0.0964421906)89:0.0230774883)100:0.0490020188,MTR_6g016815:0.5079860044)100:0.0466998454)100:0.0483402750,MTR_8g040760:0.5308862029)100:0.0409888480,(MTR_6g034495:0.6399754122,Tp57577_TGAC_v2_gene7203:0.2847736057)99:0.0380896784)99:0.0818477166,PHAVU_003G242200g:0.3049366626)51:0.0213069926)46:0.0571398492,(((MTR_4g094828:0.0949190642,MTR_4g022290:0.1512391853)100:0.2223392405,MTR_8g079710:0.1283487798)100:0.1049885274,Tp57577_TGAC_v2_gene19070:0.1714245208)100:0.2261403521)100:0.3484509587)100:0.1938241556,(((PAHAL_6G010000:0.2737455145,PAHAL_6G010100:0.1877371588)100:0.1943762395,(PAHAL_6G010300:0.2875976307,PAHAL_6G010200:0.2660612425)100:0.1947843555)95:0.1097839950,PAHAL_9G025900:0.3129290453)100:0.4476658901)99:0.1272138089)99:0.1463339201)100:0.3562430493,(PAHAL_5G086100:0.2144756607,PAHAL_3G257900:0.2272049125)100:0.2824100628)100:0.1582405592,(AT5G01210:0.2419667320,((MTR_4g015180:0.0724049512,Tp57577_TGAC_v2_gene7319:0.1571085927)100:0.0939452750,PHAVU_010G005200g:0.1519746998)100:0.1335926450)100:0.1016967579)100:0.0837992030,((MTR_3g070170:0.1267766267,Tp57577_TGAC_v2_gene16294:0.1917923969)100:0.1064765115,(PHAVU_001G240700g:0.1127998193,PHAVU_001G240800g:0.2939901310)100:0.1106775929)100:0.1662620094)100:0.0755961384,((MTR_5g081960:0.0549787343,Tp57577_TGAC_v2_gene19855:0.0565750343)100:0.2123315505,PHAVU_008G226200g:0.1294061394)100:0.0760362230);
