# Supplementary material for: Hydroxycinnamoyl-coenzyme A: tetrahydroxyhexanedioate hydroxycinnamoyl transferase (HHHT) from Phaseolus vulgaris L.: phylogeny, expression pattern, kinetic parameters, and active site analysis
Source: PeerJ. 2025 Feb 20;13:e19037. doi: 10.7717/peerj.19037 (PMC11847488; doi:10.7717/peerj.19037)
Supplement: Supplemental Information 3 [file peerj-13-19037-s003.zip › BAHD_hxxxd_aln_edited.txt.iqtree]

IQ-TREE 1.6.12 built Aug 15 2019

Input file name: BAHD_hxxxd_aln_edited.txt
Type of analysis: ModelFinder + tree reconstruction + ultrafast bootstrap (1000 replicates)
Random seed number: 848074

REFERENCES
----------

To cite ModelFinder please use: 

Subha Kalyaanamoorthy, Bui Quang Minh, Thomas KF Wong, Arndt von Haeseler,
and Lars S Jermiin (2017) ModelFinder: Fast model selection for
accurate phylogenetic estimates. Nature Methods, 14:587–589.
https://doi.org/10.1038/nmeth.4285

To cite IQ-TREE please use:

Lam-Tung Nguyen, Heiko A. Schmidt, Arndt von Haeseler, and Bui Quang Minh
(2015) IQ-TREE: A fast and effective stochastic algorithm for estimating
maximum likelihood phylogenies. Mol Biol Evol, 32:268-274.
https://doi.org/10.1093/molbev/msu300

Since you used ultrafast bootstrap (UFBoot) please also cite: 

Diep Thi Hoang, Olga Chernomor, Arndt von Haeseler, Bui Quang Minh,
and Le Sy Vinh (2017) UFBoot2: Improving the ultrafast bootstrap
approximation. Mol Biol Evol, in press.
https://doi.org/10.1093/molbev/msx281

SEQUENCE ALIGNMENT
------------------

Input data: 519 sequences with 1260 amino-acid sites
Number of constant sites: 169 (= 13.4127% of all sites)
Number of invariant (constant or ambiguous constant) sites: 169 (= 13.4127% of all sites)
Number of parsimony informative sites: 912
Number of distinct site patterns: 1194

ModelFinder
-----------

Best-fit model according to BIC: VT+F+G4

List of models sorted by BIC scores: 

Model             LogL          AIC      w-AIC      AICc     w-AICc       BIC      w-BIC
VT+F+G4         -328373.8110 658857.6220 + 0.7288 669779.9749 - 0.0000 664279.1267 + 0.9723
VT+F+I+G4       -328373.7994 658859.5988 + 0.2712 669856.5643 - 0.0000 664286.2424 - 0.0277
VT+G4           -328788.9129 659649.8258 - 0.0000 669285.0904 + 1.0000 664973.6920 - 0.0000
VT+I+G4         -328788.8833 659651.7666 - 0.0000 669349.1180 - 0.0000 664980.7717 - 0.0000
WAG+F+G4        -329029.7685 660169.5370 - 0.0000 671091.8899 - 0.0000 665591.0417 - 0.0000
WAG+F+I+G4      -329029.7442 660171.4884 - 0.0000 671168.4539 - 0.0000 665598.1320 - 0.0000
JTT+F+G4        -329440.5611 660991.1222 - 0.0000 671913.4751 - 0.0000 666412.6269 - 0.0000
JTT+F+I+G4      -329440.5469 660993.0938 - 0.0000 671990.0593 - 0.0000 666419.7374 - 0.0000
JTTDCMut+F+G4   -329523.0033 661156.0066 - 0.0000 672078.3595 - 0.0000 666577.5113 - 0.0000
JTTDCMut+F+I+G4 -329522.9940 661157.9880 - 0.0000 672154.9535 - 0.0000 666584.6316 - 0.0000
JTT+G4          -329695.7397 661463.4794 - 0.0000 671098.7440 - 0.0000 666787.3456 - 0.0000
JTT+I+G4        -329695.7174 661465.4348 - 0.0000 671162.7862 - 0.0000 666794.4399 - 0.0000
JTTDCMut+G4     -329776.6571 661625.3142 - 0.0000 671260.5788 - 0.0000 666949.1804 - 0.0000
JTTDCMut+I+G4   -329776.6401 661627.2802 - 0.0000 671324.6316 - 0.0000 666956.2853 - 0.0000
WAG+G4          -329828.6495 661729.2990 - 0.0000 671364.5636 - 0.0000 667053.1652 - 0.0000
WAG+I+G4        -329828.6202 661731.2404 - 0.0000 671428.5918 - 0.0000 667060.2455 - 0.0000
PMB+F+G4        -330442.8701 662995.7402 - 0.0000 673918.0931 - 0.0000 668417.2449 - 0.0000
PMB+F+I+G4      -330442.8504 662997.7008 - 0.0000 673994.6663 - 0.0000 668424.3444 - 0.0000
PMB+G4          -330766.3043 663604.6086 - 0.0000 673239.8732 - 0.0000 668928.4748 - 0.0000
PMB+I+G4        -330766.2584 663606.5168 - 0.0000 673303.8682 - 0.0000 668935.5219 - 0.0000
cpREV+F+G4      -330722.8224 663555.6448 - 0.0000 674477.9977 - 0.0000 668977.1495 - 0.0000
cpREV+F+I+G4    -330722.7918 663557.5836 - 0.0000 674554.5491 - 0.0000 668984.2272 - 0.0000
Blosum62+F+G4   -330879.0368 663868.0736 - 0.0000 674790.4265 - 0.0000 669289.5783 - 0.0000
Blosum62+F+I+G4 -330879.0036 663870.0072 - 0.0000 674866.9727 - 0.0000 669296.6508 - 0.0000
LG+F+G4         -330969.2852 664048.5704 - 0.0000 674970.9233 - 0.0000 669470.0751 - 0.0000
LG+F+I+G4       -330969.2492 664050.4984 - 0.0000 675047.4639 - 0.0000 669477.1420 - 0.0000
Blosum62+G4     -331461.8099 664995.6198 - 0.0000 674630.8844 - 0.0000 670319.4860 - 0.0000
Blosum62+I+G4   -331461.7571 664997.5142 - 0.0000 674694.8656 - 0.0000 670326.5193 - 0.0000
LG+G4           -331685.0341 665442.0682 - 0.0000 675077.3328 - 0.0000 670765.9344 - 0.0000
LG+I+G4         -331684.9084 665443.8168 - 0.0000 675141.1682 - 0.0000 670772.8219 - 0.0000
cpREV+G4        -331892.0438 665856.0876 - 0.0000 675491.3522 - 0.0000 671179.9538 - 0.0000
cpREV+I+G4      -331892.0405 665858.0810 - 0.0000 675555.4324 - 0.0000 671187.0861 - 0.0000
rtREV+F+G4      -332498.1560 667106.3120 - 0.0000 678028.6649 - 0.0000 672527.8167 - 0.0000
rtREV+F+I+G4    -332498.1365 667108.2730 - 0.0000 678105.2385 - 0.0000 672534.9166 - 0.0000
mtInv+F+G4      -333099.0785 668308.1570 - 0.0000 679230.5099 - 0.0000 673729.6617 - 0.0000
mtInv+F+I+G4    -333099.0700 668310.1400 - 0.0000 679307.1055 - 0.0000 673736.7836 - 0.0000
DCMut+F+G4      -333172.9207 668455.8414 - 0.0000 679378.1943 - 0.0000 673877.3461 - 0.0000
DCMut+F+I+G4    -333172.9251 668457.8502 - 0.0000 679454.8157 - 0.0000 673884.4938 - 0.0000
Dayhoff+F+G4    -333202.9871 668515.9742 - 0.0000 679438.3271 - 0.0000 673937.4789 - 0.0000
Dayhoff+F+I+G4  -333202.9923 668517.9846 - 0.0000 679514.9501 - 0.0000 673944.6282 - 0.0000
DCMut+G4        -334238.5330 670549.0660 - 0.0000 680184.3306 - 0.0000 675872.9322 - 0.0000
DCMut+I+G4      -334238.5263 670551.0526 - 0.0000 680248.4040 - 0.0000 675880.0577 - 0.0000
Dayhoff+G4      -334271.0006 670614.0012 - 0.0000 680249.2658 - 0.0000 675937.8674 - 0.0000
Dayhoff+I+G4    -334270.9913 670615.9826 - 0.0000 680313.3340 - 0.0000 675944.9877 - 0.0000
mtMet+F+G4      -334871.2143 671852.4286 - 0.0000 682774.7815 - 0.0000 677273.9333 - 0.0000
mtMet+F+I+G4    -334871.2028 671854.4056 - 0.0000 682851.3711 - 0.0000 677281.0492 - 0.0000
rtREV+G4        -335177.7149 672427.4298 - 0.0000 682062.6944 - 0.0000 677751.2960 - 0.0000
rtREV+I+G4      -335177.7128 672429.4256 - 0.0000 682126.7770 - 0.0000 677758.4307 - 0.0000
FLU+F+G4        -335178.0469 672466.0938 - 0.0000 683388.4467 - 0.0000 677887.5985 - 0.0000
FLU+F+I+G4      -335178.0351 672468.0702 - 0.0000 683465.0357 - 0.0000 677894.7138 - 0.0000
mtREV+F+G4      -335246.9993 672603.9986 - 0.0000 683526.3515 - 0.0000 678025.5033 - 0.0000
mtREV+F+I+G4    -335246.9876 672605.9752 - 0.0000 683602.9407 - 0.0000 678032.6188 - 0.0000
HIVb+F+G4       -335578.4466 673266.8932 - 0.0000 684189.2461 - 0.0000 678688.3979 - 0.0000
HIVb+F+I+G4     -335578.4138 673268.8276 - 0.0000 684265.7931 - 0.0000 678695.4712 - 0.0000
VT+F            -336461.3455 675030.6910 - 0.0000 685879.1788 - 0.0000 680447.0568 - 0.0000
VT+F+I          -336461.3191 675032.6382 - 0.0000 685954.9911 - 0.0000 680454.1429 - 0.0000
VT              -336827.8328 675725.6656 - 0.0000 685299.4156 - 0.0000 681044.3929 - 0.0000
VT+I            -336827.8153 675727.6306 - 0.0000 685362.8952 - 0.0000 681051.4968 - 0.0000
WAG+F           -337374.1771 676856.3542 - 0.0000 687704.8420 - 0.0000 682272.7200 - 0.0000
WAG+F+I         -337374.1320 676858.2640 - 0.0000 687780.6169 - 0.0000 682279.7687 - 0.0000
HIVb+G4         -337615.5813 677303.1626 - 0.0000 686938.4272 - 0.0000 682627.0288 - 0.0000
HIVb+I+G4       -337615.6330 677305.2660 - 0.0000 687002.6174 - 0.0000 682634.2711 - 0.0000
FLU+I+G4        -337726.6017 677527.2034 - 0.0000 687224.5548 - 0.0000 682856.2085 - 0.0000
FLU+G4          -337742.1623 677556.3246 - 0.0000 687191.5892 - 0.0000 682880.1908 - 0.0000
WAG             -338030.5678 678131.1356 - 0.0000 687704.8856 - 0.0000 683449.8629 - 0.0000
WAG+I           -338030.5302 678133.0604 - 0.0000 687768.3250 - 0.0000 683456.9266 - 0.0000
mtZOA+F+G4      -338473.6591 679057.3182 - 0.0000 689979.6711 - 0.0000 684478.8229 - 0.0000
mtZOA+F+I+G4    -338473.6528 679059.3056 - 0.0000 690056.2711 - 0.0000 684485.9492 - 0.0000
PMB+F           -338507.6159 679123.2318 - 0.0000 689971.7196 - 0.0000 684539.5976 - 0.0000
PMB+F+I         -338507.5979 679125.1958 - 0.0000 690047.5487 - 0.0000 684546.7005 - 0.0000
mtVer+F+G4      -338637.1322 679384.2644 - 0.0000 690306.6173 - 0.0000 684805.7691 - 0.0000
mtVer+F+I+G4    -338637.1304 679386.2608 - 0.0000 690383.2263 - 0.0000 684812.9044 - 0.0000
JTT+F           -338729.2666 679566.5332 - 0.0000 690415.0210 - 0.0000 684982.8990 - 0.0000
JTT+F+I         -338729.2341 679568.4682 - 0.0000 690490.8211 - 0.0000 684989.9729 - 0.0000
PMB             -338816.2970 679702.5940 - 0.0000 689276.3440 - 0.0000 685021.3213 - 0.0000
PMB+I           -338816.2701 679704.5402 - 0.0000 689339.8048 - 0.0000 685028.4064 - 0.0000
JTT             -338837.5097 679745.0194 - 0.0000 689318.7694 - 0.0000 685063.7467 - 0.0000
JTT+I           -338837.4895 679746.9790 - 0.0000 689382.2436 - 0.0000 685070.8452 - 0.0000
JTTDCMut+F      -338806.1387 679720.2774 - 0.0000 690568.7652 - 0.0000 685136.6432 - 0.0000
JTTDCMut+F+I    -338806.1090 679722.2180 - 0.0000 690644.5709 - 0.0000 685143.7227 - 0.0000
JTTDCMut        -338895.1447 679860.2894 - 0.0000 689434.0394 - 0.0000 685179.0167 - 0.0000
JTTDCMut+I      -338895.1255 679862.2510 - 0.0000 689497.5156 - 0.0000 685186.1172 - 0.0000
Blosum62+F      -338994.4287 680096.8574 - 0.0000 690945.3452 - 0.0000 685513.2232 - 0.0000
Blosum62+F+I    -338994.3826 680098.7652 - 0.0000 691021.1181 - 0.0000 685520.2699 - 0.0000
cpREV+F         -339484.6761 681077.3522 - 0.0000 691925.8400 - 0.0000 686493.7180 - 0.0000
cpREV+F+I       -339484.6479 681079.2958 - 0.0000 692001.6487 - 0.0000 686500.8005 - 0.0000
Blosum62        -339593.7752 681257.5504 - 0.0000 690831.3004 - 0.0000 686576.2777 - 0.0000
Blosum62+I      -339593.7662 681259.5324 - 0.0000 690894.7970 - 0.0000 686583.3986 - 0.0000
cpREV           -340545.0813 683160.1626 - 0.0000 692733.9126 - 0.0000 688478.8899 - 0.0000
cpREV+I         -340545.0566 683162.1132 - 0.0000 692797.3778 - 0.0000 688485.9794 - 0.0000
LG+F            -341281.5088 684671.0176 - 0.0000 695519.5054 - 0.0000 690087.3834 - 0.0000
LG+F+I          -341281.4616 684672.9232 - 0.0000 695595.2761 - 0.0000 690094.4279 - 0.0000
LG              -341867.3371 685804.6742 - 0.0000 695378.4242 - 0.0000 691123.4015 - 0.0000
LG+I            -341867.2862 685806.5724 - 0.0000 695441.8370 - 0.0000 691130.4386 - 0.0000
DCMut+F         -342217.1693 686542.3386 - 0.0000 697390.8264 - 0.0000 691958.7044 - 0.0000
DCMut+F+I       -342217.1441 686544.2882 - 0.0000 697466.6411 - 0.0000 691965.7929 - 0.0000
HIVw+F+G4       -342224.3423 686558.6846 - 0.0000 697481.0375 - 0.0000 691980.1893 - 0.0000
HIVw+F+I+G4     -342224.3038 686560.6076 - 0.0000 697557.5731 - 0.0000 691987.2512 - 0.0000
Dayhoff+F       -342266.8709 686641.7418 - 0.0000 697490.2296 - 0.0000 692058.1076 - 0.0000
Dayhoff+F+I     -342266.8405 686643.6810 - 0.0000 697566.0339 - 0.0000 692065.1857 - 0.0000
rtREV+F         -342552.4835 687212.9670 - 0.0000 698061.4548 - 0.0000 692629.3328 - 0.0000
rtREV+F+I       -342552.4661 687214.9322 - 0.0000 698137.2851 - 0.0000 692636.4369 - 0.0000
DCMut           -343027.5776 688125.1552 - 0.0000 697698.9052 - 0.0000 693443.8825 - 0.0000
DCMut+I         -343027.5517 688127.1034 - 0.0000 697762.3680 - 0.0000 693450.9696 - 0.0000
Dayhoff         -343080.2035 688230.4070 - 0.0000 697804.1570 - 0.0000 693549.1343 - 0.0000
Dayhoff+I       -343080.1560 688232.3120 - 0.0000 697867.5766 - 0.0000 693556.1782 - 0.0000
mtMAM+F+G4      -343596.7894 689303.5788 - 0.0000 700225.9317 - 0.0000 694725.0835 - 0.0000
mtMAM+F+I+G4    -343596.7852 689305.5704 - 0.0000 700302.5359 - 0.0000 694732.2140 - 0.0000
mtInv+F         -344072.8745 690253.7490 - 0.0000 701102.2368 - 0.0000 695670.1148 - 0.0000
mtInv+F+I       -344072.8430 690255.6860 - 0.0000 701178.0389 - 0.0000 695677.1907 - 0.0000
mtART+F+G4      -344153.1426 690416.2852 - 0.0000 701338.6381 - 0.0000 695837.7899 - 0.0000
mtART+F+I+G4    -344153.1435 690418.2870 - 0.0000 701415.2525 - 0.0000 695844.9306 - 0.0000
rtREV           -344814.0670 691698.1340 - 0.0000 701271.8840 - 0.0000 697016.8613 - 0.0000
rtREV+I         -344814.0538 691700.1076 - 0.0000 701335.3722 - 0.0000 697023.9738 - 0.0000
mtREV+F         -345690.7521 693489.5042 - 0.0000 704337.9920 - 0.0000 698905.8700 - 0.0000
mtREV+F+I       -345690.7170 693491.4340 - 0.0000 704413.7869 - 0.0000 698912.9387 - 0.0000
mtZOA+G4        -346055.0535 694182.1070 - 0.0000 703817.3716 - 0.0000 699505.9732 - 0.0000
mtZOA+I+G4      -346055.0504 694184.1008 - 0.0000 703881.4522 - 0.0000 699513.1059 - 0.0000
mtMet+G4        -346138.8326 694349.6652 - 0.0000 703984.9298 - 0.0000 699673.5314 - 0.0000
mtMet+I+G4      -346138.8494 694351.6988 - 0.0000 704049.0502 - 0.0000 699680.7039 - 0.0000
FLU+F           -346403.2059 694914.4118 - 0.0000 705762.8996 - 0.0000 700330.7776 - 0.0000
FLU+F+I         -346403.1627 694916.3254 - 0.0000 705838.6783 - 0.0000 700337.8301 - 0.0000
mtMet+F         -346980.9604 696069.9208 - 0.0000 706918.4086 - 0.0000 701486.2866 - 0.0000
mtMet+F+I       -346980.9472 696071.8944 - 0.0000 706994.2473 - 0.0000 701493.3991 - 0.0000
mtREV+G4        -347087.3161 696246.6322 - 0.0000 705881.8968 - 0.0000 701570.4984 - 0.0000
mtREV+I+G4      -347087.2954 696248.5908 - 0.0000 705945.9422 - 0.0000 701577.5959 - 0.0000
mtInv+G4        -347210.9733 696493.9466 - 0.0000 706129.2112 - 0.0000 701817.8128 - 0.0000
mtInv+I+G4      -347210.9912 696495.9824 - 0.0000 706193.3338 - 0.0000 701824.9875 - 0.0000
HIVb+F          -347317.6482 696743.2964 - 0.0000 707591.7842 - 0.0000 702159.6622 - 0.0000
HIVb+F+I        -347317.6064 696745.2128 - 0.0000 707667.5657 - 0.0000 702166.7175 - 0.0000
HIVw+G4         -348346.0530 698764.1060 - 0.0000 708399.3706 - 0.0000 704087.9722 - 0.0000
HIVw+I+G4       -348346.0384 698766.0768 - 0.0000 708463.4282 - 0.0000 704095.0819 - 0.0000
HIVb            -348828.7313 699727.4626 - 0.0000 709301.2126 - 0.0000 705046.1899 - 0.0000
HIVb+I          -348828.7221 699729.4442 - 0.0000 709364.7088 - 0.0000 705053.3104 - 0.0000
FLU             -348859.8989 699789.7978 - 0.0000 709363.5478 - 0.0000 705108.5251 - 0.0000
FLU+I           -348859.8853 699791.7706 - 0.0000 709427.0352 - 0.0000 705115.6368 - 0.0000
mtVer+G4        -349702.5249 701477.0498 - 0.0000 711112.3144 - 0.0000 706800.9160 - 0.0000
mtVer+I+G4      -349702.5129 701479.0258 - 0.0000 711176.3772 - 0.0000 706808.0309 - 0.0000
mtVer+F         -351624.8024 705357.6048 - 0.0000 716206.0926 - 0.0000 710773.9706 - 0.0000
mtVer+F+I       -351624.7725 705359.5450 - 0.0000 716281.8979 - 0.0000 710781.0497 - 0.0000
mtZOA+F         -351982.2493 706072.4986 - 0.0000 716920.9864 - 0.0000 711488.8644 - 0.0000
mtZOA+F+I       -351982.2376 706074.4752 - 0.0000 716996.8281 - 0.0000 711495.9799 - 0.0000
HIVw+F          -353504.6978 709117.3956 - 0.0000 719965.8834 - 0.0000 714533.7614 - 0.0000
HIVw+F+I        -353504.6779 709119.3558 - 0.0000 720041.7087 - 0.0000 714540.8605 - 0.0000
mtART+G4        -355622.8251 713317.6502 - 0.0000 722952.9148 - 0.0000 718641.5164 - 0.0000
mtART+I+G4      -355622.8337 713319.6674 - 0.0000 723017.0188 - 0.0000 718648.6725 - 0.0000
mtMAM+G4        -356760.5373 715593.0746 - 0.0000 725228.3392 - 0.0000 720916.9408 - 0.0000
mtMAM+I+G4      -356760.5437 715595.0874 - 0.0000 725292.4388 - 0.0000 720924.0925 - 0.0000
mtMAM+F         -358701.8908 719511.7816 - 0.0000 730360.2694 - 0.0000 724928.1474 - 0.0000
mtMAM+F+I       -358701.8631 719513.7262 - 0.0000 730436.0791 - 0.0000 724935.2309 - 0.0000
HIVw            -359483.3396 721036.6792 - 0.0000 730610.4292 - 0.0000 726355.4065 - 0.0000
HIVw+I          -359483.3014 721038.6028 - 0.0000 730673.8674 - 0.0000 726362.4690 - 0.0000
mtART+F         -359721.4118 721550.8236 - 0.0000 732399.3114 - 0.0000 726967.1894 - 0.0000
mtART+F+I       -359721.3893 721552.7786 - 0.0000 732475.1315 - 0.0000 726974.2833 - 0.0000
mtREV           -360389.5595 722849.1190 - 0.0000 732422.8690 - 0.0000 728167.8463 - 0.0000
mtREV+I         -360389.5467 722851.0934 - 0.0000 732486.3580 - 0.0000 728174.9596 - 0.0000
mtInv           -361016.7973 724103.5946 - 0.0000 733677.3446 - 0.0000 729422.3219 - 0.0000
mtInv+I         -361016.7720 724105.5440 - 0.0000 733740.8086 - 0.0000 729429.4102 - 0.0000
mtMet           -361428.1854 724926.3708 - 0.0000 734500.1208 - 0.0000 730245.0981 - 0.0000
mtMet+I         -361428.1792 724928.3584 - 0.0000 734563.6230 - 0.0000 730252.2246 - 0.0000
mtZOA           -363408.2967 728886.5934 - 0.0000 738460.3434 - 0.0000 734205.3207 - 0.0000
mtZOA+I         -363408.2867 728888.5734 - 0.0000 738523.8380 - 0.0000 734212.4396 - 0.0000
mtVer           -366500.4427 735070.8854 - 0.0000 744644.6354 - 0.0000 740389.6127 - 0.0000
mtVer+I         -366500.4131 735072.8262 - 0.0000 744708.0908 - 0.0000 740396.6924 - 0.0000
mtART           -375725.1182 753520.2364 - 0.0000 763093.9864 - 0.0000 758838.9637 - 0.0000
mtART+I         -375725.1056 753522.2112 - 0.0000 763157.4758 - 0.0000 758846.0774 - 0.0000
mtMAM           -376977.5303 756025.0606 - 0.0000 765598.8106 - 0.0000 761343.7879 - 0.0000
mtMAM+I         -376977.5153 756027.0306 - 0.0000 765662.2952 - 0.0000 761350.8968 - 0.0000

AIC, w-AIC   : Akaike information criterion scores and weights.
AICc, w-AICc : Corrected AIC scores and weights.
BIC, w-BIC   : Bayesian information criterion scores and weights.

Plus signs denote the 95% confidence sets.
Minus signs denote significant exclusion.

SUBSTITUTION PROCESS
--------------------

Model of substitution: VT+F+G4

State frequencies: (empirical counts from alignment)

  pi(A) = 0.0747
  pi(R) = 0.0490
  pi(N) = 0.0418
  pi(D) = 0.0523
  pi(C) = 0.0204
  pi(Q) = 0.0275
  pi(E) = 0.0587
  pi(G) = 0.0646
  pi(H) = 0.0269
  pi(I) = 0.0528
  pi(L) = 0.0964
  pi(K) = 0.0525
  pi(M) = 0.0241
  pi(F) = 0.0543
  pi(P) = 0.0612
  pi(S) = 0.0750
  pi(T) = 0.0526
  pi(W) = 0.0145
  pi(Y) = 0.0271
  pi(V) = 0.0736

Model of rate heterogeneity: Gamma with 4 categories
Gamma shape alpha: 2.0217

 Category  Relative_rate  Proportion
  1         0.2958         0.2500
  2         0.6573         0.2500
  3         1.0705         0.2500
  4         1.9763         0.2500
Relative rates are computed as MEAN of the portion of the Gamma distribution falling in the category.

MAXIMUM LIKELIHOOD TREE
-----------------------

Log-likelihood of the tree: -327837.7774 (s.e. 10555.6756)
Unconstrained log-likelihood (without tree): -8872.6116
Number of free parameters (#branches + #model parameters): 1055
Akaike information criterion (AIC) score: 657785.5548
Corrected Akaike information criterion (AICc) score: 668707.9077
Bayesian information criterion (BIC) score: 663207.0595

Total tree length (sum of branch lengths): 234.4016
Sum of internal branch lengths: 90.3385 (38.5400% of tree length)

WARNING: 2 near-zero internal branches (<0.0008) should be treated with caution
         Such branches are denoted by '**' in the figure below

NOTE: Tree is UNROOTED although outgroup taxon 'AT2G39980' is drawn at root
Numbers in parentheses are SH-aLRT support (%) / ultrafast bootstrap support (%)

+--AT2G39980
|
|                                                 +--AT4G15390
|                                              +--| (98.2/100)
|                                              |  +--AT3G30280
|                                           +--| (99.4/100)
|                                           |  +--AT5G47950
|                                        +--| (97.5/100)
|                                        |  +-----AT1G24420
|                                     +--| (93/100)
|                                     |  |     +--AT4G15400
|                                     |  |  +--| (100/100)
|                                     |  |  |  +---AT5G47980
|                                     |  +--| (92.7/100)
|                                     |     +-----AT5G23970
|                                +----| (100/100)
|                                |    |        +-----AT3G26040
|                                |    |     +--| (56.7/66)
|                                |    |     |  |     +----------IIIa_Ss5MAT2
|                                |    |     |  |  +--| (90/97)
|                                |    |     |  |  |  +-----IIIa_RsVISY
|                                |    |     |  +--| (67.4/68)
|                                |    |     |     +-------IIIa_PsSalAT
|                                |    |  +--| (91.3/91)
|                                |    |  |  |               +--MTR_1g094790
|                                |    |  |  |            +--| (100/100)
|                                |    |  |  |            |  +--Tp57577_TGAC_v2_gene1935
|                                |    |  |  |        +---| (100/100)
|                                |    |  |  |        |   |        +--MTR_8g467580
|                                |    |  |  |        |   |     +--| (99.8/100)
|                                |    |  |  |        |   |     |  +--MTR_8g467590
|                                |    |  |  |        |   |  +--| (100/100)
|                                |    |  |  |        |   |  |  +--Tp57577_TGAC_v2_gene31810
|                                |    |  |  |        |   +--| (98/100)
|                                |    |  |  |        |      +---PHAVU_004G082800g
|                                |    |  |  |     +--| (74.8/99)
|                                |    |  |  |     |  +------IIIa_CmAAT4
|                                |    |  |  |  +--| (80.8/99)
|                                |    |  |  |  |  |   +---IIIa_RhAAT1
|                                |    |  |  |  |  +---| (100/100)
|                                |    |  |  |  |      |  +--IIIa_FaSAAT
|                                |    |  |  |  |      +--| (99.5/100)
|                                |    |  |  |  |         +--IIIa_FvVAAT
|                                |    |  |  +--| (97.6/99)
|                                |    |  |     +------PHAVU_010G102000g
|                                |    +--| (95.6/96)
|                                |       |        +-----AT1G24430
|                                |       |     +--| (99.3/100)
|                                |       |     |  |   +--MTR_3g086020
|                                |       |     |  +---| (100/100)
|                                |       |     |      +--Tp57577_TGAC_v2_gene33402
|                                |       |  +--| (43.3/72)
|                                |       |  |  |         +--PHAVU_010G014100g
|                                |       |  |  |     +---| (100/100)
|                                |       |  |  |     |   +--PHAVU_010G014300g
|                                |       |  |  |  +--| (99.3/100)
|                                |       |  |  |  |  +---PHAVU_010G020900g
|                                |       |  |  +--| (85.4/95)
|                                |       |  |     +----------IIIa_CbBEAT
|                                |       +--| (91/93)
|                                |          |                  +--MTR_8g079970
|                                |          |               +--| (40.8/100)
|                                |          |               |  +---Tp57577_TGAC_v2_gene35816
|                                |          |            +--| (74.5/100)
|                                |          |            |  +--MTR_8g079950
|                                |          |         +--| (91.4/100)
|                                |          |         |  |     +--MTR_5g084870
|                                |          |         |  |  +--| (1.5/95)
|                                |          |         |  |  |  +--MTR_5g084850
|                                |          |         |  +--| (99.4/100)
|                                |          |         |     +--MTR_5g084900
|                                |          |      +--| (99.2/100)
|                                |          |      |  +--Tp57577_TGAC_v2_gene35831
|                                |          |  +---| (100/100)
|                                |          |  |   |        +--MTR_8g079980
|                                |          |  |   |     +--| (95.3/100)
|                                |          |  |   |     |  +--Tp57577_TGAC_v2_gene40395
|                                |          |  |   |  +--| (99.6/100)
|                                |          |  |   |  |  +--Tp57577_TGAC_v2_gene35825
|                                |          |  |   +--| (62.1/99)
|                                |          |  |      +----PHAVU_002G177000g
|                                |          +--| (85.7/77)
|                                |             |          +--MTR_2g007880
|                                |             |       +--| (97.7/99)
|                                |             |       |  |  +--Tp57577_TGAC_v2_gene19748
|                                |             |       |  +--| (98.3/99)
|                                |             |       |     |  +--Tp57577_TGAC_v2_gene19727
|                                |             |       |     +--| (95.2/99)
|                                |             |       |        +--Tp57577_TGAC_v2_gene28554
|                                |             |  +----| (100/100)
|                                |             |  |    +---PHAVU_006G211000g
|                                |             +--| (23/93)
|                                |                |  +------IIIa_CaPun1
|                                |                +--| (97.8/100)
|                                |                   |    +--IIIa_CrDAT
|                                |                   +----| (100/100)
|                                |                        +--IIIa_CrMAT
|                             +--| (92.2/90)
|                             |  |            +-----AT4G29250
|                             |  |        +---| (99.7/100)
|                             |  |        |   |     +--MTR_1g011660
|                             |  |        |   |  +--| (93.3/100)
|                             |  |        |   |  |  +--Tp57577_TGAC_v2_gene15662
|                             |  |        |   +--| (98.1/100)
|                             |  |        |      +--PHAVU_001G054300g
|                             |  |     +--| (95.7/100)
|                             |  |     |  |          +--MTR_7g114960
|                             |  |     |  |       +--| (94.7/100)
|                             |  |     |  |       |  +--Tp57577_TGAC_v2_gene20803
|                             |  |     |  |  +----| (100/100)
|                             |  |     |  |  |    +--PHAVU_006G101000g
|                             |  |     |  +--| (22.4/91)
|                             |  |     |     +---------PAHAL_9G090600
|                             |  |  +--| (32.3/53)
|                             |  |  |  |  +------------AT5G02890
|                             |  |  |  +--| (95.3/96)
|                             |  |  |     |  +---------------Tp57577_TGAC_v2_gene31420
|                             |  |  |     +--| (14.3/85)
|                             |  |  |        +-----------PAHAL_7G240500
|                             |  +--| (99.7/100)
|                             |     |          +-----AT3G23840
|                             |     |       +--| (99.7/100)
|                             |     |       |  +-----AT4G13840
|                             |     |    +--| (67.4/92)
|                             |     |    |  |   +----Tp57577_TGAC_v2_gene11863
|                             |     |    |  +---| (99.9/100)
|                             |     |    |      +---PHAVU_003G050600g
|                             |     +----| (100/100)
|                             |          |                    +--MTR_1g035890
|                             |          |                 +--| (88/100)
|                             |          |                 |  +--MTR_3g100150
|                             |          |              +--| (55.4/100)
|                             |          |              |  +--Tp57577_TGAC_v2_gene6345
|                             |          |           +--| (85.8/100)
|                             |          |           |  +--Tp57577_TGAC_v2_gene9023
|                             |          |        +--| (99.8/100)
|                             |          |        |  +--MTR_2g036780
|                             |          |     +--| (99.9/100)
|                             |          |     |  +---PHAVU_008G182300g
|                             |          |  +--| (85.4/99)
|                             |          |  |  +--------II_AtCER2
|                             |          +--| (30.4/50)
|                             |             |    +-----PAHAL_6G068900
|                             |             +----| (100/100)
|                             |                  |  +--PAHAL_7G287700
|                             |                  +--| (98.2/100)
|                             |                     +----II_ZmGlossy2
|                          +--| (96/84)
|                          |  |            +--AT1G65450.1
|                          |  |        +---| (100/100)
|                          |  |        |   |           +--MTR_7g084940
|                          |  |        |   |        +--| (78.3/97)
|                          |  |        |   |        |  +--Tp57577_TGAC_v2_gene31050
|                          |  |        |   |     +--| (97.2/97)
|                          |  |        |   |     |  |  +--MTR_7g084910
|                          |  |        |   |     |  +--| (79.2/100)
|                          |  |        |   |     |     +--Tp57577_TGAC_v2_gene32195
|                          |  |        |   |  +--| (94.4/93)
|                          |  |        |   |  |  +--PHAVU_001G097400g
|                          |  |        |   +--| (96.4/93)
|                          |  |        |      +--PHAVU_004G062600g
|                          |  |     +--| (98.3/100)
|                          |  |     |  |           +--MTR_7g056087
|                          |  |     |  |        +--| (63/94)
|                          |  |     |  |        |  +--PHAVU_008G130300g
|                          |  |     |  +--------| (100/100)
|                          |  |     |           +--Tp57577_TGAC_v2_gene497
|                          |  |  +--| (86.6/98)
|                          |  |  |  |        +--AT4G31910
|                          |  |  |  +--------| (100/100)
|                          |  |  |           +---PHAVU_001G046200g
|                          |  +--| (96/100)
|                          |     |              +--AT3G48720
|                          |     |           +--| (100/100)
|                          |     |           |  +--AT5G63560
|                          |     |        +--| (95.8/97)
|                          |     |        |  |           +--MTR_8g096530
|                          |     |        |  |        +--| (100/100)
|                          |     |        |  |        |  +--Tp57577_TGAC_v2_gene12977
|                          |     |        |  |     +--| (98.5/97)
|                          |     |        |  |     |  |     +--MTR_3g098980
|                          |     |        |  |     |  |  +--| (100/100)
|                          |     |        |  |     |  |  |  +--Tp57577_TGAC_v2_gene35261
|                          |     |        |  |     |  +--| (96.7/100)
|                          |     |        |  |     |     +--PHAVU_009G162300g
|                          |     |        |  |  +--| (90.7/96)
|                          |     |        |  |  |  |        +--MTR_7g027175
|                          |     |        |  |  |  |     +--| (95.3/100)
|                          |     |        |  |  |  |     |  +--Tp57577_TGAC_v2_gene8556
|                          |     |        |  |  |  |  +--| (100/100)
|                          |     |        |  |  |  |  |  +--PHAVU_001G089700g
|                          |     |        |  |  |  +--| (96.8/100)
|                          |     |        |  |  |     +--Va_AtASFT
|                          |     |        |  +--| (87.8/90)
|                          |     |        |     |  +--PAHAL_8G183600.1
|                          |     |        |     +--| (96.1/97)
|                          |     |        |        +--PAHAL_5G036000
|                          |     |     +--| (95.3/99)
|                          |     |     |  +--------PAHAL_9G282800
|                          |     |  +--| (36.4/47)
|                          |     |  |  |           +--AT1G27620
|                          |     |  |  |        +--| (95/100)
|                          |     |  |  |        |  |     +--MTR_3g112180
|                          |     |  |  |        |  |  +--| (100/100)
|                          |     |  |  |        |  |  |  +--Tp57577_TGAC_v2_gene989
|                          |     |  |  |        |  +--| (86/100)
|                          |     |  |  |        |     +--PHAVU_009G061200g
|                          |     |  |  |     +--| (98.9/100)
|                          |     |  |  |     |  +--PAHAL_5G440500
|                          |     |  |  |  +--| (99.9/100)
|                          |     |  |  |  |  |    +--AT2G40230
|                          |     |  |  |  |  +----| (100/100)
|                          |     |  |  |  |       |        +--MTR_3g071320
|                          |     |  |  |  |       |     +--| (95.6/100)
|                          |     |  |  |  |       |     |  +--Tp57577_TGAC_v2_gene39865
|                          |     |  |  |  |       |  +--| (90.4/100)
|                          |     |  |  |  |       |  |  +---PHAVU_001G244800g
|                          |     |  |  |  |       +--| (94.8/100)
|                          |     |  |  |  |          +--PHAVU_008G222300g
|                          |     |  |  +--| (90/100)
|                          |     |  |     |     +--AT1G03390
|                          |     |  |     +-----| (100/100)
|                          |     |  |           |     +--MTR_1g053315
|                          |     |  |           |  +--| (99.1/100)
|                          |     |  |           |  |  +--Tp57577_TGAC_v2_gene10357
|                          |     |  |           +--| (99.6/100)
|                          |     |  |              +--PHAVU_009G200300g
|                          |     +--| (97.8/99)
|                          |        |                    +--AT5G07080
|                          |        |                 +--| (98.8/100)
|                          |        |                 |  +---AT3G47170
|                          |        |              +--| (99.1/100)
|                          |        |              |  |  +---Va_AtSDT
|                          |        |              |  +--| (100/100)
|                          |        |              |     +---Va_AtSCT
|                          |        |           +--| (99.9/100)
|                          |        |           |  |        +--MTR_4g055170
|                          |        |           |  |     +--| (99.3/100)
|                          |        |           |  |     |  +--Tp57577_TGAC_v2_gene15583
|                          |        |           |  |  +--| (100/100)
|                          |        |           |  |  |  +--PHAVU_006G075000g
|                          |        |           |  +--| (97.3/100)
|                          |        |           |     |           +--MTR_3g465990
|                          |        |           |     |        +--| (100/100)
|                          |        |           |     |        |  +--MTR_3g465980
|                          |        |           |     |     +--| (99.8/100)
|                          |        |           |     |     |  +--Tp57577_TGAC_v2_gene24972
|                          |        |           |     |  +--| (92.6/100)
|                          |        |           |     |  |  |           +--MTR_3g465930
|                          |        |           |     |  |  |        +--| (89.8/100)
|                          |        |           |     |  |  |        |  +--MTR_3g465910
|                          |        |           |     |  |  |     +--| (100/100)
|                          |        |           |     |  |  |     |  |  +--MTR_3g465950
|                          |        |           |     |  |  |     |  +--| (100/100)
|                          |        |           |     |  |  |     |     +--MTR_3g465870
|                          |        |           |     |  |  |  +--| (89.2/100)
|                          |        |           |     |  |  |  |  +--Tp57577_TGAC_v2_gene24937
|                          |        |           |     |  |  +--| (96.3/100)
|                          |        |           |     |  |     +--Tp57577_TGAC_v2_gene24969
|                          |        |           |     +--| (100/100)
|                          |        |           |        |  +--MTR_3g465880
|                          |        |           |        +--| (95.2/100)
|                          |        |           |           +---MTR_6g053810
|                          |        |        +--| (98.3/100)
|                          |        |        |  |     +--AT1G28680.1
|                          |        |        |  |  +--| (98.2/100)
|                          |        |        |  |  |  |     +--MTR_2g015430
|                          |        |        |  |  |  |  +--| (99.2/100)
|                          |        |        |  |  |  |  |  +---Tp57577_TGAC_v2_gene11680
|                          |        |        |  |  |  +--| (98.9/100)
|                          |        |        |  |  |     +--PHAVU_006G178300g
|                          |        |        |  +--| (100/100)
|                          |        |        |     +------PAHAL_4G321300
|                          |        |     +--| (89.4/97)
|                          |        |     |  |    +--Va_TcDBNTBT
|                          |        |     |  +----| (100/100)
|                          |        |     |       |  +--Va_TcDBAT
|                          |        |     |       +--| (61.6/100)
|                          |        |     |          |     +--Va_TcDBBT
|                          |        |     |          |  +--| (99.1/100)
|                          |        |     |          |  |  +--Va_TcBAPT
|                          |        |     |          +--| (99.7/100)
|                          |        |     |             +--Va_TcTAT
|                          |        |  +--| (97.1/100)
|                          |        |  |  |              +---AT3G62160
|                          |        |  |  |           +--| (100/100)
|                          |        |  |  |           |  |     +--MTR_7g110610
|                          |        |  |  |           |  |  +--| (36.8/39)
|                          |        |  |  |           |  |  |  +--Tp57577_TGAC_v2_gene2459
|                          |        |  |  |           |  +--| (99.9/100)
|                          |        |  |  |           |     +--PHAVU_001G217900g
|                          |        |  |  |        +--| (15.6/33)
|                          |        |  |  |        |  |        +---PAHAL_3G110100
|                          |        |  |  |        |  |     +--| (86.1/81)
|                          |        |  |  |        |  |     |  +--Va_MsAAT
|                          |        |  |  |        |  |  +--| (79.3/81)
|                          |        |  |  |        |  |  |  +---PAHAL_3G380700
|                          |        |  |  |        |  +--| (99.6/100)
|                          |        |  |  |        |     |  +------PAHAL_5G402200
|                          |        |  |  |        |     +--| (60.8/98)
|                          |        |  |  |        |        +---PAHAL_5G402300
|                          |        |  |  |     +--| (86/61)
|                          |        |  |  |     |  |     +--PAHAL_4G094900
|                          |        |  |  |     |  |  +--| (100/100)
|                          |        |  |  |     |  |  |  |  +--PAHAL_3G138800
|                          |        |  |  |     |  |  |  +--| (91/100)
|                          |        |  |  |     |  |  |     +--PAHAL_5G496900
|                          |        |  |  |     |  +--| (92.3/100)
|                          |        |  |  |     |     |   +--PAHAL_5G502400
|                          |        |  |  |     |     +---| (100/100)
|                          |        |  |  |     |         +--PAHAL_4G095100
|                          |        |  |  |  +--| (97.8/100)
|                          |        |  |  |  |  |     +--PAHAL_5G245400
|                          |        |  |  |  |  |  +--| (100/100)
|                          |        |  |  |  |  |  |  +--PAHAL_5G245500
|                          |        |  |  |  |  +--| (66.9/100)
|                          |        |  |  |  |     +-----Va_Ih3AT1
|                          |        |  |  +--| (100/100)
|                          |        |  |     |             +--PAHAL_3G470500
|                          |        |  |     |          +--| (92.5/100)
|                          |        |  |     |          |  |  +--PAHAL_2G202300
|                          |        |  |     |          |  +--| (99.9/100)
|                          |        |  |     |          |     +---PAHAL_2G201900
|                          |        |  |     |       +--| (99.7/100)
|                          |        |  |     |       |  |  +--PAHAL_6G206100
|                          |        |  |     |       |  +--| (100/100)
|                          |        |  |     |       |     +--PAHAL_6G206300
|                          |        |  |     |    +--| (76.1/42)
|                          |        |  |     |    |  |  +------PAHAL_7G063300
|                          |        |  |     |    |  +--| (10/16)
|                          |        |  |     |    |     |  +--PAHAL_7G013300
|                          |        |  |     |    |     +--| (99.9/100)
|                          |        |  |     |    |        +--PAHAL_9G424500
|                          |        |  |     +----| (100/100)
|                          |        |  |          +---PAHAL_3G141800
|                          |        +--| (71.9/98)
|                          |           |                  +--AT5G17540
|                          |           |               +--| (100/100)
|                          |           |               |  +--Va_AtCHAT
|                          |           |            +--| (65.5/96)
|                          |           |            |  |           +--MTR_1g081660
|                          |           |            |  |        +--| (99.8/100)
|                          |           |            |  |        |  |                       +--MTR_5g076700
|                          |           |            |  |        |  |                    +--| (100/100)
|                          |           |            |  |        |  |                    |  |  +--MTR_7g114470
|                          |           |            |  |        |  |                    |  +--| (65.3/96)
|                          |           |            |  |        |  |                    |     +--Tp57577_TGAC_v2_gene6970
|                          |           |            |  |        |  |                 +--| (88.1/77)
|                          |           |            |  |        |  |                 |  |     +--MTR_7g114520
|                          |           |            |  |        |  |                 |  |  +--| (100/100)
|                          |           |            |  |        |  |                 |  |  |  +--MTR_7g114510
|                          |           |            |  |        |  |                 |  +--| (100/100)
|                          |           |            |  |        |  |                 |     |  +--Tp57577_TGAC_v2_gene6998
|                          |           |            |  |        |  |                 |     +--| (100/100)
|                          |           |            |  |        |  |                 |        +--Tp57577_TGAC_v2_gene6962
|                          |           |            |  |        |  |              +--| (90/76)
|                          |           |            |  |        |  |              |  +--Tp57577_TGAC_v2_gene7002
|                          |           |            |  |        |  |           +--| (93.2/65)
|                          |           |            |  |        |  |           |  |     +--MTR_7g114550
|                          |           |            |  |        |  |           |  |  +--| (98.9/100)
|                          |           |            |  |        |  |           |  |  |  +--MTR_7g114560
|                          |           |            |  |        |  |           |  +--| (66/84)
|                          |           |            |  |        |  |           |     +--MTR_7g114490
|                          |           |            |  |        |  |        +--| (100/100)
|                          |           |            |  |        |  |        |  +--Tp57577_TGAC_v2_gene6982
|                          |           |            |  |        |  |     +--| (8.8/55)
|                          |           |            |  |        |  |     |  |     +--PHAVU_006G098900g
|                          |           |            |  |        |  |     |  |  +--| (100/100)
|                          |           |            |  |        |  |     |  |  |  +--PHAVU_006G098800g
|                          |           |            |  |        |  |     |  +--| (98.2/100)
|                          |           |            |  |        |  |     |     |  +--PHAVU_006G098400g
|                          |           |            |  |        |  |     |     +--| (100/100)
|                          |           |            |  |        |  |     |        |  +--PHAVU_006G098500g
|                          |           |            |  |        |  |     |        +--| (9.6/67)
|                          |           |            |  |        |  |     |           |  +--PHAVU_006G098600g
|                          |           |            |  |        |  |     |           +--| (83.5/99)
|                          |           |            |  |        |  |     |              +--PHAVU_006G098300g
|                          |           |            |  |        |  |  +--| (99.3/100)
|                          |           |            |  |        |  |  |  +--PHAVU_006G098700g
|                          |           |            |  |        |  +--| (71/98)
|                          |           |            |  |        |     |  +--MTR_0502s0010
|                          |           |            |  |        |     +--| (99.4/100)
|                          |           |            |  |        |        +--Va_LaHMT_HLT
|                          |           |            |  |     +--| (96.7/100)
|                          |           |            |  |     |  |              +--MTR_1g040175
|                          |           |            |  |     |  |           +--| (100/100)
|                          |           |            |  |     |  |           |  +--MTR_1g040320
|                          |           |            |  |     |  |        +--| (99.7/100)
|                          |           |            |  |     |  |        |  +--MTR_1g040215
|                          |           |            |  |     |  |     +--| (92.1/100)
|                          |           |            |  |     |  |     |  +--MTR_1g040315
|                          |           |            |  |     |  |  +--| (100/100)
|                          |           |            |  |     |  |  |  |  +--MTR_1g040195
|                          |           |            |  |     |  |  |  +--| (99.8/100)
|                          |           |            |  |     |  |  |     |     +--Tp57577_TGAC_v2_gene30231
|                          |           |            |  |     |  |  |     |  +--| (69.4/98)
|                          |           |            |  |     |  |  |     |  |  +--Tp57577_TGAC_v2_gene30229
|                          |           |            |  |     |  |  |     +--| (67.8/99)
|                          |           |            |  |     |  |  |        |  +--Tp57577_TGAC_v2_gene30234
|                          |           |            |  |     |  |  |        +--| (97.4/98)
|                          |           |            |  |     |  |  |           +--Tp57577_TGAC_v2_gene30223
|                          |           |            |  |     |  +--| (92.3/100)
|                          |           |            |  |     |     +--PHAVU_007G280800g
|                          |           |            |  |  +--| (93.3/98)
|                          |           |            |  |  |  |  +--Va_CbBEBT
|                          |           |            |  |  |  +--| (52.2/92)
|                          |           |            |  |  |     |     +--Va_NtBEBT
|                          |           |            |  |  |     |  +--| (100/100)
|                          |           |            |  |  |     |  |  +--Va_PhBPBT
|                          |           |            |  |  |     +--| (71.8/94)
|                          |           |            |  |  |        |      +--Va_CmAAT2
|                          |           |            |  |  |        |  +---| (100/100)
|                          |           |            |  |  |        |  |   +--Va_CmAAT1
|                          |           |            |  |  |        +--| (97.3/100)
|                          |           |            |  |  |           +--Va_CmAAT3
|                          |           |            |  +--| (78.2/97)
|                          |           |            |     |  +--Va_VlAMAT
|                          |           |            |     +--| (98.8/100)
|                          |           |            |        |  +--Va_MdAAT2
|                          |           |            |        +--| (100/100)
|                          |           |            |           +--Va_MdAAT1
|                          |           |         +--| (23.8/88)
|                          |           |         |  +--PAHAL_9G197400
|                          |           |      +--| (76.1/77)
|                          |           |      |  |        +--PAHAL_3G112900
|                          |           |      |  |     +--| (91.5/100)
|                          |           |      |  |     |  +--PAHAL_3G113100
|                          |           |      |  |  +--| (28.9/100)
|                          |           |      |  |  |  +--PAHAL_2G060300
|                          |           |      |  +--| (100/100)
|                          |           |      |     +--PAHAL_3G113300
|                          |           |   +--| (81.8/75)
|                          |           |   |  |  +----PAHAL_2G140400
|                          |           |   |  +--| (43.5/75)
|                          |           |   |     |  +--PAHAL_4G018900
|                          |           |   |     +--| (100/100)
|                          |           |   |        +--PAHAL_4G018800
|                          |           +---| (100/100)
|                          |               |     +--PAHAL_9G283800
|                          |               |  +--| (100/100)
|                          |               |  |  |  +--PAHAL_9G316600
|                          |               |  |  +--| (53.8/100)
|                          |               |  |     |  +--PAHAL_9G350600
|                          |               |  |     +--| (100/100)
|                          |               |  |        +--PAHAL_9G354000
|                          |               +--| (100/100)
|                          |                  +---PAHAL_8G089300
|                       +--| (82.1/79)
|                       |  |                    +------AT5G57840
|                       |  |                 +--| (94.4/96)
|                       |  |                 |  |     +--Vb_CcsHQT
|                       |  |                 |  |  +--| (99.2/100)
|                       |  |                 |  |  |  +--Vb_CcaHQT
|                       |  |                 |  +--| (96.9/100)
|                       |  |                 |     |  +--Vb_NtHQT
|                       |  |                 |     +--| (99.9/100)
|                       |  |                 |        +--Vb_SlHQT
|                       |  |              +--| (39.4/95)
|                       |  |              |  |                       +--MTR_4g007540
|                       |  |              |  |                    +--| (66.5/99)
|                       |  |              |  |                    |  +--Vb_TpHCT1
|                       |  |              |  |                 +--| (93.4/99)
|                       |  |              |  |                 |  |  +--MTR_8g075610
|                       |  |              |  |                 |  +--| (96.1/99)
|                       |  |              |  |                 |     +-------MTR_4g007460
|                       |  |              |  |              +--| (79/98)
|                       |  |              |  |              |  |        +--MTR_2g064495
|                       |  |              |  |              |  |     +--| (100/100)
|                       |  |              |  |              |  |     |  +--MTR_2g105330
|                       |  |              |  |              |  |  +--| (92.4/99)
|                       |  |              |  |              |  |  |  |  +--PHAVU_002G025600g
|                       |  |              |  |              |  |  |  +--| (100/100)
|                       |  |              |  |              |  |  |     |     +--PHAVU_005G097900g
|                       |  |              |  |              |  |  |     |  +--| (69.8/14)
|                       |  |              |  |              |  |  |     |  |  +--------PHAVU_005G0986002g
|                       |  |              |  |              |  |  |     +--| (94.3/99)
|                       |  |              |  |              |  |  |        |  +--PHAVU_005G098300g
|                       |  |              |  |              |  |  |        +**| (0/8)
|                       |  |              |  |              |  |  |           +--PHAVU_005G0988000g
|                       |  |              |  |              |  +--| (96.8/99)
|                       |  |              |  |              |     +--PHAVU_005G183200g
|                       |  |              |  |           +--| (99.5/100)
|                       |  |              |  |           |  +--PHAVU_010G162700g
|                       |  |              |  |        +--| (32.2/97)
|                       |  |              |  |        |  +--Vb_NtHCT
|                       |  |              |  |     +--| (79.8/99)
|                       |  |              |  |     |  +--Vb_AtHCT
|                       |  |              |  |  +--| (83.9/99)
|                       |  |              |  |  |  +--Vb_PrHCT
|                       |  |              |  +--| (97.9/100)
|                       |  |              |     |  +--PAHAL_7G208400
|                       |  |              |     +--| (100/100)
|                       |  |              |        |  +--PAHAL_1G304200
|                       |  |              |        +--| (92/100)
|                       |  |              |           +--Vb_AsHHT1
|                       |  |           +--| (78.7/98)
|                       |  |           |  +---Vb_SsHCT
|                       |  |        +--| (84.2/99)
|                       |  |        |  +-----Vb_DcHCBT
|                       |  |     +--| (65/87)
|                       |  |     |  |  +---PAHAL_1G429500
|                       |  |     |  +--| (99.9/100)
|                       |  |     |     |        +--PAHAL_7G094200
|                       |  |     |     |     +--| (100/100)
|                       |  |     |     |     |  |  +--PAHAL_4G300300
|                       |  |     |     |     |  +--| (93/100)
|                       |  |     |     |     |     +--PAHAL_4G300400
|                       |  |     |     |  +--| (100/100)
|                       |  |     |     |  |  +---PAHAL_2G268600
|                       |  |     |     +--| (50.8/98)
|                       |  |     |        |        +--PAHAL_2G268700
|                       |  |     |        |     +--| (89.7/100)
|                       |  |     |        |     |  +--PAHAL_6G217500
|                       |  |     |        |  +--| (100/100)
|                       |  |     |        |  |  +--PAHAL_6G217700
|                       |  |     |        +--| (95.7/100)
|                       |  |     |           +-----PAHAL_3G050500
|                       |  |  +--| (98/100)
|                       |  |  |  |               +--MTR_4g127650
|                       |  |  |  |            +--| (99/66)
|                       |  |  |  |            |  |     +--PHAVU_001G112900g
|                       |  |  |  |            |  |  +--| (100/100)
|                       |  |  |  |            |  |  |  +--PHAVU_003G143100g
|                       |  |  |  |            |  +--| (100/94)
|                       |  |  |  |            |     +--PHAVU_001G112800g
|                       |  |  |  |         +--| (94.1/66)
|                       |  |  |  |         |  +--Tp57577_TGAC_v2_gene5448
|                       |  |  |  |      +--| (99/94)
|                       |  |  |  |      |  +--MTR_4g097090
|                       |  |  |  |  +---| (100/100)
|                       |  |  |  |  |   +----Vb_AtSHT
|                       |  |  |  +--| (100/100)
|                       |  |  |     |              +--MTR_7g086000
|                       |  |  |     |           +--| (80/100)
|                       |  |  |     |           |  +--Tp57577_TGAC_v2_gene13861
|                       |  |  |     |        +--| (94.3/100)
|                       |  |  |     |        |  +-------MTR_7g085970
|                       |  |  |     |     +--| (98.9/100)
|                       |  |  |     |     |  +----PHAVU_001G112500g
|                       |  |  |     |  +--| (99.8/100)
|                       |  |  |     |  |  |     +--MTR_7g085930
|                       |  |  |     |  |  |  +--| (99.9/100)
|                       |  |  |     |  |  |  |  +--MTR_7g085990
|                       |  |  |     |  |  +--| (100/100)
|                       |  |  |     |  |     +--PHAVU_001G112400g
|                       |  |  |     +--| (35.4/95)
|                       |  |  |        |                    +--MTR_3g049150
|                       |  |  |        |                 +--| (88.6/99)
|                       |  |  |        |                 |  +--Tp57577_TGAC_v2_gene13566
|                       |  |  |        |              +--| (100/100)
|                       |  |  |        |              |  |  +--Tp57577_TGAC_v2_gene13551
|                       |  |  |        |              |  +--| (63.7/89)
|                       |  |  |        |              |     +--Tp57577_TGAC_v2_gene4546
|                       |  |  |        |           +--| (99.7/100)
|                       |  |  |        |           |  |     +--MTR_3g026950
|                       |  |  |        |           |  |  +--| (49.6/89)
|                       |  |  |        |           |  |  |  +--Tp57577_TGAC_v2_gene13546
|                       |  |  |        |           |  +--| (94.6/99)
|                       |  |  |        |           |     |     +--Tp57577_TGAC_v2_gene12270
|                       |  |  |        |           |     |  +--| (100/100)
|                       |  |  |        |           |     |  |  +--Tp57577_TGAC_v2_gene12202_HMT
|                       |  |  |        |           |     +--| (84.8/87)
|                       |  |  |        |           |        |  +--Tp57577_TGAC_v2_gene30203
|                       |  |  |        |           |        +--| (100/100)
|                       |  |  |        |           |           |     +**Tp57577_TGAC_v2_gene33139
|                       |  |  |        |           |           |  +--| (100/100)
|                       |  |  |        |           |           |  |  +--Tp57577_TGAC_v2_gene36465
|                       |  |  |        |           |           +--| (96.4/100)
|                       |  |  |        |           |              +--Vb_HDT
|                       |  |  |        |        +--| (91.8/100)
|                       |  |  |        |        |  +---PHAVU_006G024700g
|                       |  |  |        |     +--| (31.8/96)
|                       |  |  |        |     |  |  +--PHAVU_006G036800g
|                       |  |  |        |     |  +--| (100/100)
|                       |  |  |        |     |     +--PHAVU_006G036600g
|                       |  |  |        |  +--| (96.5/99)
|                       |  |  |        |  |  +--PHAVU_006G037000g_HHHT
|                       |  |  |        +--| (99.9/100)
|                       |  |  |           +----MTR_4g013050
|                       |  +--| (21.1/53)
|                       |     |              +--PAHAL_2G351800
|                       |     |           +--| (100/100)
|                       |     |           |  +--PAHAL_2G352100
|                       |     |        +--| (77.3/99)
|                       |     |        |  |           +--PAHAL_8G230300
|                       |     |        |  |        +--| (91/99)
|                       |     |        |  |        |  +--PAHAL_7G177000
|                       |     |        |  |     +--| (62.5/89)
|                       |     |        |  |     |  +--PAHAL_8G230100
|                       |     |        |  |  +--| (95.4/100)
|                       |     |        |  |  |  |           +--PAHAL_6G094600
|                       |     |        |  |  |  |        +--| (94.2/98)
|                       |     |        |  |  |  |        |  |  +--PAHAL_6G095000
|                       |     |        |  |  |  |        |  +**| (0/9)
|                       |     |        |  |  |  |        |     +--PAHAL_3G402800
|                       |     |        |  |  |  |     +--| (100/100)
|                       |     |        |  |  |  |     |  +--PAHAL_6G094400
|                       |     |        |  |  |  |  +--| (97/100)
|                       |     |        |  |  |  |  |  +--PAHAL_6G084400
|                       |     |        |  |  |  +--| (90.6/90)
|                       |     |        |  |  |     +---PAHAL_8G230200
|                       |     |        |  +--| (100/100)
|                       |     |        |     |  +--PAHAL_7G122400
|                       |     |        |     +--| (91/100)
|                       |     |        |        +--IV_HvACT
|                       |     |     +--| (99.9/100)
|                       |     |     |  +--PAHAL_9G134100
|                       |     +-----| (100/100)
|                       |           |           +--PAHAL_9G577700
|                       |           |        +--| (98.7/100)
|                       |           |        |  +--PAHAL_9G577800
|                       |           |     +--| (98.5/100)
|                       |           |     |  +--PAHAL_6G059000
|                       |           |  +--| (100/100)
|                       |           |  |  |  +--PAHAL_9G271900
|                       |           |  |  +--| (99.3/100)
|                       |           |  |     +--PAHAL_9G272200
|                       |           +--| (95.1/100)
|                       |              |     +--PAHAL_8G022400
|                       |              +-----| (100/100)
|                       |                    +--PAHAL_3G020100
|                    +--| (49.6/85)
|                    |  |                     +--AT1G78990
|                    |  |                  +--| (23.2/94)
|                    |  |                  |  +--AT5G16410
|                    |  |               +--| (100/100)
|                    |  |               |  +--AT1G32910
|                    |  |            +--| (79.3/99)
|                    |  |            |  |           +**MTR_5g090830
|                    |  |            |  |        +--| (99.3/100)
|                    |  |            |  |        |  +--MTR_5g090810
|                    |  |            |  |     +--| (96.9/100)
|                    |  |            |  |     |  +--Tp57577_TGAC_v2_gene19355
|                    |  |            |  |  +--| (99.9/100)
|                    |  |            |  |  |  +--MTR_5g090880
|                    |  |            |  +--| (99.6/100)
|                    |  |            |     |     +--MTR_3g450710
|                    |  |            |     |  +--| (100/100)
|                    |  |            |     |  |  |  +--MTR_3g450690
|                    |  |            |     |  |  +--| (72.4/99)
|                    |  |            |     |  |     +--Tp57577_TGAC_v2_gene25276
|                    |  |            |     +--| (97.2/100)
|                    |  |            |        |  +--PHAVU_006G023900g
|                    |  |            |        +--| (99.6/100)
|                    |  |            |           +--PHAVU_006G024000g
|                    |  |         +--| (98.8/100)
|                    |  |         |  +---IIIb_PhCFAT
|                    |  |      +--| (98.9/100)
|                    |  |      |  |  +--PAHAL_7G285300
|                    |  |      |  +--| (100/100)
|                    |  |      |     +--PAHAL_7G285400
|                    |  +------| (100/100)
|                    |         |     +--AT1G31490
|                    |         |  +--| (99.6/100)
|                    |         |  |  |      +--MTR_5g026320
|                    |         |  |  |   +--| (97.2/100)
|                    |         |  |  |   |  +--Tp57577_TGAC_v2_gene23176
|                    |         |  |  +---| (100/100)
|                    |         |  |      +--PHAVU_007G252100g
|                    |         +--| (95.2/99)
|                    |            |            +--PAHAL_5G424000
|                    |            |         +--| (81.4/100)
|                    |            |         |  +--PAHAL_5G423900
|                    |            |      +--| (91.8/79)
|                    |            |      |  |  +--PAHAL_8G091000
|                    |            |      |  +--| (12.2/74)
|                    |            |      |     +---PAHAL_3G365600
|                    |            |   +--| (99.8/100)
|                    |            |   |  +--PAHAL_5G423700
|                    |            +---| (100/100)
|                    |                |  +--PAHAL_4G325200
|                    |                +--| (99.5/100)
|                    |                   +----PAHAL_4G325300
|                 +--| (91/96)
|                 |  |            +--RHIMIDRAFT_244343
|                 |  +------------| (100/100)
|                 |               |  +--DM01DRAFT_1381931
|                 |               +--| (97.7/100)
|                 |                  +--BCR42DRAFT_237763
|              +--| (99.6/100)
|              |  |                                 +---AT3G29670
|              |  |                              +--| (92.9/99)
|              |  |                              |  |  +--AT3G29635
|              |  |                              |  +--| (100/100)
|              |  |                              |     |  +---AT5G61160
|              |  |                              |     +--| (77.1/100)
|              |  |                              |        +--AT3G29680
|              |  |                           +--| (44.1/90)
|              |  |                           |  +----Ia_At5MAT
|              |  |                        +--| (100/89)
|              |  |                        |  |     +--AT5G39050
|              |  |                        |  |  +--| (99.9/87)
|              |  |                        |  |  |  |  +--AT5G39080
|              |  |                        |  |  |  +--| (85.8/87)
|              |  |                        |  |  |     +---------------------AT3G29720
|              |  |                        |  +--| (100/88)
|              |  |                        |     +--AT5G39090
|              |  |                     +--| (82.3/88)
|              |  |                     |  |           +--Ia_MtMAT1_MTR_7g014200
|              |  |                     |  |        +--| (98.5/100)
|              |  |                     |  |        |  |     +--Ia_MtMAT2_MTR_7g014160
|              |  |                     |  |        |  |  +--| (39.4/61)
|              |  |                     |  |        |  |  |  |     +--Tp57577_TGAC_v2_gene33416
|              |  |                     |  |        |  |  |  |  +--| (98.9/88)
|              |  |                     |  |        |  |  |  |  |  +--Tp57577_TGAC_v2_gene29376
|              |  |                     |  |        |  |  |  +--| (95.3/88)
|              |  |                     |  |        |  |  |     +--Tp57577_TGAC_v2_gene33432
|              |  |                     |  |        |  +--| (70.6/89)
|              |  |                     |  |        |     |        +--MTR_7g014610
|              |  |                     |  |        |     |     +--| (97.4/92)
|              |  |                     |  |        |     |     |  +--Tp57577_TGAC_v2_gene33444
|              |  |                     |  |        |     |  +--| (92.1/97)
|              |  |                     |  |        |     |  |  |  +--MTR_7g014620
|              |  |                     |  |        |     |  |  +--| (88.2/99)
|              |  |                     |  |        |     |  |     |  +--Tp57577_TGAC_v2_gene33421
|              |  |                     |  |        |     |  |     +--| (99.4/99)
|              |  |                     |  |        |     |  |        +--Tp57577_TGAC_v2_gene36080
|              |  |                     |  |        |     +--| (93.5/63)
|              |  |                     |  |        |        +----MTR_7g014630
|              |  |                     |  |     +--| (99.1/100)
|              |  |                     |  |     |  +--Tp57577_TGAC_v2_gene33455
|              |  |                     |  |  +--| (95/100)
|              |  |                     |  |  |  |  +--Tp57577_TGAC_v2_gene33437
|              |  |                     |  |  |  +--| (100/100)
|              |  |                     |  |  |     +--Ia_MtMAT3_MTR_7g013850
|              |  |                     |  +--| (100/100)
|              |  |                     |     |  +---PHAVU_008G032400g
|              |  |                     |     +--| (9.7/53)
|              |  |                     |        +--PHAVU_008G042400g
|              |  |                  +--| (99.5/89)
|              |  |                  |  |              +--MTR_6g015830
|              |  |                  |  |           +--| (99.6/100)
|              |  |                  |  |           |  +--MTR_6g015815
|              |  |                  |  |        +--| (100/100)
|              |  |                  |  |        |  |  +--MTR_6g015850
|              |  |                  |  |        |  +--| (89.5/93)
|              |  |                  |  |        |     |     +--Tp57577_TGAC_v2_gene4262
|              |  |                  |  |        |     |  +--| (94.9/99)
|              |  |                  |  |        |     |  |  |  +--Tp57577_TGAC_v2_gene4329
|              |  |                  |  |        |     |  |  +--| (89.5/99)
|              |  |                  |  |        |     |  |     +--Tp57577_TGAC_v2_gene4278
|              |  |                  |  |        |     +--| (91.8/94)
|              |  |                  |  |        |        +----Tp57577_TGAC_v2_gene4269
|              |  |                  |  |     +--| (42.3/77)
|              |  |                  |  |     |  |     +--PHAVU_004G040700g
|              |  |                  |  |     |  |  +--| (97.3/100)
|              |  |                  |  |     |  |  |  +--PHAVU_004G040200g
|              |  |                  |  |     |  +--| (100/100)
|              |  |                  |  |     |     +---PHAVU_004G040100g
|              |  |                  |  |  +--| (99/100)
|              |  |                  |  |  |  |        +--MTR_6g015320
|              |  |                  |  |  |  |     +--| (94.8/100)
|              |  |                  |  |  |  |     |  +--MTR_6g015315
|              |  |                  |  |  |  |  +--| (100/100)
|              |  |                  |  |  |  |  |  |  +--MTR_6g015310
|              |  |                  |  |  |  |  |  +--| (98.8/100)
|              |  |                  |  |  |  |  |     +--Tp57577_TGAC_v2_gene10021
|              |  |                  |  |  |  +--| (96.6/100)
|              |  |                  |  |  |     +---Ia_GmIF7MAT
|              |  |                  |  +--| (99.9/100)
|              |  |                  |     |           +--MTR_7g014250
|              |  |                  |     |        +--| (87.4/100)
|              |  |                  |     |        |  |  +--MTR_7g014330
|              |  |                  |     |        |  +--| (24.1/99)
|              |  |                  |     |        |     +--MTR_7g014230
|              |  |                  |     |     +--| (95/100)
|              |  |                  |     |     |  |  +--MTR_7g014360
|              |  |                  |     |     |  +--| (100/100)
|              |  |                  |     |     |     +----MTR_7g014310
|              |  |                  |     |  +--| (100/100)
|              |  |                  |     |  |  +--Tp57577_TGAC_v2_gene33464
|              |  |                  |     +--| (100/100)
|              |  |                  |        |        +--PHAVU_008G032100g.1
|              |  |                  |        |     +--| (95.8/100)
|              |  |                  |        |     |  +--PHAVU_008G032200g
|              |  |                  |        |  +--| (17.4/92)
|              |  |                  |        |  |  +--PHAVU_008G031900g
|              |  |                  |        +--| (82.5/97)
|              |  |                  |           +--PHAVU_008G032000g
|              |  |               +--| (64.5/87)
|              |  |               |  |       +--MTR_3g087640
|              |  |               |  |  +----| (100/100)
|              |  |               |  |  |    |     +--MTR_2g089735
|              |  |               |  |  |    |  +--| (99.9/100)
|              |  |               |  |  |    |  |  |  +--MTR_2g089755
|              |  |               |  |  |    |  |  +--| (96.1/100)
|              |  |               |  |  |    |  |     +---MTR_2g089650
|              |  |               |  |  |    +--| (74.7/94)
|              |  |               |  |  |       |     +--MTR_3g435300
|              |  |               |  |  |       |  +--| (95.2/95)
|              |  |               |  |  |       |  |  +--------MTR_2g104220
|              |  |               |  |  |       +--| (86.5/95)
|              |  |               |  |  |          |  +--PHAVU_005G108900g
|              |  |               |  |  |          +--| (100/100)
|              |  |               |  |  |             +--PHAVU_005G109000g
|              |  |               |  +--| (97.6/100)
|              |  |               |     |        +--MTR_3g028210
|              |  |               |     |  +-----| (100/100)
|              |  |               |     |  |     +--Tp57577_TGAC_v2_gene12196
|              |  |               |     +--| (65/99)
|              |  |               |        |                    +--MTR_2g089765
|              |  |               |        |                 +--| (34.7/99)
|              |  |               |        |                 |  |  +--Tp57577_TGAC_v2_gene18076
|              |  |               |        |                 |  +--| (78.5/100)
|              |  |               |        |                 |     +---Tp57577_TGAC_v2_gene18069
|              |  |               |        |              +--| (90.9/100)
|              |  |               |        |              |  +--MTR_2g089670
|              |  |               |        |           +--| (96/100)
|              |  |               |        |           |  +---MTR_8g012750
|              |  |               |        |        +--| (100/100)
|              |  |               |        |        |  +--PHAVU_005G108800g
|              |  |               |        |     +--| (30/88)
|              |  |               |        |     |  +--PHAVU_008G029400g
|              |  |               |        |  +--| (99.6/100)
|              |  |               |        |  |  |   +--MTR_7g015860
|              |  |               |        |  |  +---| (100/100)
|              |  |               |        |  |      +--Tp57577_TGAC_v2_gene23372
|              |  |               |        +--| (17.7/80)
|              |  |               |           |     +--Ia_At3AT2
|              |  |               |           +-----| (100/100)
|              |  |               |                 +--Ia_At3AT1
|              |  |            +--| (98.1/89)
|              |  |            |  |           +-----Ia_Gt5AT
|              |  |            |  |        +--| (92/100)
|              |  |            |  |        |  +----Ia_NtMAT1
|              |  |            |  |     +--| (92.4/100)
|              |  |            |  |     |  |  +-----Ia_Pf3AT
|              |  |            |  |     |  +--| (98.5/100)
|              |  |            |  |     |     |  +--Ia_Ss5MAT1
|              |  |            |  |     |     +--| (99.8/100)
|              |  |            |  |     |        +--Ia_Pf5MAT
|              |  |            |  |  +--| (87.9/99)
|              |  |            |  |  |  |  +--Ia_Vh3MAT1
|              |  |            |  |  |  +--| (100/100)
|              |  |            |  |  |     +---Ia_Lp3MAT1
|              |  |            |  +--| (98.2/100)
|              |  |            |     |       +--Ia_Dv3MAT
|              |  |            |     |    +--| (22.2/90)
|              |  |            |     |    |  +--Ia_Sc3MAT
|              |  |            |     +----| (100/100)
|              |  |            |          |  +--Ia_Dm3MAT1
|              |  |            |          +--| (99.3/100)
|              |  |            |             +--Ia_Dm3MAT2
|              |  |         +--| (98/89)
|              |  |         |  +-------PAHAL_1G429600
|              |  |      +--| (24.5/80)
|              |  |      |  |         +--PAHAL_5G203100
|              |  |      |  |      +--| (98.5/100)
|              |  |      |  |      |  +---PAHAL_5G203000
|              |  |      |  |   +--| (86.8/100)
|              |  |      |  |   |  +---PAHAL_6G199400
|              |  |      |  +---| (100/100)
|              |  |      |      +----PAHAL_1G183900
|              |  |   +--| (98.9/89)
|              |  |   |  |  +---PAHAL_2G139000
|              |  |   |  +--| (100/100)
|              |  |   |     +---PAHAL_1G451100
|              |  +---| (99.9/90)
|              |      |              +--PAHAL_4G328900
|              |      |           +--| (99.2/100)
|              |      |           |  +--PAHAL_1G294600
|              |      |        +--| (82.3/100)
|              |      |        |  +--PAHAL_4G096300
|              |      |     +--| (99.9/100)
|              |      |     |  +---PAHAL_4G329000
|              |      |  +--| (62/100)
|              |      |  |  +----PAHAL_6G050500
|              |      +--| (99.9/100)
|              |         |     +--PAHAL_7G308300
|              |         |  +--| (99.9/100)
|              |         |  |  +--PAHAL_7G307900
|              |         +--| (93.8/100)
|              |            +---PAHAL_6G050600
|           +--| (100/100)
|           |  |      +--AT5G23940
|           |  |   +--| (99.3/100)
|           |  |   |  |  +--MTR_6g045553
|           |  |   |  +--| (100/100)
|           |  |   |     |  +--Tp57577_TGAC_v2_gene5888
|           |  |   |     +--| (94.4/100)
|           |  |   |        +--PHAVU_004G111300g
|           |  +---| (100/100)
|           |      +--PAHAL_6G306300
|        +--| (99.8/100)
|        |  |           +--AT5G42830
|        |  |        +--| (100/100)
|        |  |        |  |     +--AT5G07860
|        |  |        |  |  +--| (99.9/100)
|        |  |        |  |  |  +--AT5G07870
|        |  |        |  +--| (98.3/100)
|        |  |        |     +--AT5G07850
|        |  |     +--| (99.9/100)
|        |  |     |  |           +--MTR_3g101900
|        |  |     |  |        +--| (99.6/100)
|        |  |     |  |        |  +--MTR_3g101930
|        |  |     |  |     +--| (93.7/100)
|        |  |     |  |     |  |  +--PHAVU_009G066200g
|        |  |     |  |     |  +--| (97.8/100)
|        |  |     |  |     |     +--PHAVU_009G066300g
|        |  |     |  |  +--| (88.1/100)
|        |  |     |  |  |  |              +--PHAVU_009G066800g
|        |  |     |  |  |  |           +--| (56.9/100)
|        |  |     |  |  |  |           |  +--PHAVU_009G066700g
|        |  |     |  |  |  |        +--| (100/100)
|        |  |     |  |  |  |        |  +--PHAVU_005G037900g
|        |  |     |  |  |  |     +--| (88/100)
|        |  |     |  |  |  |     |  +--PHAVU_009G066900g
|        |  |     |  |  |  |  +--| (96.2/100)
|        |  |     |  |  |  |  |  +--PHAVU_009G066600g
|        |  |     |  |  |  +--| (97/100)
|        |  |     |  |  |     +--PHAVU_009G066100g
|        |  |     |  +--| (100/100)
|        |  |     |     |     +--MTR_3g101960
|        |  |     |     |  +--| (90.1/100)
|        |  |     |     |  |  |     +--MTR_3g102020
|        |  |     |     |  |  |  +--| (83.3/100)
|        |  |     |     |  |  |  |  |  +--MTR_3g102030
|        |  |     |     |  |  |  |  +--| (95.2/100)
|        |  |     |     |  |  |  |     +---Tp57577_TGAC_v2_gene23249
|        |  |     |     |  |  +--| (99.8/100)
|        |  |     |     |  |     +--MTR_3g101970
|        |  |     |     +--| (99.7/100)
|        |  |     |        +--MTR_3g102010
|        |  |  +--| (28.8/94)
|        |  |  |  |  +--PAHAL_4G359200
|        |  |  |  +--| (100/100)
|        |  |  |     +---PAHAL_9G253000
|        |  +--| (88.7/99)
|        |     |                     +--AT3G50280.1
|        |     |                  +--| (58.2/85)
|        |     |                  |  +--AT3G50300
|        |     |               +--| (88.8/86)
|        |     |               |  +--AT5G38130
|        |     |            +--| (36.8/75)
|        |     |            |  +---AT3G50290
|        |     |         +--| (97.3/96)
|        |     |         |  +--AT3G50270
|        |     |     +---| (100/100)
|        |     |     |   |  +--AT5G67150
|        |     |     |   +--| (53.5/100)
|        |     |     |      +---AT5G67160
|        |     |  +--| (97/100)
|        |     |  |  |           +--MTR_4g094842
|        |     |  |  |        +--| (98.7/87)
|        |     |  |  |        |  |     +--MTR_8g041770
|        |     |  |  |        |  |  +--| (100/100)
|        |     |  |  |        |  |  |  +--MTR_0190s0020
|        |     |  |  |        |  +--| (61.2/92)
|        |     |  |  |        |     |        +--MTR_4g094835
|        |     |  |  |        |     |     +--| (78.2/100)
|        |     |  |  |        |     |     |  +--MTR_4g094832
|        |     |  |  |        |     |  +--| (43.8/85)
|        |     |  |  |        |     |  |  +--MTR_4g094825
|        |     |  |  |        |     +--| (100/100)
|        |     |  |  |        |        +--MTR_4g094838
|        |     |  |  |     +--| (12.3/36)
|        |     |  |  |     |  |           +--MTR_3g088420
|        |     |  |  |     |  |        +--| (99.1/100)
|        |     |  |  |     |  |        |  +--MTR_3g026310
|        |     |  |  |     |  |     +--| (96.7/100)
|        |     |  |  |     |  |     |  |     +--MTR_4g022825
|        |     |  |  |     |  |     |  |  +--| (92.6/100)
|        |     |  |  |     |  |     |  |  |  |              +--MTR_4g022720
|        |     |  |  |     |  |     |  |  |  |           +--| (89/99)
|        |     |  |  |     |  |     |  |  |  |           |  |     +--MTR_7g026860
|        |     |  |  |     |  |     |  |  |  |           |  |  +--| (99.9/100)
|        |     |  |  |     |  |     |  |  |  |           |  |  |  +---MTR_7g026850
|        |     |  |  |     |  |     |  |  |  |           |  +--| (88.3/99)
|        |     |  |  |     |  |     |  |  |  |           |     +--MTR_7g026830
|        |     |  |  |     |  |     |  |  |  |        +--| (97.8/100)
|        |     |  |  |     |  |     |  |  |  |        |  |     +--MTR_4g022800
|        |     |  |  |     |  |     |  |  |  |        |  |  +--| (52.6/73)
|        |     |  |  |     |  |     |  |  |  |        |  |  |  +------MTR_7g026770
|        |     |  |  |     |  |     |  |  |  |        |  +--| (87.3/77)
|        |     |  |  |     |  |     |  |  |  |        |     +--MTR_4g022760
|        |     |  |  |     |  |     |  |  |  |     +--| (99.3/100)
|        |     |  |  |     |  |     |  |  |  |     |  +--MTR_4g022670
|        |     |  |  |     |  |     |  |  |  |  +--| (91.9/90)
|        |     |  |  |     |  |     |  |  |  |  |  +--Tp57577_TGAC_v2_gene20291
|        |     |  |  |     |  |     |  |  |  +--| (60.7/89)
|        |     |  |  |     |  |     |  |  |     |  +--Tp57577_TGAC_v2_gene5565
|        |     |  |  |     |  |     |  |  |     +--| (95.2/90)
|        |     |  |  |     |  |     |  |  |        +--Tp57577_TGAC_v2_gene420
|        |     |  |  |     |  |     |  +--| (86.4/100)
|        |     |  |  |     |  |     |     +---MTR_6g016815
|        |     |  |  |     |  |  +--| (90.8/100)
|        |     |  |  |     |  |  |  +----MTR_8g040760
|        |     |  |  |     |  +--| (99.2/99)
|        |     |  |  |     |     |  +-----MTR_6g034495
|        |     |  |  |     |     +--| (77.5/99)
|        |     |  |  |     |        +--Tp57577_TGAC_v2_gene7203
|        |     |  |  |  +--| (91.6/46)
|        |     |  |  |  |  +--PHAVU_003G242200g
|        |     |  |  +--| (100/100)
|        |     |  |     |        +--MTR_4g094828
|        |     |  |     |     +--| (100/100)
|        |     |  |     |     |  +--MTR_4g022290
|        |     |  |     |  +--| (99.4/100)
|        |     |  |     |  |  +--MTR_8g079710
|        |     |  |     +--| (100/100)
|        |     |  |        +--Tp57577_TGAC_v2_gene19070
|        |     +--| (93/99)
|        |        |         +--PAHAL_6G010000
|        |        |      +--| (99.1/100)
|        |        |      |  +--PAHAL_6G010100
|        |        |   +--| (62.4/95)
|        |        |   |  |  +--PAHAL_6G010300
|        |        |   |  +--| (99.6/100)
|        |        |   |     +--PAHAL_6G010200
|        |        +---| (100/100)
|        |            +--PAHAL_9G025900
|     +--| (99.4/100)
|     |  |  +--PAHAL_5G086100
|     |  +--| (100/100)
|     |     +--PAHAL_3G257900
|  +--| (90.4/100)
|  |  |  +--AT5G01210
|  |  +--| (96.4/100)
|  |     |     +--MTR_4g015180
|  |     |  +--| (99.9/100)
|  |     |  |  +--Tp57577_TGAC_v2_gene7319
|  |     +--| (99.9/100)
|  |        +--PHAVU_010G005200g
+--| (92.4/100)
|  |     +--MTR_3g070170
|  |  +--| (99.4/100)
|  |  |  +--Tp57577_TGAC_v2_gene16294
|  +--| (100/100)
|     |  +--PHAVU_001G240700g
|     +--| (99.7/100)
|        +--PHAVU_001G240800g
|
|     +--MTR_5g081960
|  +--| (100/100)
|  |  +--Tp57577_TGAC_v2_gene19855
+--| (97.1/100)
   +--PHAVU_008G226200g

Tree in newick format:

(AT2G39980:0.2653431454,((((((((((((((((AT4G15390:0.1487526421,AT3G30280:0.4094848091)98.2/100:0.1948989846,AT5G47950:0.4017827346)99.4/100:0.2495403078,AT1G24420:0.6583051974)97.5/100:0.1632098638,((AT4G15400:0.3646299354,AT5G47980:0.4984605158)100/100:0.3503496260,AT5G23970:0.6507606322)92.7/100:0.1248753363)93/100:0.1333536359,(((AT3G26040:0.6811360142,((IIIa_Ss5MAT2:1.2068287431,IIIa_RsVISY:0.7138212604)90/97:0.2209302094,IIIa_PsSalAT:0.8820225440)67.4/68:0.0501159105)56.7/66:0.0473185337,(((((MTR_1g094790:0.3753875698,Tp57577_TGAC_v2_gene1935:0.1481246914)100/100:0.3827500417,(((MTR_8g467580:0.0980519561,MTR_8g467590:0.1080677726)99.8/100:0.0970338305,Tp57577_TGAC_v2_gene31810:0.0388002745)100/100:0.3011402961,PHAVU_004G082800g:0.4238063475)98/100:0.1666089380)100/100:0.4768081654,IIIa_CmAAT4:0.7701478713)74.8/99:0.0776338078,(IIIa_RhAAT1:0.4615789977,(IIIa_FaSAAT:0.1745422345,IIIa_FvVAAT:0.2775571292)99.5/100:0.2656704292)100/100:0.4949065497)80.8/99:0.1231656185,PHAVU_010G102000g:0.7826305910)97.6/99:0.1537916250)91.3/91:0.1160174776,(((AT1G24430:0.6595816167,(MTR_3g086020:0.1546736202,Tp57577_TGAC_v2_gene33402:0.2041572164)100/100:0.4429696353)99.3/100:0.2832657683,(((PHAVU_010G014100g:0.0548262389,PHAVU_010G014300g:0.1365002600)100/100:0.4247455549,PHAVU_010G020900g:0.4278771649)99.3/100:0.3500603159,IIIa_CbBEAT:1.2442085559)85.4/95:0.1418636685)43.3/72:0.0970786488,((((((MTR_8g079970:0.2829565531,Tp57577_TGAC_v2_gene35816:0.4351378326)40.8/100:0.0276429133,MTR_8g079950:0.1683144648)74.5/100:0.0617651656,((MTR_5g084870:0.1415095559,MTR_5g084850:0.2135155413)1.5/95:0.0185759558,MTR_5g084900:0.2951816636)99.4/100:0.0881657559)91.4/100:0.0657589402,Tp57577_TGAC_v2_gene35831:0.3184629407)99.2/100:0.1549708253,(((MTR_8g079980:0.1942704082,Tp57577_TGAC_v2_gene40395:0.1744792315)95.3/100:0.1251366300,Tp57577_TGAC_v2_gene35825:0.2475870545)99.6/100:0.2003637618,PHAVU_002G177000g:0.5336732774)62.1/99:0.0995279801)100/100:0.5115629717,(((MTR_2g007880:0.1597254866,(Tp57577_TGAC_v2_gene19748:0.0874898378,(Tp57577_TGAC_v2_gene19727:0.2081305420,Tp57577_TGAC_v2_gene28554:0.3512275115)95.2/99:0.0905631318)98.3/99:0.1010783259)97.7/99:0.1694094978,PHAVU_006G211000g:0.4869191393)100/100:0.6278386363,(IIIa_CaPun1:0.7748149700,(IIIa_CrDAT:0.3085047355,IIIa_CrMAT:0.3035509276)100/100:0.5962563150)97.8/100:0.2707809903)23/93:0.0661995065)85.7/77:0.0890108713)91/93:0.0951823422)95.6/96:0.1714007103)100/100:0.5685133613,((((AT4G29250:0.6899828216,((MTR_1g011660:0.2695582995,Tp57577_TGAC_v2_gene15662:0.1576565897)93.3/100:0.1192578726,PHAVU_001G054300g:0.2712422181)98.1/100:0.2922185516)99.7/100:0.4530429678,(((MTR_7g114960:0.2222774395,Tp57577_TGAC_v2_gene20803:0.3201204843)94.7/100:0.1633417072,PHAVU_006G101000g:0.4152022863)100/100:0.5500006353,PAHAL_9G090600:1.0602506372)22.4/91:0.1444201310)95.7/100:0.2017626130,(AT5G02890:1.4330116915,(Tp57577_TGAC_v2_gene31420:1.7054736617,PAHAL_7G240500:1.3341324599)14.3/85:0.1760910876)95.3/96:0.3552548851)32.3/53:0.1429277817,(((AT3G23840:0.6526201034,AT4G13840:0.6610602376)99.7/100:0.3633889219,(Tp57577_TGAC_v2_gene11863:0.5544154266,PHAVU_003G050600g:0.4919055088)99.9/100:0.4350883077)67.4/92:0.1005102800,(((((((MTR_1g035890:0.3301253684,MTR_3g100150:0.1780839079)88/100:0.0758053669,Tp57577_TGAC_v2_gene6345:0.3658389655)55.4/100:0.0298863227,Tp57577_TGAC_v2_gene9023:0.2419211231)85.8/100:0.1002690033,MTR_2g036780:0.2139845039)99.8/100:0.2808516875,PHAVU_008G182300g:0.5006634784)99.9/100:0.3628398416,II_AtCER2:1.0342533669)85.4/99:0.1692660938,(PAHAL_6G068900:0.6582430402,(PAHAL_7G287700:0.3884344032,II_ZmGlossy2:0.5289912307)98.2/100:0.2947035839)100/100:0.6154499486)30.4/50:0.0822399051)100/100:0.5781794163)99.7/100:0.3992863105)92.2/90:0.1435375797,((((AT1G65450.1:0.3170041089,((((MTR_7g084940:0.0902149481,Tp57577_TGAC_v2_gene31050:0.2924427139)78.3/97:0.0310572965,(MTR_7g084910:0.2262212680,Tp57577_TGAC_v2_gene32195:0.1919593788)79.2/100:0.0373762421)97.2/97:0.1164368639,PHAVU_001G097400g:0.2308538281)94.4/93:0.0862748310,PHAVU_004G062600g:0.2914834668)96.4/93:0.1433984474)100/100:0.4441229409,((MTR_7g056087:0.1117477368,PHAVU_008G130300g:0.1364691149)63/94:0.0442345461,Tp57577_TGAC_v2_gene497:0.2199848957)100/100:0.9806543403)98.3/100:0.2607625188,(AT4G31910:0.3139305601,PHAVU_001G046200g:0.4329004167)100/100:1.0056294790)86.6/98:0.1284149410,(((((AT3G48720:0.2550127574,AT5G63560:0.1012454745)100/100:0.2500362788,((((MTR_8g096530:0.0975076771,Tp57577_TGAC_v2_gene12977:0.1604323404)100/100:0.2121098643,((MTR_3g098980:0.1326511109,Tp57577_TGAC_v2_gene35261:0.1118531196)100/100:0.1195407247,PHAVU_009G162300g:0.1330243360)96.7/100:0.0648612979)98.5/97:0.0823977541,(((MTR_7g027175:0.0309872705,Tp57577_TGAC_v2_gene8556:0.1578639879)95.3/100:0.1170737018,PHAVU_001G089700g:0.0500897725)100/100:0.1938688892,Va_AtASFT:0.1954480659)96.8/100:0.0719431430)90.7/96:0.0806278229,(PAHAL_8G183600.1:0.3286802176,PAHAL_5G036000:0.3727230797)96.1/97:0.1159649752)87.8/90:0.0799895829)95.8/97:0.2421444871,PAHAL_9G282800:0.9512228037)95.3/99:0.2321092807,((((AT1G27620:0.2908043184,((MTR_3g112180:0.0148846562,Tp57577_TGAC_v2_gene989:0.1547217530)100/100:0.3307831050,PHAVU_009G061200g:0.3729399191)86/100:0.1013662966)95/100:0.1407932906,PAHAL_5G440500:0.4118405170)98.9/100:0.2289398325,(AT2G40230:0.2630096091,(((MTR_3g071320:0.1222002811,Tp57577_TGAC_v2_gene39865:0.1961833647)95.6/100:0.1115209917,PHAVU_001G244800g:0.4438355088)90.4/100:0.0781142954,PHAVU_008G222300g:0.2283242551)94.8/100:0.1341461662)100/100:0.5830257702)99.9/100:0.4207745966,(AT1G03390:0.3169169050,((MTR_1g053315:0.0324620594,Tp57577_TGAC_v2_gene10357:0.0508796132)99.1/100:0.0756045340,PHAVU_009G200300g:0.0948438427)99.6/100:0.1866634883)100/100:0.6408970938)90/100:0.1507835814)36.4/47:0.1242366507,(((((((AT5G07080:0.3008645355,AT3G47170:0.4347081769)98.8/100:0.2131479137,(Va_AtSDT:0.4660712275,Va_AtSCT:0.5133531577)100/100:0.2587552570)99.1/100:0.2133830233,(((MTR_4g055170:0.0428351660,Tp57577_TGAC_v2_gene15583:0.0653907758)99.3/100:0.1226897070,PHAVU_006G075000g:0.1433825467)100/100:0.2610796730,((((MTR_3g465990:0.0866020213,MTR_3g465980:0.1141045713)100/100:0.1277517047,Tp57577_TGAC_v2_gene24972:0.2207691727)99.8/100:0.1061921403,((((MTR_3g465930:0.1014029765,MTR_3g465910:0.2851316770)89.8/100:0.0497183159,(MTR_3g465950:0.1255854636,MTR_3g465870:0.2835775555)100/100:0.1381895849)100/100:0.1452761138,Tp57577_TGAC_v2_gene24937:0.2072364264)89.2/100:0.0552185668,Tp57577_TGAC_v2_gene24969:0.3109283094)96.3/100:0.0775086719)92.6/100:0.1126353014,(MTR_3g465880:0.2550392380,MTR_6g053810:0.4279329725)95.2/100:0.0944569674)100/100:0.3253239937)97.3/100:0.1508744026)99.9/100:0.2592742799,((AT1G28680.1:0.2880389744,((MTR_2g015430:0.1488872132,Tp57577_TGAC_v2_gene11680:0.4311482147)99.2/100:0.1440209471,PHAVU_006G178300g:0.2635973529)98.9/100:0.1703679140)98.2/100:0.1860480063,PAHAL_4G321300:0.7645518781)100/100:0.3873162052)98.3/100:0.1935612431,(Va_TcDBNTBT:0.3646520147,(Va_TcDBAT:0.3552204303,((Va_TcDBBT:0.4055613293,Va_TcBAPT:0.3384992095)99.1/100:0.1944006944,Va_TcTAT:0.2587501390)99.7/100:0.1987120294)61.6/100:0.1042056960)100/100:0.6187071167)89.4/97:0.1125818200,(((((AT3G62160:0.4702861907,((MTR_7g110610:0.0937221909,Tp57577_TGAC_v2_gene2459:0.3287155574)36.8/39:0.1329809180,PHAVU_001G217900g:0.1726311210)99.9/100:0.2947540544)100/100:0.3777797429,(((PAHAL_3G110100:0.4243594035,Va_MsAAT:0.2363704713)86.1/81:0.0558205965,PAHAL_3G380700:0.4522687962)79.3/81:0.0570424397,(PAHAL_5G402200:0.7671460344,PAHAL_5G402300:0.4784272587)60.8/98:0.1102916306)99.6/100:0.2141493024)15.6/33:0.0956644126,((PAHAL_4G094900:0.2895528668,(PAHAL_3G138800:0.1481882034,PAHAL_5G496900:0.3571001251)91/100:0.0841624695)100/100:0.3281184282,(PAHAL_5G502400:0.3708047786,PAHAL_4G095100:0.3120533603)100/100:0.4808913743)92.3/100:0.1493395025)86/61:0.1143305563,((PAHAL_5G245400:0.2421733050,PAHAL_5G245500:0.2006604789)100/100:0.3693893668,Va_Ih3AT1:0.6644081327)66.9/100:0.1174900802)97.8/100:0.2052137074,((((PAHAL_3G470500:0.3316094556,(PAHAL_2G202300:0.2052814913,PAHAL_2G201900:0.4489742232)99.9/100:0.2099796107)92.5/100:0.1104923558,(PAHAL_6G206100:0.0330126700,PAHAL_6G206300:0.1670968956)100/100:0.2860010342)99.7/100:0.2328769287,(PAHAL_7G063300:0.7421859585,(PAHAL_7G013300:0.4057481779,PAHAL_9G424500:0.3697794915)99.9/100:0.2637346966)10/16:0.0739613143)76.1/42:0.0979004980,PAHAL_3G141800:0.5194807314)100/100:0.5658847204)100/100:0.3674195192)97.1/100:0.1350224886,((((((AT5G17540:0.2266885201,Va_AtCHAT:0.3178989390)100/100:0.2568601794,((((MTR_1g081660:0.3554761347,((((((((MTR_5g076700:0.0661261411,(MTR_7g114470:0.0550027431,Tp57577_TGAC_v2_gene6970:0.1514968867)65.3/96:0.0388548732)100/100:0.0717800880,((MTR_7g114520:0.0041471029,MTR_7g114510:0.0767369267)100/100:0.0897242614,(Tp57577_TGAC_v2_gene6998:0.0671865664,Tp57577_TGAC_v2_gene6962:0.2327398079)100/100:0.1061494527)100/100:0.1120498651)88.1/77:0.0135148784,Tp57577_TGAC_v2_gene7002:0.1235461721)90/76:0.0144341367,((MTR_7g114550:0.0646180838,MTR_7g114560:0.0331725381)98.9/100:0.0455497399,MTR_7g114490:0.1583473648)66/84:0.0398391725)93.2/65:0.0306014100,Tp57577_TGAC_v2_gene6982:0.1155660703)100/100:0.1823473318,((PHAVU_006G098900g:0.0823509058,PHAVU_006G098800g:0.0538310425)100/100:0.1266923289,(PHAVU_006G098400g:0.0263213005,(PHAVU_006G098500g:0.0220498638,(PHAVU_006G098600g:0.0391894364,PHAVU_006G098300g:0.2321507461)83.5/99:0.0193552356)9.6/67:0.0111898174)100/100:0.1472465539)98.2/100:0.0602553854)8.8/55:0.0316709575,PHAVU_006G098700g:0.2764908824)99.3/100:0.0957205240,(MTR_0502s0010:0.2234652607,Va_LaHMT_HLT:0.2743503543)99.4/100:0.1809957167)71/98:0.0445917634)99.8/100:0.1049680643,(((((MTR_1g040175:0.0965677353,MTR_1g040320:0.0648695447)100/100:0.0942022226,MTR_1g040215:0.1471343677)99.7/100:0.0729748716,MTR_1g040315:0.1427286730)92.1/100:0.0189856516,(MTR_1g040195:0.0399554762,((Tp57577_TGAC_v2_gene30231:0.0368083315,Tp57577_TGAC_v2_gene30229:0.0913277120)69.4/98:0.0231034158,(Tp57577_TGAC_v2_gene30234:0.2353716798,Tp57577_TGAC_v2_gene30223:0.1757903855)97.4/98:0.0582658746)67.8/99:0.0151949078)99.8/100:0.0612770540)100/100:0.0803615106,PHAVU_007G280800g:0.1780230065)92.3/100:0.0295503020)96.7/100:0.0465703470,(Va_CbBEBT:0.2799037623,((Va_NtBEBT:0.0595260459,Va_PhBPBT:0.0381407447)100/100:0.1174207190,((Va_CmAAT2:0.0583102478,Va_CmAAT1:0.1032447081)100/100:0.4479806274,Va_CmAAT3:0.0730537394)97.3/100:0.0647697168)71.8/94:0.0324517946)52.2/92:0.0175304676)93.3/98:0.0420596591,(Va_VlAMAT:0.2908147279,(Va_MdAAT2:0.0283910927,Va_MdAAT1:0.0277128322)100/100:0.3600116498)98.8/100:0.1193946500)78.2/97:0.0660218556)65.5/96:0.0756847305,PAHAL_9G197400:0.2780270382)23.8/88:0.0999771377,(((PAHAL_3G112900:0.1657514190,PAHAL_3G113100:0.1618348771)91.5/100:0.0553798497,PAHAL_2G060300:0.1943568908)28.9/100:0.0279551860,PAHAL_3G113300:0.2307777097)100/100:0.3798234007)76.1/77:0.0992604547,(PAHAL_2G140400:0.5537895936,(PAHAL_4G018900:0.0536003784,PAHAL_4G018800:0.0395137375)100/100:0.4046422586)43.5/75:0.0700249061)81.8/75:0.1314977633,((PAHAL_9G283800:0.1639097298,(PAHAL_9G316600:0.1694455865,(PAHAL_9G350600:0.0128941150,PAHAL_9G354000:0.2499891437)100/100:0.1562810829)53.8/100:0.0502081204)100/100:0.3384030771,PAHAL_8G089300:0.4222599675)100/100:0.3762323055)100/100:0.4859487280)71.9/98:0.0662799282)97.8/99:0.1482331833)96/100:0.1155172599)96/84:0.1621856215,(((((((AT5G57840:0.7874374894,((Vb_CcsHQT:0.0428335439,Vb_CcaHQT:0.0098776097)99.2/100:0.1598321270,(Vb_NtHQT:0.0279571788,Vb_SlHQT:0.1629647742)99.9/100:0.1675392284)96.9/100:0.1263320168)94.4/96:0.1918238903,((((((((MTR_4g007540:0.0284922726,Vb_TpHCT1:0.0130913250)66.5/99:0.0155674457,(MTR_8g075610:0.1270930000,MTR_4g007460:0.8934273115)96.1/99:0.1463560049)93.4/99:0.0274435235,(((MTR_2g064495:0.0051235495,MTR_2g105330:0.0101833410)100/100:0.0772559069,(PHAVU_002G025600g:0.1011175539,((PHAVU_005G097900g:0.2055956160,PHAVU_005G0986002g:1.0132778052)69.8/14:0.1202436392,(PHAVU_005G098300g:0.3255825429,PHAVU_005G0988000g:0.1148348148)0/8:0.0000022497)94.3/99:0.0603457194)100/100:0.3093786667)92.4/99:0.0278305678,PHAVU_005G183200g:0.1352970737)96.8/99:0.0333525615)79/98:0.0232395853,PHAVU_010G162700g:0.0700838568)99.5/100:0.0989229016,Vb_NtHCT:0.1154021418)32.2/97:0.0286491965,Vb_AtHCT:0.1689803983)79.8/99:0.0473271748,Vb_PrHCT:0.2431031312)83.9/99:0.0679528062,(PAHAL_7G208400:0.0738647285,(PAHAL_1G304200:0.0925674376,Vb_AsHHT1:0.1231986561)92/100:0.0465207513)100/100:0.2817708910)97.9/100:0.1184444610)39.4/95:0.0830704669,Vb_SsHCT:0.4511554100)78.7/98:0.1196077414,Vb_DcHCBT:0.7071678389)84.2/99:0.1430249183,(PAHAL_1G429500:0.4992361708,(((PAHAL_7G094200:0.1782381176,(PAHAL_4G300300:0.1321178910,PAHAL_4G300400:0.3173266532)93/100:0.0987112890)100/100:0.3288657517,PAHAL_2G268600:0.4223491047)100/100:0.3202919925,(((PAHAL_2G268700:0.2076205813,PAHAL_6G217500:0.0658199793)89.7/100:0.1639302340,PAHAL_6G217700:0.3150686350)100/100:0.4019350480,PAHAL_3G050500:0.6969536411)95.7/100:0.1499307864)50.8/98:0.0949159508)99.9/100:0.3146830423)65/87:0.0932387394,(((((MTR_4g127650:0.1071737005,((PHAVU_001G112900g:0.0088395287,PHAVU_003G143100g:0.0259970858)100/100:0.1154029853,PHAVU_001G112800g:0.2653723138)100/94:0.2135147298)99/66:0.1191089516,Tp57577_TGAC_v2_gene5448:0.1019536778)94.1/66:0.0930862753,MTR_4g097090:0.2433100316)99/94:0.1685071013,Vb_AtSHT:0.5434776334)100/100:0.4247268510,(((((MTR_7g086000:0.1266860609,Tp57577_TGAC_v2_gene13861:0.0977878697)80/100:0.1310739456,MTR_7g085970:0.9329486889)94.3/100:0.2258394492,PHAVU_001G112500g:0.5385733043)98.9/100:0.1849849472,((MTR_7g085930:0.0332222230,MTR_7g085990:0.0475469319)99.9/100:0.2532126976,PHAVU_001G112400g:0.2264604549)100/100:0.3332684457)99.8/100:0.3182126508,(((((((MTR_3g049150:0.0695509147,Tp57577_TGAC_v2_gene13566:0.1724391215)88.6/99:0.0609945823,(Tp57577_TGAC_v2_gene13551:0.1335864676,Tp57577_TGAC_v2_gene4546:0.2098226522)63.7/89:0.0458299708)100/100:0.1696205976,((MTR_3g026950:0.1520495982,Tp57577_TGAC_v2_gene13546:0.2671393973)49.6/89:0.0472951916,((Tp57577_TGAC_v2_gene12270:0.1332803494,Tp57577_TGAC_v2_gene12202_HMT:0.1641314461)100/100:0.1780551001,(Tp57577_TGAC_v2_gene30203:0.2113494019,((Tp57577_TGAC_v2_gene33139:0.0000021467,Tp57577_TGAC_v2_gene36465:0.0977888069)100/100:0.1864478062,Vb_HDT:0.0037663885)96.4/100:0.0488006853)100/100:0.1404339797)84.8/87:0.0655157387)94.6/99:0.0577619710)99.7/100:0.1253103894,PHAVU_006G024700g:0.4735530827)91.8/100:0.0808915996,(PHAVU_006G036800g:0.1881282255,PHAVU_006G036600g:0.3361674456)100/100:0.2827621147)31.8/96:0.0410806180,PHAVU_006G037000g_HHHT:0.3446582953)96.5/99:0.1355381920,MTR_4g013050:0.5684589600)99.9/100:0.2405851592)35.4/95:0.0804484710)100/100:0.3028355594)98/100:0.1808395355,((((PAHAL_2G351800:0.1922444228,PAHAL_2G352100:0.2685202368)100/100:0.2823580352,((((PAHAL_8G230300:0.1569973728,PAHAL_7G177000:0.3332396572)91/99:0.0397019025,PAHAL_8G230100:0.3503794336)62.5/89:0.0437629619,((((PAHAL_6G094600:0.0025997536,(PAHAL_6G095000:0.0485164718,PAHAL_3G402800:0.0076819987)0/9:0.0000029587)94.2/98:0.0541518551,PAHAL_6G094400:0.1681513207)100/100:0.2449002057,PAHAL_6G084400:0.2855260946)97/100:0.1088928529,PAHAL_8G230200:0.4284533646)90.6/90:0.0937362075)95.4/100:0.0489084727,(PAHAL_7G122400:0.1743926585,IV_HvACT:0.3465148229)91/100:0.0513777845)100/100:0.2101394918)77.3/99:0.0767186810,PAHAL_9G134100:0.2251428676)99.9/100:0.2924868093,((((PAHAL_9G577700:0.1166940574,PAHAL_9G577800:0.2149792311)98.7/100:0.1084452772,PAHAL_6G059000:0.3047857558)98.5/100:0.1468990739,(PAHAL_9G271900:0.1750756524,PAHAL_9G272200:0.3567481138)99.3/100:0.1637747149)100/100:0.3226842312,(PAHAL_8G022400:0.1346510079,PAHAL_3G020100:0.1757561914)100/100:0.7219916073)95.1/100:0.1869050007)100/100:0.7022045577)21.1/53:0.0678258129)82.1/79:0.1059799218,((((((AT1G78990:0.1221586873,AT5G16410:0.3208313296)23.2/94:0.0325341443,AT1G32910:0.2863483412)100/100:0.2788545502,((((MTR_5g090830:0.0000022265,MTR_5g090810:0.1346080284)99.3/100:0.0414684551,Tp57577_TGAC_v2_gene19355:0.0683807933)96.9/100:0.0519835097,MTR_5g090880:0.1547634272)99.9/100:0.1588527450,((MTR_3g450710:0.0778242234,(MTR_3g450690:0.1452502753,Tp57577_TGAC_v2_gene25276:0.4186416400)72.4/99:0.0492840272)100/100:0.1286851167,(PHAVU_006G023900g:0.1707812679,PHAVU_006G024000g:0.2126064540)99.6/100:0.1315953936)97.2/100:0.1098946714)99.6/100:0.1601229275)79.3/99:0.0585506581,IIIb_PhCFAT:0.4496051460)98.8/100:0.1676608899,(PAHAL_7G285300:0.1784748404,PAHAL_7G285400:0.3836690341)100/100:0.3653660354)98.9/100:0.2981594528,((AT1G31490:0.3648495215,((MTR_5g026320:0.1264002043,Tp57577_TGAC_v2_gene23176:0.1020488989)97.2/100:0.1491904166,PHAVU_007G252100g:0.1917318319)100/100:0.4390323577)99.6/100:0.3152766501,((((PAHAL_5G424000:0.1415743923,PAHAL_5G423900:0.2305299950)81.4/100:0.0333930005,(PAHAL_8G091000:0.2147907388,PAHAL_3G365600:0.5159431872)12.2/74:0.0299586372)91.8/79:0.0793100147,PAHAL_5G423700:0.3931127908)99.8/100:0.2853239397,(PAHAL_4G325200:0.2294907195,PAHAL_4G325300:0.5737123407)99.5/100:0.2916805025)100/100:0.5173712026)95.2/99:0.2375883403)100/100:0.8012326079)49.6/85:0.0770745459,(RHIMIDRAFT_244343:0.2563776587,(DM01DRAFT_1381931:0.1797719474,BCR42DRAFT_237763:0.2118725152)97.7/100:0.1959038913)100/100:1.4324151640)91/96:0.1399757646,(((((((((((AT3G29670:0.4270258792,(AT3G29635:0.2548027484,(AT5G61160:0.4865937193,AT3G29680:0.1936232905)77.1/100:0.1224762900)100/100:0.2364527545)92.9/99:0.1025206074,Ia_At5MAT:0.5485173934)44.1/90:0.0491141803,((AT5G39050:0.1055553502,(AT5G39080:0.0552654081,AT3G29720:2.3630948878)85.8/87:0.1766164990)99.9/87:0.1981684445,AT5G39090:0.3118620607)100/88:0.2530643975)100/89:0.3406572888,((((Ia_MtMAT1_MTR_7g014200:0.1621181360,((Ia_MtMAT2_MTR_7g014160:0.1664059970,((Tp57577_TGAC_v2_gene33416:0.0714274619,Tp57577_TGAC_v2_gene29376:0.2606010600)98.9/88:0.0629897929,Tp57577_TGAC_v2_gene33432:0.1218270811)95.3/88:0.0363517602)39.4/61:0.0245259836,(((MTR_7g014610:0.1692359725,Tp57577_TGAC_v2_gene33444:0.2279743637)97.4/92:0.0867806085,(MTR_7g014620:0.3084633635,(Tp57577_TGAC_v2_gene33421:0.0462014017,Tp57577_TGAC_v2_gene36080:0.4073335036)99.4/99:0.1923249963)88.2/99:0.0530860306)92.1/97:0.0780187195,MTR_7g014630:0.5445416397)93.5/63:0.0875180704)70.6/89:0.0242886969)98.5/100:0.0797173267,Tp57577_TGAC_v2_gene33455:0.2015542542)99.1/100:0.1048684760,(Tp57577_TGAC_v2_gene33437:0.0921629370,Ia_MtMAT3_MTR_7g013850:0.1372956497)100/100:0.2057644495)95/100:0.1016748132,(PHAVU_008G032400g:0.4722792751,PHAVU_008G042400g:0.3623998689)9.7/53:0.0750878599)100/100:0.3353344732)82.3/88:0.0847367035,(((((MTR_6g015830:0.1273568681,MTR_6g015815:0.1543125836)99.6/100:0.0843686186,(MTR_6g015850:0.2419999255,((Tp57577_TGAC_v2_gene4262:0.0752993316,(Tp57577_TGAC_v2_gene4329:0.1801033700,Tp57577_TGAC_v2_gene4278:0.2502111458)89.5/99:0.0365802480)94.9/99:0.0615099473,Tp57577_TGAC_v2_gene4269:0.5299023157)91.8/94:0.0378265848)89.5/93:0.0387193684)100/100:0.1620654960,((PHAVU_004G040700g:0.1534064456,PHAVU_004G040200g:0.0874348115)97.3/100:0.0837927634,PHAVU_004G040100g:0.4590902386)100/100:0.2321221387)42.3/77:0.0634763457,(((MTR_6g015320:0.1462166098,MTR_6g015315:0.0910274020)94.8/100:0.0913624721,(MTR_6g015310:0.3164965270,Tp57577_TGAC_v2_gene10021:0.0758784179)98.8/100:0.1133927681)100/100:0.2116489658,Ia_GmIF7MAT:0.4752233324)96.6/100:0.1111296033)99/100:0.1412011833,((((MTR_7g014250:0.0617936328,(MTR_7g014330:0.0260356207,MTR_7g014230:0.0723939217)24.1/99:0.0165225215)87.4/100:0.0334753787,(MTR_7g014360:0.1059886644,MTR_7g014310:0.5278666698)100/100:0.1664223366)95/100:0.0622344797,Tp57577_TGAC_v2_gene33464:0.1388933970)100/100:0.2252483600,(((PHAVU_008G032100g.1:0.1466380858,PHAVU_008G032200g:0.1281445812)95.8/100:0.1322894060,PHAVU_008G031900g:0.3600139314)17.4/92:0.0487178990,PHAVU_008G032000g:0.3940141519)82.5/97:0.0579111184)100/100:0.2790179734)99.9/100:0.2135399082)99.5/89:0.1633306503,((MTR_3g087640:0.3136063541,((MTR_2g089735:0.1522756211,(MTR_2g089755:0.0867916871,MTR_2g089650:0.4748442323)96.1/100:0.0809970135)99.9/100:0.1817369922,((MTR_3g435300:0.2944912574,MTR_2g104220:1.0231180464)95.2/95:0.2520761539,(PHAVU_005G108900g:0.1705195839,PHAVU_005G109000g:0.1997526042)100/100:0.2723606033)86.5/95:0.1299846685)74.7/94:0.1167745461)100/100:0.5442187086,((MTR_3g028210:0.1305903669,Tp57577_TGAC_v2_gene12196:0.3798310313)100/100:0.6684474181,(((((((MTR_2g089765:0.1775049488,(Tp57577_TGAC_v2_gene18076:0.2078384408,Tp57577_TGAC_v2_gene18069:0.4518834611)78.5/100:0.0451341276)34.7/99:0.0464832246,MTR_2g089670:0.2862725547)90.9/100:0.0684592743,MTR_8g012750:0.4634966475)96/100:0.0895808353,PHAVU_005G108800g:0.2524366955)100/100:0.2070506727,PHAVU_008G029400g:0.3154928275)30/88:0.0689365584,(MTR_7g015860:0.2364009167,Tp57577_TGAC_v2_gene23372:0.2813278871)100/100:0.4642491547)99.6/100:0.2210006135,(Ia_At3AT2:0.0879543113,Ia_At3AT1:0.1662974715)100/100:0.6439428671)17.7/80:0.0831756323)65/99:0.0758269122)97.6/100:0.1616618193)64.5/87:0.0856567999,((((Ia_Gt5AT:0.6360683407,Ia_NtMAT1:0.5408129748)92/100:0.0936752745,(Ia_Pf3AT:0.6834557910,(Ia_Ss5MAT1:0.3028129696,Ia_Pf5MAT:0.3355451646)99.8/100:0.2235223629)98.5/100:0.1775553675)92.4/100:0.0936760082,(Ia_Vh3MAT1:0.3365760665,Ia_Lp3MAT1:0.5015914942)100/100:0.2658569653)87.9/99:0.1064560948,((Ia_Dv3MAT:0.2279019627,Ia_Sc3MAT:0.2267071168)22.2/90:0.0511740472,(Ia_Dm3MAT1:0.2219104075,Ia_Dm3MAT2:0.1135014386)99.3/100:0.1589891180)100/100:0.5611750349)98.2/100:0.1658709660)98.1/89:0.2521380755,PAHAL_1G429600:0.8812940621)98/89:0.2305321919,(((PAHAL_5G203100:0.1507452540,PAHAL_5G203000:0.4503570687)98.5/100:0.1559104786,PAHAL_6G199400:0.4278257214)86.8/100:0.0827018342,PAHAL_1G183900:0.5285316124)100/100:0.4525588049)24.5/80:0.0665557155,(PAHAL_2G139000:0.4602500021,PAHAL_1G451100:0.4653791052)100/100:0.3461200399)98.9/89:0.2883238166,(((((PAHAL_4G328900:0.3522722708,PAHAL_1G294600:0.3257206932)99.2/100:0.1992274152,PAHAL_4G096300:0.3463630089)82.3/100:0.1285563137,PAHAL_4G329000:0.5089875415)99.9/100:0.3172574588,PAHAL_6G050500:0.5728987609)62/100:0.1157712271,((PAHAL_7G308300:0.2202877603,PAHAL_7G307900:0.3911212101)99.9/100:0.3316972203,PAHAL_6G050600:0.4654453295)93.8/100:0.1317434520)99.9/100:0.3522770379)99.9/90:0.4507279096)99.6/100:0.3443075443,((AT5G23940:0.2469709805,(MTR_6g045553:0.0487396327,(Tp57577_TGAC_v2_gene5888:0.2954304624,PHAVU_004G111300g:0.1435184290)94.4/100:0.0574848117)100/100:0.2451150052)99.3/100:0.2590011619,PAHAL_6G306300:0.3711740376)100/100:0.4366491630)100/100:0.3406258712,((((AT5G42830:0.1775588888,((AT5G07860:0.0793057718,AT5G07870:0.2636891240)99.9/100:0.1342541129,AT5G07850:0.2185406321)98.3/100:0.0987501718)100/100:0.2034579033,((((MTR_3g101900:0.2235540576,MTR_3g101930:0.1767315026)99.6/100:0.0828541648,(PHAVU_009G066200g:0.1187066495,PHAVU_009G066300g:0.2336064495)97.8/100:0.0599032813)93.7/100:0.0500034576,(((((PHAVU_009G066800g:0.0562623195,PHAVU_009G066700g:0.0863558004)56.9/100:0.0272858389,PHAVU_005G037900g:0.1159329484)100/100:0.0773570030,PHAVU_009G066900g:0.1726814615)88/100:0.0406643727,PHAVU_009G066600g:0.1269702153)96.2/100:0.0387568398,PHAVU_009G066100g:0.1574397444)97/100:0.0453113069)88.1/100:0.0320918284,((MTR_3g101960:0.0904239801,((MTR_3g102020:0.1012212683,(MTR_3g102030:0.2318186248,Tp57577_TGAC_v2_gene23249:0.4578980983)95.2/100:0.2341755585)83.3/100:0.0596362541,MTR_3g101970:0.0961926403)99.8/100:0.1076616625)90.1/100:0.0411177251,MTR_3g102010:0.1062696579)99.7/100:0.0982805411)100/100:0.1516829692)99.9/100:0.2874587528,(PAHAL_4G359200:0.1628159010,PAHAL_9G253000:0.4522428268)100/100:0.4054334460)28.8/94:0.0793613701,(((((((AT3G50280.1:0.3922646831,AT3G50300:0.2327565058)58.2/85:0.0529420385,AT5G38130:0.3639979064)88.8/86:0.0861263390,AT3G50290:0.4624275226)36.8/75:0.0706007946,AT3G50270:0.2737600695)97.3/96:0.1025305345,(AT5G67150:0.2840978291,AT5G67160:0.5195171333)53.5/100:0.0489591202)100/100:0.4665442521,((((MTR_4g094842:0.3157439435,((MTR_8g041770:0.2311776817,MTR_0190s0020:0.2246323529)100/100:0.1774997943,(((MTR_4g094835:0.0707087689,MTR_4g094832:0.2679832596)78.2/100:0.0519191106,MTR_4g094825:0.3271233748)43.8/85:0.0322953635,MTR_4g094838:0.1863881525)100/100:0.2592133585)61.2/92:0.0818282850)98.7/87:0.1000719727,((((MTR_3g088420:0.1278030313,MTR_3g026310:0.1941698645)99.1/100:0.0592031579,((MTR_4g022825:0.1520742693,(((((MTR_4g022720:0.0671446709,((MTR_7g026860:0.0143425379,MTR_7g026850:0.4226360492)99.9/100:0.1394167748,MTR_7g026830:0.3117617988)88.3/99:0.0474139671)89/99:0.0229651543,((MTR_4g022800:0.0259476784,MTR_7g026770:0.7953533355)52.6/73:0.0279090409,MTR_4g022760:0.0924416175)87.3/77:0.0186991604)97.8/100:0.0377889624,MTR_4g022670:0.0916300037)99.3/100:0.0483127611,Tp57577_TGAC_v2_gene20291:0.1384307866)91.9/90:0.0318631223,(Tp57577_TGAC_v2_gene5565:0.2387775181,Tp57577_TGAC_v2_gene420:0.2760557028)95.2/90:0.0964613951)60.7/89:0.0228532238)92.6/100:0.0493478335,MTR_6g016815:0.5081660103)86.4/100:0.0464703064)96.7/100:0.0487117021,MTR_8g040760:0.5312047227)90.8/100:0.0431051820,(MTR_6g034495:0.6410487703,Tp57577_TGAC_v2_gene7203:0.2842094894)77.5/99:0.0373396045)99.2/99:0.0810019709)12.3/36:0.0134773848,PHAVU_003G242200g:0.3029870100)91.6/46:0.0591107301,(((MTR_4g094828:0.0948403535,MTR_4g022290:0.1514420050)100/100:0.2231482079,MTR_8g079710:0.1268855599)99.4/100:0.1053677094,Tp57577_TGAC_v2_gene19070:0.1723057685)100/100:0.2287664758)100/100:0.3452256684)97/100:0.1928529172,(((PAHAL_6G010000:0.2740926029,PAHAL_6G010100:0.1877492740)99.1/100:0.1939177477,(PAHAL_6G010300:0.2880275091,PAHAL_6G010200:0.2664057899)99.6/100:0.1952393852)62.4/95:0.1135555146,PAHAL_9G025900:0.3101367819)100/100:0.4485383212)93/99:0.1260735165)88.7/99:0.1487013246)99.8/100:0.3569261664,(PAHAL_5G086100:0.2148517878,PAHAL_3G257900:0.2271649443)100/100:0.2825290404)99.4/100:0.1589731948,(AT5G01210:0.2422151405,((MTR_4g015180:0.0724794504,Tp57577_TGAC_v2_gene7319:0.1573270693)99.9/100:0.0942105863,PHAVU_010G005200g:0.1519100422)99.9/100:0.1337992592)96.4/100:0.1013699996)90.4/100:0.0842867502,((MTR_3g070170:0.1269157873,Tp57577_TGAC_v2_gene16294:0.1920909381)99.4/100:0.1066590703,(PHAVU_001G240700g:0.1128997618,PHAVU_001G240800g:0.2943312254)99.7/100:0.1107536721)100/100:0.1664771970)92.4/100:0.0756193279,((MTR_5g081960:0.0550147321,Tp57577_TGAC_v2_gene19855:0.0566523227)100/100:0.2126390241,PHAVU_008G226200g:0.1295289957)97.1/100:0.0761825827);

CONSENSUS TREE
--------------

Consensus tree is constructed from 1000bootstrap trees
Log-likelihood of consensus tree: -327839.208728
Robinson-Foulds distance between ML tree and consensus tree: 18

Branches with support >0.000000% are kept (extended consensus)
Branch lengths are optimized by maximum likelihood on original alignment
Numbers in parentheses are bootstrap supports (%)

+--AT2G39980
|
|                                                 +--AT4G15390
|                                              +--| (100)
|                                              |  +--AT3G30280
|                                           +--| (100)
|                                           |  +--AT5G47950
|                                        +--| (100)
|                                        |  +-----AT1G24420
|                                     +--| (100)
|                                     |  |     +--AT4G15400
|                                     |  |  +--| (100)
|                                     |  |  |  +---AT5G47980
|                                     |  +--| (100)
|                                     |     +-----AT5G23970
|                                +----| (100)
|                                |    |        +-----AT3G26040
|                                |    |     +--| (66)
|                                |    |     |  |     +----------IIIa_Ss5MAT2
|                                |    |     |  |  +--| (97)
|                                |    |     |  |  |  +-----IIIa_RsVISY
|                                |    |     |  +--| (68)
|                                |    |     |     +-------IIIa_PsSalAT
|                                |    |  +--| (91)
|                                |    |  |  |               +--MTR_1g094790
|                                |    |  |  |            +--| (100)
|                                |    |  |  |            |  +--Tp57577_TGAC_v2_gene1935
|                                |    |  |  |        +---| (100)
|                                |    |  |  |        |   |        +--MTR_8g467580
|                                |    |  |  |        |   |     +--| (100)
|                                |    |  |  |        |   |     |  +--MTR_8g467590
|                                |    |  |  |        |   |  +--| (100)
|                                |    |  |  |        |   |  |  +--Tp57577_TGAC_v2_gene31810
|                                |    |  |  |        |   +--| (100)
|                                |    |  |  |        |      +---PHAVU_004G082800g
|                                |    |  |  |     +--| (99)
|                                |    |  |  |     |  +------IIIa_CmAAT4
|                                |    |  |  |  +--| (99)
|                                |    |  |  |  |  |   +---IIIa_RhAAT1
|                                |    |  |  |  |  +---| (100)
|                                |    |  |  |  |      |  +--IIIa_FaSAAT
|                                |    |  |  |  |      +--| (100)
|                                |    |  |  |  |         +--IIIa_FvVAAT
|                                |    |  |  +--| (99)
|                                |    |  |     +------PHAVU_010G102000g
|                                |    +--| (96)
|                                |       |        +-----AT1G24430
|                                |       |     +--| (100)
|                                |       |     |  |   +--MTR_3g086020
|                                |       |     |  +---| (100)
|                                |       |     |      +--Tp57577_TGAC_v2_gene33402
|                                |       |  +--| (72)
|                                |       |  |  |         +--PHAVU_010G014100g
|                                |       |  |  |     +---| (100)
|                                |       |  |  |     |   +--PHAVU_010G014300g
|                                |       |  |  |  +--| (100)
|                                |       |  |  |  |  +---PHAVU_010G020900g
|                                |       |  |  +--| (95)
|                                |       |  |     +----------IIIa_CbBEAT
|                                |       +--| (93)
|                                |          |                  +--MTR_8g079970
|                                |          |               +--| (100)
|                                |          |               |  +---Tp57577_TGAC_v2_gene35816
|                                |          |            +--| (100)
|                                |          |            |  +--MTR_8g079950
|                                |          |         +--| (100)
|                                |          |         |  |     +--MTR_5g084870
|                                |          |         |  |  +--| (95)
|                                |          |         |  |  |  +--MTR_5g084850
|                                |          |         |  +--| (100)
|                                |          |         |     +--MTR_5g084900
|                                |          |      +--| (100)
|                                |          |      |  +--Tp57577_TGAC_v2_gene35831
|                                |          |  +---| (100)
|                                |          |  |   |        +--MTR_8g079980
|                                |          |  |   |     +--| (100)
|                                |          |  |   |     |  +--Tp57577_TGAC_v2_gene40395
|                                |          |  |   |  +--| (100)
|                                |          |  |   |  |  +--Tp57577_TGAC_v2_gene35825
|                                |          |  |   +--| (99)
|                                |          |  |      +----PHAVU_002G177000g
|                                |          +--| (77)
|                                |             |          +--MTR_2g007880
|                                |             |       +--| (99)
|                                |             |       |  |  +--Tp57577_TGAC_v2_gene19748
|                                |             |       |  +--| (99)
|                                |             |       |     |  +--Tp57577_TGAC_v2_gene19727
|                                |             |       |     +--| (99)
|                                |             |       |        +--Tp57577_TGAC_v2_gene28554
|                                |             |  +----| (100)
|                                |             |  |    +---PHAVU_006G211000g
|                                |             +--| (93)
|                                |                |  +------IIIa_CaPun1
|                                |                +--| (100)
|                                |                   |    +--IIIa_CrDAT
|                                |                   +----| (100)
|                                |                        +--IIIa_CrMAT
|                             +--| (90)
|                             |  |            +-----AT4G29250
|                             |  |        +---| (100)
|                             |  |        |   |     +--MTR_1g011660
|                             |  |        |   |  +--| (100)
|                             |  |        |   |  |  +--Tp57577_TGAC_v2_gene15662
|                             |  |        |   +--| (100)
|                             |  |        |      +--PHAVU_001G054300g
|                             |  |     +--| (100)
|                             |  |     |  |          +--MTR_7g114960
|                             |  |     |  |       +--| (100)
|                             |  |     |  |       |  +--Tp57577_TGAC_v2_gene20803
|                             |  |     |  |  +----| (100)
|                             |  |     |  |  |    +--PHAVU_006G101000g
|                             |  |     |  +--| (91)
|                             |  |     |     +---------PAHAL_9G090600
|                             |  |  +--| (53)
|                             |  |  |  |  +------------AT5G02890
|                             |  |  |  +--| (96)
|                             |  |  |     |  +---------------Tp57577_TGAC_v2_gene31420
|                             |  |  |     +--| (85)
|                             |  |  |        +-----------PAHAL_7G240500
|                             |  +--| (100)
|                             |     |          +-----AT3G23840
|                             |     |       +--| (100)
|                             |     |       |  +-----AT4G13840
|                             |     |    +--| (92)
|                             |     |    |  |   +----Tp57577_TGAC_v2_gene11863
|                             |     |    |  +---| (100)
|                             |     |    |      +---PHAVU_003G050600g
|                             |     +----| (100)
|                             |          |                    +--MTR_1g035890
|                             |          |                 +--| (100)
|                             |          |                 |  +--MTR_3g100150
|                             |          |              +--| (100)
|                             |          |              |  +--Tp57577_TGAC_v2_gene6345
|                             |          |           +--| (100)
|                             |          |           |  +--Tp57577_TGAC_v2_gene9023
|                             |          |        +--| (100)
|                             |          |        |  +--MTR_2g036780
|                             |          |     +--| (100)
|                             |          |     |  +---PHAVU_008G182300g
|                             |          |  +--| (99)
|                             |          |  |  +--------II_AtCER2
|                             |          +--| (50)
|                             |             |    +-----PAHAL_6G068900
|                             |             +----| (100)
|                             |                  |  +--PAHAL_7G287700
|                             |                  +--| (100)
|                             |                     +----II_ZmGlossy2
|                          +--| (84)
|                          |  |            +--AT1G65450.1
|                          |  |        +---| (100)
|                          |  |        |   |           +--MTR_7g084940
|                          |  |        |   |        +--| (97)
|                          |  |        |   |        |  +--Tp57577_TGAC_v2_gene31050
|                          |  |        |   |     +--| (97)
|                          |  |        |   |     |  |  +--MTR_7g084910
|                          |  |        |   |     |  +--| (100)
|                          |  |        |   |     |     +--Tp57577_TGAC_v2_gene32195
|                          |  |        |   |  +--| (93)
|                          |  |        |   |  |  +--PHAVU_001G097400g
|                          |  |        |   +--| (93)
|                          |  |        |      +--PHAVU_004G062600g
|                          |  |     +--| (100)
|                          |  |     |  |           +--MTR_7g056087
|                          |  |     |  |        +--| (94)
|                          |  |     |  |        |  +--PHAVU_008G130300g
|                          |  |     |  +--------| (100)
|                          |  |     |           +--Tp57577_TGAC_v2_gene497
|                          |  |  +--| (98)
|                          |  |  |  |        +--AT4G31910
|                          |  |  |  +--------| (100)
|                          |  |  |           +---PHAVU_001G046200g
|                          |  +--| (100)
|                          |     |           +--AT3G48720
|                          |     |        +--| (100)
|                          |     |        |  +--AT5G63560
|                          |     |     +--| (97)
|                          |     |     |  |           +--MTR_8g096530
|                          |     |     |  |        +--| (100)
|                          |     |     |  |        |  +--Tp57577_TGAC_v2_gene12977
|                          |     |     |  |     +--| (97)
|                          |     |     |  |     |  |     +--MTR_3g098980
|                          |     |     |  |     |  |  +--| (100)
|                          |     |     |  |     |  |  |  +--Tp57577_TGAC_v2_gene35261
|                          |     |     |  |     |  +--| (100)
|                          |     |     |  |     |     +--PHAVU_009G162300g
|                          |     |     |  |  +--| (96)
|                          |     |     |  |  |  |        +--MTR_7g027175
|                          |     |     |  |  |  |     +--| (100)
|                          |     |     |  |  |  |     |  +--Tp57577_TGAC_v2_gene8556
|                          |     |     |  |  |  |  +--| (100)
|                          |     |     |  |  |  |  |  +--PHAVU_001G089700g
|                          |     |     |  |  |  +--| (100)
|                          |     |     |  |  |     +--Va_AtASFT
|                          |     |     |  +--| (90)
|                          |     |     |     |  +--PAHAL_8G183600.1
|                          |     |     |     +--| (97)
|                          |     |     |        +--PAHAL_5G036000
|                          |     |  +--| (99)
|                          |     |  |  +--------PAHAL_9G282800
|                          |     +--| (99)
|                          |        |                       +--AT5G07080
|                          |        |                    +--| (100)
|                          |        |                    |  +---AT3G47170
|                          |        |                 +--| (100)
|                          |        |                 |  |  +---Va_AtSDT
|                          |        |                 |  +--| (100)
|                          |        |                 |     +---Va_AtSCT
|                          |        |              +--| (100)
|                          |        |              |  |        +--MTR_4g055170
|                          |        |              |  |     +--| (100)
|                          |        |              |  |     |  +--Tp57577_TGAC_v2_gene15583
|                          |        |              |  |  +--| (100)
|                          |        |              |  |  |  +--PHAVU_006G075000g
|                          |        |              |  +--| (100)
|                          |        |              |     |           +--MTR_3g465990
|                          |        |              |     |        +--| (100)
|                          |        |              |     |        |  +--MTR_3g465980
|                          |        |              |     |     +--| (100)
|                          |        |              |     |     |  +--Tp57577_TGAC_v2_gene24972
|                          |        |              |     |  +--| (100)
|                          |        |              |     |  |  |           +--MTR_3g465930
|                          |        |              |     |  |  |        +--| (100)
|                          |        |              |     |  |  |        |  +--MTR_3g465910
|                          |        |              |     |  |  |     +--| (100)
|                          |        |              |     |  |  |     |  |  +--MTR_3g465950
|                          |        |              |     |  |  |     |  +--| (100)
|                          |        |              |     |  |  |     |     +--MTR_3g465870
|                          |        |              |     |  |  |  +--| (100)
|                          |        |              |     |  |  |  |  +--Tp57577_TGAC_v2_gene24937
|                          |        |              |     |  |  +--| (100)
|                          |        |              |     |  |     +--Tp57577_TGAC_v2_gene24969
|                          |        |              |     +--| (100)
|                          |        |              |        |  +--MTR_3g465880
|                          |        |              |        +--| (100)
|                          |        |              |           +---MTR_6g053810
|                          |        |           +--| (100)
|                          |        |           |  |     +--AT1G28680.1
|                          |        |           |  |  +--| (100)
|                          |        |           |  |  |  |     +--MTR_2g015430
|                          |        |           |  |  |  |  +--| (100)
|                          |        |           |  |  |  |  |  +---Tp57577_TGAC_v2_gene11680
|                          |        |           |  |  |  +--| (100)
|                          |        |           |  |  |     +--PHAVU_006G178300g
|                          |        |           |  +--| (100)
|                          |        |           |     +------PAHAL_4G321300
|                          |        |        +--| (97)
|                          |        |        |  |    +--Va_TcDBNTBT
|                          |        |        |  +----| (100)
|                          |        |        |       |  +--Va_TcDBAT
|                          |        |        |       +--| (100)
|                          |        |        |          |     +--Va_TcDBBT
|                          |        |        |          |  +--| (100)
|                          |        |        |          |  |  +--Va_TcBAPT
|                          |        |        |          +--| (100)
|                          |        |        |             +--Va_TcTAT
|                          |        |     +--| (100)
|                          |        |     |  |           +---AT3G62160
|                          |        |     |  |        +--| (100)
|                          |        |     |  |        |  |     +--MTR_7g110610
|                          |        |     |  |        |  |  +--| (61)
|                          |        |     |  |        |  |  |  +--PHAVU_001G217900g
|                          |        |     |  |        |  +--| (100)
|                          |        |     |  |        |     +--Tp57577_TGAC_v2_gene2459
|                          |        |     |  |     +--| (61)
|                          |        |     |  |     |  |        +--PAHAL_4G094900
|                          |        |     |  |     |  |     +--| (100)
|                          |        |     |  |     |  |     |  |  +--PAHAL_3G138800
|                          |        |     |  |     |  |     |  +--| (100)
|                          |        |     |  |     |  |     |     +--PAHAL_5G496900
|                          |        |     |  |     |  |  +--| (100)
|                          |        |     |  |     |  |  |  |   +--PAHAL_5G502400
|                          |        |     |  |     |  |  |  +---| (100)
|                          |        |     |  |     |  |  |      +--PAHAL_4G095100
|                          |        |     |  |     |  +--| (54)
|                          |        |     |  |     |     |        +--PAHAL_3G110100
|                          |        |     |  |     |     |     +--| (81)
|                          |        |     |  |     |     |     |  +--Va_MsAAT
|                          |        |     |  |     |     |  +--| (81)
|                          |        |     |  |     |     |  |  +---PAHAL_3G380700
|                          |        |     |  |     |     +--| (100)
|                          |        |     |  |     |        |  +------PAHAL_5G402200
|                          |        |     |  |     |        +--| (98)
|                          |        |     |  |     |           +---PAHAL_5G402300
|                          |        |     |  |  +--| (100)
|                          |        |     |  |  |  |     +--PAHAL_5G245400
|                          |        |     |  |  |  |  +--| (100)
|                          |        |     |  |  |  |  |  +--PAHAL_5G245500
|                          |        |     |  |  |  +--| (100)
|                          |        |     |  |  |     +-----Va_Ih3AT1
|                          |        |     |  +--| (100)
|                          |        |     |     |                +--PAHAL_3G470500
|                          |        |     |     |             +--| (100)
|                          |        |     |     |             |  |  +--PAHAL_2G202300
|                          |        |     |     |             |  +--| (100)
|                          |        |     |     |             |     +---PAHAL_2G201900
|                          |        |     |     |          +--| (100)
|                          |        |     |     |          |  |  +--PAHAL_6G206100
|                          |        |     |     |          |  +--| (100)
|                          |        |     |     |          |     +--PAHAL_6G206300
|                          |        |     |     |       +--| (79)
|                          |        |     |     |       |  |  +--PAHAL_7G013300
|                          |        |     |     |       |  +--| (100)
|                          |        |     |     |       |     +--PAHAL_9G424500
|                          |        |     |     |    +--| (58)
|                          |        |     |     |    |  +----PAHAL_3G141800
|                          |        |     |     +----| (100)
|                          |        |     |          +-----PAHAL_7G063300
|                          |        |  +--| (98)
|                          |        |  |  |                  +--AT5G17540
|                          |        |  |  |               +--| (100)
|                          |        |  |  |               |  +--Va_AtCHAT
|                          |        |  |  |            +--| (96)
|                          |        |  |  |            |  |           +--MTR_1g081660
|                          |        |  |  |            |  |        +--| (100)
|                          |        |  |  |            |  |        |  |                       +--MTR_5g076700
|                          |        |  |  |            |  |        |  |                    +--| (100)
|                          |        |  |  |            |  |        |  |                    |  |  +--MTR_7g114470
|                          |        |  |  |            |  |        |  |                    |  +--| (96)
|                          |        |  |  |            |  |        |  |                    |     +--Tp57577_TGAC_v2_gene6970
|                          |        |  |  |            |  |        |  |                 +--| (77)
|                          |        |  |  |            |  |        |  |                 |  |     +--MTR_7g114520
|                          |        |  |  |            |  |        |  |                 |  |  +--| (100)
|                          |        |  |  |            |  |        |  |                 |  |  |  +--MTR_7g114510
|                          |        |  |  |            |  |        |  |                 |  +--| (100)
|                          |        |  |  |            |  |        |  |                 |     |  +--Tp57577_TGAC_v2_gene6998
|                          |        |  |  |            |  |        |  |                 |     +--| (100)
|                          |        |  |  |            |  |        |  |                 |        +--Tp57577_TGAC_v2_gene6962
|                          |        |  |  |            |  |        |  |              +--| (76)
|                          |        |  |  |            |  |        |  |              |  +--Tp57577_TGAC_v2_gene7002
|                          |        |  |  |            |  |        |  |           +--| (65)
|                          |        |  |  |            |  |        |  |           |  |     +--MTR_7g114550
|                          |        |  |  |            |  |        |  |           |  |  +--| (100)
|                          |        |  |  |            |  |        |  |           |  |  |  +--MTR_7g114560
|                          |        |  |  |            |  |        |  |           |  +--| (84)
|                          |        |  |  |            |  |        |  |           |     +--MTR_7g114490
|                          |        |  |  |            |  |        |  |        +--| (100)
|                          |        |  |  |            |  |        |  |        |  +--Tp57577_TGAC_v2_gene6982
|                          |        |  |  |            |  |        |  |     +--| (55)
|                          |        |  |  |            |  |        |  |     |  |     +--PHAVU_006G098900g
|                          |        |  |  |            |  |        |  |     |  |  +--| (100)
|                          |        |  |  |            |  |        |  |     |  |  |  +--PHAVU_006G098800g
|                          |        |  |  |            |  |        |  |     |  +--| (100)
|                          |        |  |  |            |  |        |  |     |     |  +--PHAVU_006G098400g
|                          |        |  |  |            |  |        |  |     |     +--| (100)
|                          |        |  |  |            |  |        |  |     |        |  +--PHAVU_006G098500g
|                          |        |  |  |            |  |        |  |     |        +--| (67)
|                          |        |  |  |            |  |        |  |     |           |  +--PHAVU_006G098600g
|                          |        |  |  |            |  |        |  |     |           +--| (99)
|                          |        |  |  |            |  |        |  |     |              +--PHAVU_006G098300g
|                          |        |  |  |            |  |        |  |  +--| (100)
|                          |        |  |  |            |  |        |  |  |  +--PHAVU_006G098700g
|                          |        |  |  |            |  |        |  +--| (98)
|                          |        |  |  |            |  |        |     |  +--MTR_0502s0010
|                          |        |  |  |            |  |        |     +--| (100)
|                          |        |  |  |            |  |        |        +--Va_LaHMT_HLT
|                          |        |  |  |            |  |     +--| (100)
|                          |        |  |  |            |  |     |  |              +--MTR_1g040175
|                          |        |  |  |            |  |     |  |           +--| (100)
|                          |        |  |  |            |  |     |  |           |  +--MTR_1g040320
|                          |        |  |  |            |  |     |  |        +--| (100)
|                          |        |  |  |            |  |     |  |        |  +--MTR_1g040215
|                          |        |  |  |            |  |     |  |     +--| (100)
|                          |        |  |  |            |  |     |  |     |  +--MTR_1g040315
|                          |        |  |  |            |  |     |  |  +--| (100)
|                          |        |  |  |            |  |     |  |  |  |  +--MTR_1g040195
|                          |        |  |  |            |  |     |  |  |  +--| (100)
|                          |        |  |  |            |  |     |  |  |     |     +--Tp57577_TGAC_v2_gene30231
|                          |        |  |  |            |  |     |  |  |     |  +--| (98)
|                          |        |  |  |            |  |     |  |  |     |  |  +--Tp57577_TGAC_v2_gene30229
|                          |        |  |  |            |  |     |  |  |     +--| (99)
|                          |        |  |  |            |  |     |  |  |        |  +--Tp57577_TGAC_v2_gene30234
|                          |        |  |  |            |  |     |  |  |        +--| (98)
|                          |        |  |  |            |  |     |  |  |           +--Tp57577_TGAC_v2_gene30223
|                          |        |  |  |            |  |     |  +--| (100)
|                          |        |  |  |            |  |     |     +--PHAVU_007G280800g
|                          |        |  |  |            |  |  +--| (98)
|                          |        |  |  |            |  |  |  |  +--Va_CbBEBT
|                          |        |  |  |            |  |  |  +--| (92)
|                          |        |  |  |            |  |  |     |     +--Va_NtBEBT
|                          |        |  |  |            |  |  |     |  +--| (100)
|                          |        |  |  |            |  |  |     |  |  +--Va_PhBPBT
|                          |        |  |  |            |  |  |     +--| (94)
|                          |        |  |  |            |  |  |        |      +--Va_CmAAT2
|                          |        |  |  |            |  |  |        |  +---| (100)
|                          |        |  |  |            |  |  |        |  |   +--Va_CmAAT1
|                          |        |  |  |            |  |  |        +--| (100)
|                          |        |  |  |            |  |  |           +--Va_CmAAT3
|                          |        |  |  |            |  +--| (97)
|                          |        |  |  |            |     |  +--Va_VlAMAT
|                          |        |  |  |            |     +--| (100)
|                          |        |  |  |            |        |  +--Va_MdAAT2
|                          |        |  |  |            |        +--| (100)
|                          |        |  |  |            |           +--Va_MdAAT1
|                          |        |  |  |         +--| (88)
|                          |        |  |  |         |  +--PAHAL_9G197400
|                          |        |  |  |      +--| (77)
|                          |        |  |  |      |  |        +--PAHAL_3G112900
|                          |        |  |  |      |  |     +--| (100)
|                          |        |  |  |      |  |     |  +--PAHAL_3G113100
|                          |        |  |  |      |  |  +--| (100)
|                          |        |  |  |      |  |  |  +--PAHAL_2G060300
|                          |        |  |  |      |  +--| (100)
|                          |        |  |  |      |     +--PAHAL_3G113300
|                          |        |  |  |   +--| (75)
|                          |        |  |  |   |  |  +----PAHAL_2G140400
|                          |        |  |  |   |  +--| (75)
|                          |        |  |  |   |     |  +--PAHAL_4G018900
|                          |        |  |  |   |     +--| (100)
|                          |        |  |  |   |        +--PAHAL_4G018800
|                          |        |  |  +---| (100)
|                          |        |  |      |     +--PAHAL_9G283800
|                          |        |  |      |  +--| (100)
|                          |        |  |      |  |  |  +--PAHAL_9G316600
|                          |        |  |      |  |  +--| (100)
|                          |        |  |      |  |     |  +--PAHAL_9G350600
|                          |        |  |      |  |     +--| (100)
|                          |        |  |      |  |        +--PAHAL_9G354000
|                          |        |  |      +--| (100)
|                          |        |  |         +--PAHAL_8G089300
|                          |        +--| (52)
|                          |           |            +--AT1G27620
|                          |           |         +--| (100)
|                          |           |         |  |     +--MTR_3g112180
|                          |           |         |  |  +--| (100)
|                          |           |         |  |  |  +--Tp57577_TGAC_v2_gene989
|                          |           |         |  +--| (100)
|                          |           |         |     +--PHAVU_009G061200g
|                          |           |      +--| (100)
|                          |           |      |  +--PAHAL_5G440500
|                          |           |  +---| (100)
|                          |           |  |   |    +--AT2G40230
|                          |           |  |   +----| (100)
|                          |           |  |        |        +--MTR_3g071320
|                          |           |  |        |     +--| (100)
|                          |           |  |        |     |  +--Tp57577_TGAC_v2_gene39865
|                          |           |  |        |  +--| (100)
|                          |           |  |        |  |  +---PHAVU_001G244800g
|                          |           |  |        +--| (100)
|                          |           |  |           +--PHAVU_008G222300g
|                          |           +--| (100)
|                          |              |     +--AT1G03390
|                          |              +-----| (100)
|                          |                    |     +--MTR_1g053315
|                          |                    |  +--| (100)
|                          |                    |  |  +--Tp57577_TGAC_v2_gene10357
|                          |                    +--| (100)
|                          |                       +--PHAVU_009G200300g
|                       +--| (79)
|                       |  |                    +------AT5G57840
|                       |  |                 +--| (96)
|                       |  |                 |  |     +--Vb_CcsHQT
|                       |  |                 |  |  +--| (100)
|                       |  |                 |  |  |  +--Vb_CcaHQT
|                       |  |                 |  +--| (100)
|                       |  |                 |     |  +--Vb_NtHQT
|                       |  |                 |     +--| (100)
|                       |  |                 |        +--Vb_SlHQT
|                       |  |              +--| (95)
|                       |  |              |  |                       +--MTR_4g007540
|                       |  |              |  |                    +--| (99)
|                       |  |              |  |                    |  +--Vb_TpHCT1
|                       |  |              |  |                 +--| (99)
|                       |  |              |  |                 |  |  +--MTR_8g075610
|                       |  |              |  |                 |  +--| (99)
|                       |  |              |  |                 |     +-------MTR_4g007460
|                       |  |              |  |              +--| (98)
|                       |  |              |  |              |  |        +--MTR_2g064495
|                       |  |              |  |              |  |     +--| (100)
|                       |  |              |  |              |  |     |  +--MTR_2g105330
|                       |  |              |  |              |  |  +--| (99)
|                       |  |              |  |              |  |  |  |  +--PHAVU_002G025600g
|                       |  |              |  |              |  |  |  +--| (100)
|                       |  |              |  |              |  |  |     |  +--PHAVU_005G097900g
|                       |  |              |  |              |  |  |     +--| (99)
|                       |  |              |  |              |  |  |        |     +--PHAVU_005G098300g
|                       |  |              |  |              |  |  |        |  +--| (84)
|                       |  |              |  |              |  |  |        |  |  +--------PHAVU_005G0986002g
|                       |  |              |  |              |  |  |        +--| (85)
|                       |  |              |  |              |  |  |           +--PHAVU_005G0988000g
|                       |  |              |  |              |  +--| (99)
|                       |  |              |  |              |     +--PHAVU_005G183200g
|                       |  |              |  |           +--| (100)
|                       |  |              |  |           |  +--PHAVU_010G162700g
|                       |  |              |  |        +--| (97)
|                       |  |              |  |        |  +--Vb_NtHCT
|                       |  |              |  |     +--| (99)
|                       |  |              |  |     |  +--Vb_AtHCT
|                       |  |              |  |  +--| (99)
|                       |  |              |  |  |  +--Vb_PrHCT
|                       |  |              |  +--| (100)
|                       |  |              |     |  +--PAHAL_7G208400
|                       |  |              |     +--| (100)
|                       |  |              |        |  +--PAHAL_1G304200
|                       |  |              |        +--| (100)
|                       |  |              |           +--Vb_AsHHT1
|                       |  |           +--| (98)
|                       |  |           |  +---Vb_SsHCT
|                       |  |        +--| (99)
|                       |  |        |  +-----Vb_DcHCBT
|                       |  |     +--| (87)
|                       |  |     |  |  +---PAHAL_1G429500
|                       |  |     |  +--| (100)
|                       |  |     |     |        +--PAHAL_7G094200
|                       |  |     |     |     +--| (100)
|                       |  |     |     |     |  |  +--PAHAL_4G300300
|                       |  |     |     |     |  +--| (100)
|                       |  |     |     |     |     +--PAHAL_4G300400
|                       |  |     |     |  +--| (100)
|                       |  |     |     |  |  +---PAHAL_2G268600
|                       |  |     |     +--| (98)
|                       |  |     |        |        +--PAHAL_2G268700
|                       |  |     |        |     +--| (100)
|                       |  |     |        |     |  +--PAHAL_6G217500
|                       |  |     |        |  +--| (100)
|                       |  |     |        |  |  +--PAHAL_6G217700
|                       |  |     |        +--| (100)
|                       |  |     |           +-----PAHAL_3G050500
|                       |  |  +--| (100)
|                       |  |  |  |               +--MTR_4g127650
|                       |  |  |  |            +--| (66)
|                       |  |  |  |            |  |     +--PHAVU_001G112900g
|                       |  |  |  |            |  |  +--| (100)
|                       |  |  |  |            |  |  |  +--PHAVU_003G143100g
|                       |  |  |  |            |  +--| (94)
|                       |  |  |  |            |     +--PHAVU_001G112800g
|                       |  |  |  |         +--| (66)
|                       |  |  |  |         |  +--Tp57577_TGAC_v2_gene5448
|                       |  |  |  |      +--| (94)
|                       |  |  |  |      |  +--MTR_4g097090
|                       |  |  |  |  +---| (100)
|                       |  |  |  |  |   +----Vb_AtSHT
|                       |  |  |  +--| (100)
|                       |  |  |     |              +--MTR_7g086000
|                       |  |  |     |           +--| (100)
|                       |  |  |     |           |  +--Tp57577_TGAC_v2_gene13861
|                       |  |  |     |        +--| (100)
|                       |  |  |     |        |  +-------MTR_7g085970
|                       |  |  |     |     +--| (100)
|                       |  |  |     |     |  +----PHAVU_001G112500g
|                       |  |  |     |  +--| (100)
|                       |  |  |     |  |  |     +--MTR_7g085930
|                       |  |  |     |  |  |  +--| (100)
|                       |  |  |     |  |  |  |  +--MTR_7g085990
|                       |  |  |     |  |  +--| (100)
|                       |  |  |     |  |     +--PHAVU_001G112400g
|                       |  |  |     +--| (95)
|                       |  |  |        |                    +--MTR_3g049150
|                       |  |  |        |                 +--| (99)
|                       |  |  |        |                 |  +--Tp57577_TGAC_v2_gene13566
|                       |  |  |        |              +--| (100)
|                       |  |  |        |              |  |  +--Tp57577_TGAC_v2_gene13551
|                       |  |  |        |              |  +--| (89)
|                       |  |  |        |              |     +--Tp57577_TGAC_v2_gene4546
|                       |  |  |        |           +--| (100)
|                       |  |  |        |           |  |     +--MTR_3g026950
|                       |  |  |        |           |  |  +--| (89)
|                       |  |  |        |           |  |  |  +--Tp57577_TGAC_v2_gene13546
|                       |  |  |        |           |  +--| (99)
|                       |  |  |        |           |     |     +--Tp57577_TGAC_v2_gene12270
|                       |  |  |        |           |     |  +--| (100)
|                       |  |  |        |           |     |  |  +--Tp57577_TGAC_v2_gene12202_HMT
|                       |  |  |        |           |     +--| (87)
|                       |  |  |        |           |        |  +--Tp57577_TGAC_v2_gene30203
|                       |  |  |        |           |        +--| (100)
|                       |  |  |        |           |           |     +--Tp57577_TGAC_v2_gene33139
|                       |  |  |        |           |           |  +--| (100)
|                       |  |  |        |           |           |  |  +--Tp57577_TGAC_v2_gene36465
|                       |  |  |        |           |           +--| (100)
|                       |  |  |        |           |              +--Vb_HDT
|                       |  |  |        |        +--| (100)
|                       |  |  |        |        |  +---PHAVU_006G024700g
|                       |  |  |        |     +--| (96)
|                       |  |  |        |     |  |  +--PHAVU_006G036800g
|                       |  |  |        |     |  +--| (100)
|                       |  |  |        |     |     +--PHAVU_006G036600g
|                       |  |  |        |  +--| (99)
|                       |  |  |        |  |  +--PHAVU_006G037000g_HHHT
|                       |  |  |        +--| (100)
|                       |  |  |           +----MTR_4g013050
|                       |  +--| (53)
|                       |     |              +--PAHAL_2G351800
|                       |     |           +--| (100)
|                       |     |           |  +--PAHAL_2G352100
|                       |     |        +--| (99)
|                       |     |        |  |           +--PAHAL_8G230300
|                       |     |        |  |        +--| (99)
|                       |     |        |  |        |  +--PAHAL_7G177000
|                       |     |        |  |     +--| (89)
|                       |     |        |  |     |  +--PAHAL_8G230100
|                       |     |        |  |  +--| (100)
|                       |     |        |  |  |  |              +--PAHAL_6G094600
|                       |     |        |  |  |  |           +--| (90)
|                       |     |        |  |  |  |           |  +--PAHAL_3G402800
|                       |     |        |  |  |  |        +--| (98)
|                       |     |        |  |  |  |        |  +--PAHAL_6G095000
|                       |     |        |  |  |  |     +--| (100)
|                       |     |        |  |  |  |     |  +--PAHAL_6G094400
|                       |     |        |  |  |  |  +--| (100)
|                       |     |        |  |  |  |  |  +--PAHAL_6G084400
|                       |     |        |  |  |  +--| (90)
|                       |     |        |  |  |     +---PAHAL_8G230200
|                       |     |        |  +--| (100)
|                       |     |        |     |  +--PAHAL_7G122400
|                       |     |        |     +--| (100)
|                       |     |        |        +--IV_HvACT
|                       |     |     +--| (100)
|                       |     |     |  +--PAHAL_9G134100
|                       |     +-----| (100)
|                       |           |           +--PAHAL_9G577700
|                       |           |        +--| (100)
|                       |           |        |  +--PAHAL_9G577800
|                       |           |     +--| (100)
|                       |           |     |  +--PAHAL_6G059000
|                       |           |  +--| (100)
|                       |           |  |  |  +--PAHAL_9G271900
|                       |           |  |  +--| (100)
|                       |           |  |     +--PAHAL_9G272200
|                       |           +--| (100)
|                       |              |     +--PAHAL_8G022400
|                       |              +-----| (100)
|                       |                    +--PAHAL_3G020100
|                    +--| (85)
|                    |  |                     +--AT1G78990
|                    |  |                  +--| (94)
|                    |  |                  |  +--AT5G16410
|                    |  |               +--| (100)
|                    |  |               |  +--AT1G32910
|                    |  |            +--| (99)
|                    |  |            |  |           +--MTR_5g090830
|                    |  |            |  |        +--| (100)
|                    |  |            |  |        |  +--MTR_5g090810
|                    |  |            |  |     +--| (100)
|                    |  |            |  |     |  +--Tp57577_TGAC_v2_gene19355
|                    |  |            |  |  +--| (100)
|                    |  |            |  |  |  +--MTR_5g090880
|                    |  |            |  +--| (100)
|                    |  |            |     |     +--MTR_3g450710
|                    |  |            |     |  +--| (100)
|                    |  |            |     |  |  |  +--MTR_3g450690
|                    |  |            |     |  |  +--| (99)
|                    |  |            |     |  |     +--Tp57577_TGAC_v2_gene25276
|                    |  |            |     +--| (100)
|                    |  |            |        |  +--PHAVU_006G023900g
|                    |  |            |        +--| (100)
|                    |  |            |           +--PHAVU_006G024000g
|                    |  |         +--| (100)
|                    |  |         |  +---IIIb_PhCFAT
|                    |  |      +--| (100)
|                    |  |      |  |  +--PAHAL_7G285300
|                    |  |      |  +--| (100)
|                    |  |      |     +--PAHAL_7G285400
|                    |  +------| (100)
|                    |         |     +--AT1G31490
|                    |         |  +--| (100)
|                    |         |  |  |      +--MTR_5g026320
|                    |         |  |  |   +--| (100)
|                    |         |  |  |   |  +--Tp57577_TGAC_v2_gene23176
|                    |         |  |  +---| (100)
|                    |         |  |      +--PHAVU_007G252100g
|                    |         +--| (99)
|                    |            |            +--PAHAL_5G424000
|                    |            |         +--| (100)
|                    |            |         |  +--PAHAL_5G423900
|                    |            |      +--| (79)
|                    |            |      |  |  +--PAHAL_8G091000
|                    |            |      |  +--| (74)
|                    |            |      |     +---PAHAL_3G365600
|                    |            |   +--| (100)
|                    |            |   |  +--PAHAL_5G423700
|                    |            +---| (100)
|                    |                |  +--PAHAL_4G325200
|                    |                +--| (100)
|                    |                   +----PAHAL_4G325300
|                 +--| (96)
|                 |  |            +--RHIMIDRAFT_244343
|                 |  +------------| (100)
|                 |               |  +--DM01DRAFT_1381931
|                 |               +--| (100)
|                 |                  +--BCR42DRAFT_237763
|              +--| (100)
|              |  |                                 +---AT3G29670
|              |  |                              +--| (99)
|              |  |                              |  |  +--AT3G29635
|              |  |                              |  +--| (100)
|              |  |                              |     |  +---AT5G61160
|              |  |                              |     +--| (100)
|              |  |                              |        +--AT3G29680
|              |  |                           +--| (90)
|              |  |                           |  +----Ia_At5MAT
|              |  |                        +--| (89)
|              |  |                        |  |     +--AT5G39050
|              |  |                        |  |  +--| (87)
|              |  |                        |  |  |  |  +--AT5G39080
|              |  |                        |  |  |  +--| (87)
|              |  |                        |  |  |     +---------------------AT3G29720
|              |  |                        |  +--| (88)
|              |  |                        |     +--AT5G39090
|              |  |                     +--| (88)
|              |  |                     |  |           +--Ia_MtMAT1_MTR_7g014200
|              |  |                     |  |        +--| (100)
|              |  |                     |  |        |  |     +--Ia_MtMAT2_MTR_7g014160
|              |  |                     |  |        |  |  +--| (61)
|              |  |                     |  |        |  |  |  |     +--Tp57577_TGAC_v2_gene33416
|              |  |                     |  |        |  |  |  |  +--| (88)
|              |  |                     |  |        |  |  |  |  |  +--Tp57577_TGAC_v2_gene29376
|              |  |                     |  |        |  |  |  +--| (88)
|              |  |                     |  |        |  |  |     +--Tp57577_TGAC_v2_gene33432
|              |  |                     |  |        |  +--| (89)
|              |  |                     |  |        |     |        +--MTR_7g014610
|              |  |                     |  |        |     |     +--| (92)
|              |  |                     |  |        |     |     |  +--Tp57577_TGAC_v2_gene33444
|              |  |                     |  |        |     |  +--| (97)
|              |  |                     |  |        |     |  |  |  +--MTR_7g014620
|              |  |                     |  |        |     |  |  +--| (99)
|              |  |                     |  |        |     |  |     |  +--Tp57577_TGAC_v2_gene33421
|              |  |                     |  |        |     |  |     +--| (99)
|              |  |                     |  |        |     |  |        +--Tp57577_TGAC_v2_gene36080
|              |  |                     |  |        |     +--| (63)
|              |  |                     |  |        |        +----MTR_7g014630
|              |  |                     |  |     +--| (100)
|              |  |                     |  |     |  +--Tp57577_TGAC_v2_gene33455
|              |  |                     |  |  +--| (100)
|              |  |                     |  |  |  |  +--Tp57577_TGAC_v2_gene33437
|              |  |                     |  |  |  +--| (100)
|              |  |                     |  |  |     +--Ia_MtMAT3_MTR_7g013850
|              |  |                     |  +--| (100)
|              |  |                     |     |  +---PHAVU_008G032400g
|              |  |                     |     +--| (53)
|              |  |                     |        +--PHAVU_008G042400g
|              |  |                  +--| (89)
|              |  |                  |  |              +--MTR_6g015830
|              |  |                  |  |           +--| (100)
|              |  |                  |  |           |  +--MTR_6g015815
|              |  |                  |  |        +--| (100)
|              |  |                  |  |        |  |  +--MTR_6g015850
|              |  |                  |  |        |  +--| (93)
|              |  |                  |  |        |     |     +--Tp57577_TGAC_v2_gene4262
|              |  |                  |  |        |     |  +--| (99)
|              |  |                  |  |        |     |  |  |  +--Tp57577_TGAC_v2_gene4329
|              |  |                  |  |        |     |  |  +--| (99)
|              |  |                  |  |        |     |  |     +--Tp57577_TGAC_v2_gene4278
|              |  |                  |  |        |     +--| (94)
|              |  |                  |  |        |        +----Tp57577_TGAC_v2_gene4269
|              |  |                  |  |     +--| (77)
|              |  |                  |  |     |  |     +--PHAVU_004G040700g
|              |  |                  |  |     |  |  +--| (100)
|              |  |                  |  |     |  |  |  +--PHAVU_004G040200g
|              |  |                  |  |     |  +--| (100)
|              |  |                  |  |     |     +---PHAVU_004G040100g
|              |  |                  |  |  +--| (100)
|              |  |                  |  |  |  |        +--MTR_6g015320
|              |  |                  |  |  |  |     +--| (100)
|              |  |                  |  |  |  |     |  +--MTR_6g015315
|              |  |                  |  |  |  |  +--| (100)
|              |  |                  |  |  |  |  |  |  +--MTR_6g015310
|              |  |                  |  |  |  |  |  +--| (100)
|              |  |                  |  |  |  |  |     +--Tp57577_TGAC_v2_gene10021
|              |  |                  |  |  |  +--| (100)
|              |  |                  |  |  |     +---Ia_GmIF7MAT
|              |  |                  |  +--| (100)
|              |  |                  |     |           +--MTR_7g014250
|              |  |                  |     |        +--| (100)
|              |  |                  |     |        |  |  +--MTR_7g014330
|              |  |                  |     |        |  +--| (99)
|              |  |                  |     |        |     +--MTR_7g014230
|              |  |                  |     |     +--| (100)
|              |  |                  |     |     |  |  +--MTR_7g014360
|              |  |                  |     |     |  +--| (100)
|              |  |                  |     |     |     +----MTR_7g014310
|              |  |                  |     |  +--| (100)
|              |  |                  |     |  |  +--Tp57577_TGAC_v2_gene33464
|              |  |                  |     +--| (100)
|              |  |                  |        |        +--PHAVU_008G032100g.1
|              |  |                  |        |     +--| (100)
|              |  |                  |        |     |  +--PHAVU_008G032200g
|              |  |                  |        |  +--| (92)
|              |  |                  |        |  |  +--PHAVU_008G031900g
|              |  |                  |        +--| (97)
|              |  |                  |           +--PHAVU_008G032000g
|              |  |               +--| (87)
|              |  |               |  |       +--MTR_3g087640
|              |  |               |  |  +----| (100)
|              |  |               |  |  |    |     +--MTR_2g089735
|              |  |               |  |  |    |  +--| (100)
|              |  |               |  |  |    |  |  |  +--MTR_2g089755
|              |  |               |  |  |    |  |  +--| (100)
|              |  |               |  |  |    |  |     +---MTR_2g089650
|              |  |               |  |  |    +--| (94)
|              |  |               |  |  |       |     +--MTR_3g435300
|              |  |               |  |  |       |  +--| (95)
|              |  |               |  |  |       |  |  +--------MTR_2g104220
|              |  |               |  |  |       +--| (95)
|              |  |               |  |  |          |  +--PHAVU_005G108900g
|              |  |               |  |  |          +--| (100)
|              |  |               |  |  |             +--PHAVU_005G109000g
|              |  |               |  +--| (100)
|              |  |               |     |        +--MTR_3g028210
|              |  |               |     |  +-----| (100)
|              |  |               |     |  |     +--Tp57577_TGAC_v2_gene12196
|              |  |               |     +--| (99)
|              |  |               |        |                    +--MTR_2g089765
|              |  |               |        |                 +--| (99)
|              |  |               |        |                 |  |  +--Tp57577_TGAC_v2_gene18076
|              |  |               |        |                 |  +--| (100)
|              |  |               |        |                 |     +---Tp57577_TGAC_v2_gene18069
|              |  |               |        |              +--| (100)
|              |  |               |        |              |  +--MTR_2g089670
|              |  |               |        |           +--| (100)
|              |  |               |        |           |  +---MTR_8g012750
|              |  |               |        |        +--| (100)
|              |  |               |        |        |  +--PHAVU_005G108800g
|              |  |               |        |     +--| (88)
|              |  |               |        |     |  +--PHAVU_008G029400g
|              |  |               |        |  +--| (100)
|              |  |               |        |  |  |   +--MTR_7g015860
|              |  |               |        |  |  +---| (100)
|              |  |               |        |  |      +--Tp57577_TGAC_v2_gene23372
|              |  |               |        +--| (80)
|              |  |               |           |     +--Ia_At3AT2
|              |  |               |           +-----| (100)
|              |  |               |                 +--Ia_At3AT1
|              |  |            +--| (89)
|              |  |            |  |           +-----Ia_Gt5AT
|              |  |            |  |        +--| (100)
|              |  |            |  |        |  +----Ia_NtMAT1
|              |  |            |  |     +--| (100)
|              |  |            |  |     |  |  +-----Ia_Pf3AT
|              |  |            |  |     |  +--| (100)
|              |  |            |  |     |     |  +--Ia_Ss5MAT1
|              |  |            |  |     |     +--| (100)
|              |  |            |  |     |        +--Ia_Pf5MAT
|              |  |            |  |  +--| (99)
|              |  |            |  |  |  |  +--Ia_Vh3MAT1
|              |  |            |  |  |  +--| (100)
|              |  |            |  |  |     +---Ia_Lp3MAT1
|              |  |            |  +--| (100)
|              |  |            |     |       +--Ia_Dv3MAT
|              |  |            |     |    +--| (90)
|              |  |            |     |    |  +--Ia_Sc3MAT
|              |  |            |     +----| (100)
|              |  |            |          |  +--Ia_Dm3MAT1
|              |  |            |          +--| (100)
|              |  |            |             +--Ia_Dm3MAT2
|              |  |         +--| (89)
|              |  |         |  +-------PAHAL_1G429600
|              |  |      +--| (80)
|              |  |      |  |         +--PAHAL_5G203100
|              |  |      |  |      +--| (100)
|              |  |      |  |      |  +---PAHAL_5G203000
|              |  |      |  |   +--| (100)
|              |  |      |  |   |  +---PAHAL_6G199400
|              |  |      |  +---| (100)
|              |  |      |      +----PAHAL_1G183900
|              |  |   +--| (89)
|              |  |   |  |  +---PAHAL_2G139000
|              |  |   |  +--| (100)
|              |  |   |     +---PAHAL_1G451100
|              |  +---| (90)
|              |      |              +--PAHAL_4G328900
|              |      |           +--| (100)
|              |      |           |  +--PAHAL_1G294600
|              |      |        +--| (100)
|              |      |        |  +--PAHAL_4G096300
|              |      |     +--| (100)
|              |      |     |  +---PAHAL_4G329000
|              |      |  +--| (100)
|              |      |  |  +----PAHAL_6G050500
|              |      +--| (100)
|              |         |     +--PAHAL_7G308300
|              |         |  +--| (100)
|              |         |  |  +--PAHAL_7G307900
|              |         +--| (100)
|              |            +---PAHAL_6G050600
|           +--| (100)
|           |  |      +--AT5G23940
|           |  |   +--| (100)
|           |  |   |  |  +--MTR_6g045553
|           |  |   |  +--| (100)
|           |  |   |     |  +--Tp57577_TGAC_v2_gene5888
|           |  |   |     +--| (100)
|           |  |   |        +--PHAVU_004G111300g
|           |  +---| (100)
|           |      +--PAHAL_6G306300
|        +--| (100)
|        |  |           +--AT5G42830
|        |  |        +--| (100)
|        |  |        |  |     +--AT5G07860
|        |  |        |  |  +--| (100)
|        |  |        |  |  |  +--AT5G07870
|        |  |        |  +--| (100)
|        |  |        |     +--AT5G07850
|        |  |     +--| (100)
|        |  |     |  |           +--MTR_3g101900
|        |  |     |  |        +--| (100)
|        |  |     |  |        |  +--MTR_3g101930
|        |  |     |  |     +--| (100)
|        |  |     |  |     |  |  +--PHAVU_009G066200g
|        |  |     |  |     |  +--| (100)
|        |  |     |  |     |     +--PHAVU_009G066300g
|        |  |     |  |  +--| (100)
|        |  |     |  |  |  |              +--PHAVU_009G066800g
|        |  |     |  |  |  |           +--| (100)
|        |  |     |  |  |  |           |  +--PHAVU_009G066700g
|        |  |     |  |  |  |        +--| (100)
|        |  |     |  |  |  |        |  +--PHAVU_005G037900g
|        |  |     |  |  |  |     +--| (100)
|        |  |     |  |  |  |     |  +--PHAVU_009G066900g
|        |  |     |  |  |  |  +--| (100)
|        |  |     |  |  |  |  |  +--PHAVU_009G066600g
|        |  |     |  |  |  +--| (100)
|        |  |     |  |  |     +--PHAVU_009G066100g
|        |  |     |  +--| (100)
|        |  |     |     |     +--MTR_3g101960
|        |  |     |     |  +--| (100)
|        |  |     |     |  |  |     +--MTR_3g102020
|        |  |     |     |  |  |  +--| (100)
|        |  |     |     |  |  |  |  |  +--MTR_3g102030
|        |  |     |     |  |  |  |  +--| (100)
|        |  |     |     |  |  |  |     +---Tp57577_TGAC_v2_gene23249
|        |  |     |     |  |  +--| (100)
|        |  |     |     |  |     +--MTR_3g101970
|        |  |     |     +--| (100)
|        |  |     |        +--MTR_3g102010
|        |  |  +--| (94)
|        |  |  |  |  +--PAHAL_4G359200
|        |  |  |  +--| (100)
|        |  |  |     +---PAHAL_9G253000
|        |  +--| (99)
|        |     |                     +--AT3G50280.1
|        |     |                  +--| (85)
|        |     |                  |  +--AT3G50300
|        |     |               +--| (86)
|        |     |               |  +--AT5G38130
|        |     |            +--| (75)
|        |     |            |  +---AT3G50290
|        |     |         +--| (96)
|        |     |         |  +--AT3G50270
|        |     |     +---| (100)
|        |     |     |   |  +--AT5G67150
|        |     |     |   +--| (100)
|        |     |     |      +---AT5G67160
|        |     |  +--| (100)
|        |     |  |  |        +--MTR_4g094842
|        |     |  |  |     +--| (87)
|        |     |  |  |     |  |     +--MTR_8g041770
|        |     |  |  |     |  |  +--| (100)
|        |     |  |  |     |  |  |  +--MTR_0190s0020
|        |     |  |  |     |  +--| (92)
|        |     |  |  |     |     |        +--MTR_4g094835
|        |     |  |  |     |     |     +--| (100)
|        |     |  |  |     |     |     |  +--MTR_4g094832
|        |     |  |  |     |     |  +--| (85)
|        |     |  |  |     |     |  |  +--MTR_4g094825
|        |     |  |  |     |     +--| (100)
|        |     |  |  |     |        +--MTR_4g094838
|        |     |  |  |  +--| (46)
|        |     |  |  |  |  |              +--MTR_3g088420
|        |     |  |  |  |  |           +--| (100)
|        |     |  |  |  |  |           |  +--MTR_3g026310
|        |     |  |  |  |  |        +--| (100)
|        |     |  |  |  |  |        |  |     +--MTR_4g022825
|        |     |  |  |  |  |        |  |  +--| (100)
|        |     |  |  |  |  |        |  |  |  |              +--MTR_4g022720
|        |     |  |  |  |  |        |  |  |  |           +--| (99)
|        |     |  |  |  |  |        |  |  |  |           |  |     +--MTR_7g026860
|        |     |  |  |  |  |        |  |  |  |           |  |  +--| (100)
|        |     |  |  |  |  |        |  |  |  |           |  |  |  +---MTR_7g026850
|        |     |  |  |  |  |        |  |  |  |           |  +--| (99)
|        |     |  |  |  |  |        |  |  |  |           |     +--MTR_7g026830
|        |     |  |  |  |  |        |  |  |  |        +--| (100)
|        |     |  |  |  |  |        |  |  |  |        |  |     +--MTR_4g022800
|        |     |  |  |  |  |        |  |  |  |        |  |  +--| (73)
|        |     |  |  |  |  |        |  |  |  |        |  |  |  +------MTR_7g026770
|        |     |  |  |  |  |        |  |  |  |        |  +--| (77)
|        |     |  |  |  |  |        |  |  |  |        |     +--MTR_4g022760
|        |     |  |  |  |  |        |  |  |  |     +--| (100)
|        |     |  |  |  |  |        |  |  |  |     |  +--MTR_4g022670
|        |     |  |  |  |  |        |  |  |  |  +--| (90)
|        |     |  |  |  |  |        |  |  |  |  |  +--Tp57577_TGAC_v2_gene20291
|        |     |  |  |  |  |        |  |  |  +--| (89)
|        |     |  |  |  |  |        |  |  |     |  +--Tp57577_TGAC_v2_gene5565
|        |     |  |  |  |  |        |  |  |     +--| (90)
|        |     |  |  |  |  |        |  |  |        +--Tp57577_TGAC_v2_gene420
|        |     |  |  |  |  |        |  +--| (100)
|        |     |  |  |  |  |        |     +---MTR_6g016815
|        |     |  |  |  |  |     +--| (100)
|        |     |  |  |  |  |     |  +----MTR_8g040760
|        |     |  |  |  |  |  +--| (99)
|        |     |  |  |  |  |  |  |  +-----MTR_6g034495
|        |     |  |  |  |  |  |  +--| (99)
|        |     |  |  |  |  |  |     +--Tp57577_TGAC_v2_gene7203
|        |     |  |  |  |  +--| (51)
|        |     |  |  |  |     +--PHAVU_003G242200g
|        |     |  |  +--| (100)
|        |     |  |     |        +--MTR_4g094828
|        |     |  |     |     +--| (100)
|        |     |  |     |     |  +--MTR_4g022290
|        |     |  |     |  +--| (100)
|        |     |  |     |  |  +--MTR_8g079710
|        |     |  |     +--| (100)
|        |     |  |        +--Tp57577_TGAC_v2_gene19070
|        |     +--| (99)
|        |        |         +--PAHAL_6G010000
|        |        |      +--| (100)
|        |        |      |  +--PAHAL_6G010100
|        |        |   +--| (95)
|        |        |   |  |  +--PAHAL_6G010300
|        |        |   |  +--| (100)
|        |        |   |     +--PAHAL_6G010200
|        |        +---| (100)
|        |            +--PAHAL_9G025900
|     +--| (100)
|     |  |  +--PAHAL_5G086100
|     |  +--| (100)
|     |     +--PAHAL_3G257900
|  +--| (100)
|  |  |  +--AT5G01210
|  |  +--| (100)
|  |     |     +--MTR_4g015180
|  |     |  +--| (100)
|  |     |  |  +--Tp57577_TGAC_v2_gene7319
|  |     +--| (100)
|  |        +--PHAVU_010G005200g
+--| (100)
|  |     +--MTR_3g070170
|  |  +--| (100)
|  |  |  +--Tp57577_TGAC_v2_gene16294
|  +--| (100)
|     |  +--PHAVU_001G240700g
|     +--| (100)
|        +--PHAVU_001G240800g
|
|     +--MTR_5g081960
|  +--| (100)
|  |  +--Tp57577_TGAC_v2_gene19855
+--| (100)
   +--PHAVU_008G226200g


Consensus tree in newick format: 

(AT2G39980:0.2651779123,((((((((((((((((AT4G15390:0.1486838130,AT3G30280:0.4089097476)100:0.1937630220,AT5G47950:0.4023322606)100:0.2502991334,AT1G24420:0.6570946573)100:0.1640200379,((AT4G15400:0.3638930385,AT5G47980:0.4983538046)100:0.3501163675,AT5G23970:0.6498483105)100:0.1242861617)100:0.1316721161,(((AT3G26040:0.6783617782,((IIIa_Ss5MAT2:1.2059849362,IIIa_RsVISY:0.7123614617)97:0.2205006133,IIIa_PsSalAT:0.8838757246)68:0.0491666028)66:0.0475195738,(((((MTR_1g094790:0.3748882220,Tp57577_TGAC_v2_gene1935:0.1481341312)100:0.3818424140,(((MTR_8g467580:0.0979613521,MTR_8g467590:0.1079490996)100:0.0969450562,Tp57577_TGAC_v2_gene31810:0.0387516089)100:0.3005069248,PHAVU_004G082800g:0.4233896483)100:0.1666754945)100:0.4762405475,IIIa_CmAAT4:0.7697772262)99:0.0781593013,(IIIa_RhAAT1:0.4606510796,(IIIa_FaSAAT:0.1744440021,IIIa_FvVAAT:0.2772721556)100:0.2659487974)100:0.4930963951)99:0.1226215840,PHAVU_010G102000g:0.7818922488)99:0.1541297636)91:0.1156379629,(((AT1G24430:0.6595932330,(MTR_3g086020:0.1547718180,Tp57577_TGAC_v2_gene33402:0.2036712569)100:0.4413654018)100:0.2834697422,(((PHAVU_010G014100g:0.0548280376,PHAVU_010G014300g:0.1363098171)100:0.4236261646,PHAVU_010G020900g:0.4280844929)100:0.3474919912,IIIa_CbBEAT:1.2449865923)95:0.1426381661)72:0.0963068329,((((((MTR_8g079970:0.2825358045,Tp57577_TGAC_v2_gene35816:0.4344864997)100:0.0276929884,MTR_8g079950:0.1680331472)100:0.0616960645,((MTR_5g084870:0.1413047729,MTR_5g084850:0.2133236993)95:0.0185550760,MTR_5g084900:0.2948276494)100:0.0880636845)100:0.0657936362,Tp57577_TGAC_v2_gene35831:0.3178595351)100:0.1548240528,(((MTR_8g079980:0.1940688801,Tp57577_TGAC_v2_gene40395:0.1741970759)100:0.1250892408,Tp57577_TGAC_v2_gene35825:0.2472440081)100:0.2001600344,PHAVU_002G177000g:0.5328126389)99:0.0993840707)100:0.5112664879,(((MTR_2g007880:0.1595824683,(Tp57577_TGAC_v2_gene19748:0.0874031837,(Tp57577_TGAC_v2_gene19727:0.2079416025,Tp57577_TGAC_v2_gene28554:0.3507758331)99:0.0904599482)99:0.1009530769)99:0.1689666590,PHAVU_006G211000g:0.4865192598)100:0.6273893691,(IIIa_CaPun1:0.7750412207,(IIIa_CrDAT:0.3083715113,IIIa_CrMAT:0.3029746702)100:0.5952669182)100:0.2709178873)93:0.0658098540)77:0.0894467460)93:0.0955668982)96:0.1725782359)100:0.5657153139,((((AT4G29250:0.6901946833,((MTR_1g011660:0.2697350479,Tp57577_TGAC_v2_gene15662:0.1571731523)100:0.1193255422,PHAVU_001G054300g:0.2708426521)100:0.2908404341)100:0.4523116017,(((MTR_7g114960:0.2224253467,Tp57577_TGAC_v2_gene20803:0.3197068213)100:0.1610256122,PHAVU_006G101000g:0.4167916901)100:0.5497026925,PAHAL_9G090600:1.0608582537)91:0.1434500291)100:0.1996135827,(AT5G02890:1.4364608230,(Tp57577_TGAC_v2_gene31420:1.7011468240,PAHAL_7G240500:1.3315103821)85:0.1748540091)96:0.3583863485)53:0.1424698760,(((AT3G23840:0.6517691233,AT4G13840:0.6603167723)100:0.3639245820,(Tp57577_TGAC_v2_gene11863:0.5541755098,PHAVU_003G050600g:0.4912433593)100:0.4351632732)92:0.1010884855,(((((((MTR_1g035890:0.3298929876,MTR_3g100150:0.1779522482)100:0.0757845755,Tp57577_TGAC_v2_gene6345:0.3656236898)100:0.0297449632,Tp57577_TGAC_v2_gene9023:0.2417223769)100:0.1004520358,MTR_2g036780:0.2136221875)100:0.2815001281,PHAVU_008G182300g:0.4991288533)100:0.3623733599,II_AtCER2:1.0326690020)99:0.1692961942,(PAHAL_6G068900:0.6576770481,(PAHAL_7G287700:0.3878277801,II_ZmGlossy2:0.5287662723)100:0.2942130368)100:0.6142281882)50:0.0811232922)100:0.5761560117)100:0.4006536907)90:0.1492416337,((((AT1G65450.1:0.3117747690,((((MTR_7g084940:0.0900307178,Tp57577_TGAC_v2_gene31050:0.2923891481)97:0.0311082108,(MTR_7g084910:0.2257199549,Tp57577_TGAC_v2_gene32195:0.1919050296)100:0.0373001737)97:0.1161867923,PHAVU_001G097400g:0.2306611512)93:0.0853767270,PHAVU_004G062600g:0.2912342644)93:0.1488191901)100:0.4486270277,((MTR_7g056087:0.1120925001,PHAVU_008G130300g:0.1358924977)94:0.0500525492,Tp57577_TGAC_v2_gene497:0.2139153227)100:0.9645332541)100:0.2499680314,(AT4G31910:0.3153234025,PHAVU_001G046200g:0.4311764503)100:1.0271433112)98:0.1119000356,((((AT3G48720:0.2526872070,AT5G63560:0.1025714175)100:0.2482701498,((((MTR_8g096530:0.0980752674,Tp57577_TGAC_v2_gene12977:0.1598439249)100:0.2118737724,((MTR_3g098980:0.1321680026,Tp57577_TGAC_v2_gene35261:0.1121234817)100:0.1188548039,PHAVU_009G162300g:0.1332920849)100:0.0649847226)97:0.0829836493,(((MTR_7g027175:0.0310200756,Tp57577_TGAC_v2_gene8556:0.1575197905)100:0.1165016186,PHAVU_001G089700g:0.0505194830)100:0.1913613700,Va_AtASFT:0.1968465877)100:0.0717112439)96:0.0786174608,(PAHAL_8G183600.1:0.3275970243,PAHAL_5G036000:0.3702452763)97:0.1205720510)90:0.0814721213)97:0.2050897847,PAHAL_9G282800:0.9549683362)99:0.3094584128,((((((((AT5G07080:0.3024309578,AT3G47170:0.4328396331)100:0.2131087894,(Va_AtSDT:0.4652583510,Va_AtSCT:0.5134983872)100:0.2577629209)100:0.2108513603,(((MTR_4g055170:0.0428120791,Tp57577_TGAC_v2_gene15583:0.0653063060)100:0.1220040759,PHAVU_006G075000g:0.1438390137)100:0.2588086821,((((MTR_3g465990:0.0866363915,MTR_3g465980:0.1139494693)100:0.1276876318,Tp57577_TGAC_v2_gene24972:0.2207001105)100:0.1063393813,((((MTR_3g465930:0.1013157970,MTR_3g465910:0.2850538958)100:0.0497691875,(MTR_3g465950:0.1255321171,MTR_3g465870:0.2833484319)100:0.1377990166)100:0.1448116120,Tp57577_TGAC_v2_gene24937:0.2072442207)100:0.0549880608,Tp57577_TGAC_v2_gene24969:0.3107098874)100:0.0772235478)100:0.1128339691,(MTR_3g465880:0.2550690091,MTR_6g053810:0.4271929829)100:0.0940183740)100:0.3258772872)100:0.1521880269)100:0.2623230158,((AT1G28680.1:0.2873275492,((MTR_2g015430:0.1489924245,Tp57577_TGAC_v2_gene11680:0.4303863592)100:0.1432163637,PHAVU_006G178300g:0.2637956018)100:0.1698286114)100:0.1807637300,PAHAL_4G321300:0.7706758052)100:0.3871445714)100:0.1941686032,(Va_TcDBNTBT:0.3685072705,(Va_TcDBAT:0.3548287246,((Va_TcDBBT:0.4060038163,Va_TcBAPT:0.3374495033)100:0.1946535401,Va_TcTAT:0.2578321877)100:0.1976617894)100:0.1006760448)100:0.6206997585)97:0.0952465462,((((AT3G62160:0.4702165221,((MTR_7g110610:0.1739334720,PHAVU_001G217900g:0.2116793471)61:0.0796344357,Tp57577_TGAC_v2_gene2459:0.2766176494)100:0.2512953515)100:0.3358700491,(((PAHAL_4G094900:0.2858835299,(PAHAL_3G138800:0.1467616815,PAHAL_5G496900:0.3547924103)100:0.0910490348)100:0.3239574769,(PAHAL_5G502400:0.3668692379,PAHAL_4G095100:0.3141048395)100:0.4795118437)100:0.1656319871,(((PAHAL_3G110100:0.4187378644,Va_MsAAT:0.2454559474)81:0.0551939625,PAHAL_3G380700:0.4455614770)81:0.0533368289,(PAHAL_5G402200:0.7617221366,PAHAL_5G402300:0.4852507476)98:0.1076636768)100:0.2315475821)54:0.1061192805)61:0.1098581768,((PAHAL_5G245400:0.2410458524,PAHAL_5G245500:0.2014821439)100:0.3640172562,Va_Ih3AT1:0.6716485468)100:0.1460161926)100:0.1771001007,(((((PAHAL_3G470500:0.3314489492,(PAHAL_2G202300:0.2029776907,PAHAL_2G201900:0.4512061269)100:0.2115463685)100:0.1093716717,(PAHAL_6G206100:0.0322774949,PAHAL_6G206300:0.1676690836)100:0.2857519544)100:0.2296687817,(PAHAL_7G013300:0.4114999039,PAHAL_9G424500:0.3629526878)100:0.2971073158)79:0.0979491530,PAHAL_3G141800:0.5452599191)58:0.0904600794,PAHAL_7G063300:0.6726462113)100:0.5459637262)100:0.3667357006)100:0.1451993018,((((((AT5G17540:0.2264524281,Va_AtCHAT:0.3175152984)100:0.2564702841,((((MTR_1g081660:0.3552417823,((((((((MTR_5g076700:0.0660426847,(MTR_7g114470:0.0549350602,Tp57577_TGAC_v2_gene6970:0.1513412489)96:0.0388332861)100:0.0717258323,((MTR_7g114520:0.0041463433,MTR_7g114510:0.0766748133)100:0.0896391835,(Tp57577_TGAC_v2_gene6998:0.0671390804,Tp57577_TGAC_v2_gene6962:0.2325682747)100:0.1060901699)100:0.1119636690)77:0.0135099249,Tp57577_TGAC_v2_gene7002:0.1234395100)76:0.0144148881,((MTR_7g114550:0.0645540990,MTR_7g114560:0.0331377211)100:0.0454983164,MTR_7g114490:0.1581460767)84:0.0397921781)65:0.0305804083,Tp57577_TGAC_v2_gene6982:0.1154417647)100:0.1821985532,((PHAVU_006G098900g:0.0822466773,PHAVU_006G098800g:0.0537801375)100:0.1265428112,(PHAVU_006G098400g:0.0262996391,(PHAVU_006G098500g:0.0220246366,(PHAVU_006G098600g:0.0391567750,PHAVU_006G098300g:0.2318569660)99:0.0193304280)67:0.0111754227)100:0.1470597539)100:0.0601732128)55:0.0316332775,PHAVU_006G098700g:0.2762874286)100:0.0956262159,(MTR_0502s0010:0.2233734587,Va_LaHMT_HLT:0.2741546160)100:0.1807764506)98:0.0445523759)100:0.1048331949,(((((MTR_1g040175:0.0964769779,MTR_1g040320:0.0648100241)100:0.0941364737,MTR_1g040215:0.1470125244)100:0.0729069761,MTR_1g040315:0.1425898504)100:0.0189663859,(MTR_1g040195:0.0399478495,((Tp57577_TGAC_v2_gene30231:0.0367793190,Tp57577_TGAC_v2_gene30229:0.0912610615)98:0.0230860955,(Tp57577_TGAC_v2_gene30234:0.2351213471,Tp57577_TGAC_v2_gene30223:0.1756912853)98:0.0582360781)99:0.0151671734)100:0.0612643609)100:0.0803318031,PHAVU_007G280800g:0.1778599429)100:0.0295478741)100:0.0465755898,(Va_CbBEBT:0.2795416592,((Va_NtBEBT:0.0594689645,Va_PhBPBT:0.0381124893)100:0.1173599569,((Va_CmAAT2:0.0582809220,Va_CmAAT1:0.1031418422)100:0.4473324843,Va_CmAAT3:0.0729755455)100:0.0646497274)94:0.0324769834)92:0.0174613682)98:0.0422162031,(Va_VlAMAT:0.2905633114,(Va_MdAAT2:0.0283628760,Va_MdAAT1:0.0276924397)100:0.3596146179)100:0.1189969830)97:0.0661532139)96:0.0738911001,PAHAL_9G197400:0.2790546358)88:0.0994703829,(((PAHAL_3G112900:0.1654340765,PAHAL_3G113100:0.1617887056)100:0.0553604329,PAHAL_2G060300:0.1942058065)100:0.0279113600,PAHAL_3G113300:0.2304349994)100:0.3799680228)77:0.0994400050,(PAHAL_2G140400:0.5560933313,(PAHAL_4G018900:0.0535381958,PAHAL_4G018800:0.0394916058)100:0.4036379026)75:0.0689102632)75:0.1243665751,((PAHAL_9G283800:0.1636088521,(PAHAL_9G316600:0.1690031690,(PAHAL_9G350600:0.0128581985,PAHAL_9G354000:0.2496909861)100:0.1564065134)100:0.0502552844)100:0.3405541483,PAHAL_8G089300:0.4194539614)100:0.3869383795)100:0.4719290613)98:0.0683923731,((((AT1G27620:0.2937495790,((MTR_3g112180:0.0147690395,Tp57577_TGAC_v2_gene989:0.1546170760)100:0.3321594580,PHAVU_009G061200g:0.3732296503)100:0.0964513105)100:0.1409604971,PAHAL_5G440500:0.4123786836)100:0.2545309165,(AT2G40230:0.2643399686,(((MTR_3g071320:0.1230265565,Tp57577_TGAC_v2_gene39865:0.1952364906)100:0.1111340814,PHAVU_001G244800g:0.4440591447)100:0.0783827490,PHAVU_008G222300g:0.2272595051)100:0.1334272507)100:0.5596225244)100:0.4224185437,(AT1G03390:0.3351681870,((MTR_1g053315:0.0326159141,Tp57577_TGAC_v2_gene10357:0.0506879629)100:0.0735939459,PHAVU_009G200300g:0.0967231066)100:0.1664342931)100:0.6627241545)100:0.1698475983)52:0.1056303018)99:0.1042510036)100:0.1343513849)84:0.1587369915,(((((((AT5G57840:0.7870016797,((Vb_CcsHQT:0.0428373007,Vb_CcaHQT:0.0098321965)100:0.1597632286,(Vb_NtHQT:0.0280787326,Vb_SlHQT:0.1625656905)100:0.1671561567)100:0.1255024730)96:0.1937361830,((((((((MTR_4g007540:0.0284658150,Vb_TpHCT1:0.0130836939)99:0.0155546327,(MTR_8g075610:0.1270106473,MTR_4g007460:0.8923252915)99:0.1461341447)99:0.0273533737,(((MTR_2g064495:0.0051159723,MTR_2g105330:0.0101766144)100:0.0774025667,(PHAVU_002G025600g:0.1027207004,(PHAVU_005G097900g:0.3170080351,((PHAVU_005G098300g:0.2392980989,PHAVU_005G0986002g:1.0000243327)84:0.0835010249,PHAVU_005G0988000g:0.1109790852)85:0.0118794599)99:0.0549229670)100:0.3062567235)99:0.0277224802,PHAVU_005G183200g:0.1350383858)99:0.0333388166)98:0.0233151997,PHAVU_010G162700g:0.0700040200)100:0.0989611593,Vb_NtHCT:0.1152189212)97:0.0285654497,Vb_AtHCT:0.1689463315)99:0.0473307549,Vb_PrHCT:0.2427534179)99:0.0679337340,(PAHAL_7G208400:0.0739340055,(PAHAL_1G304200:0.0924980694,Vb_AsHHT1:0.1230372380)100:0.0463880847)100:0.2813568786)100:0.1167044880)95:0.0833011042,Vb_SsHCT:0.4505161885)98:0.1202240899,Vb_DcHCBT:0.7040378572)99:0.1421519759,(PAHAL_1G429500:0.4991683550,(((PAHAL_7G094200:0.1781555535,(PAHAL_4G300300:0.1320183797,PAHAL_4G300400:0.3170235514)100:0.0985445658)100:0.3291618927,PAHAL_2G268600:0.4217272357)100:0.3196797494,(((PAHAL_2G268700:0.2073316548,PAHAL_6G217500:0.0659060367)100:0.1642853474,PAHAL_6G217700:0.3141887098)100:0.4010032087,PAHAL_3G050500:0.6962321082)100:0.1493386026)98:0.0947846358)100:0.3141609155)87:0.0948577790,(((((MTR_4g127650:0.1071220406,((PHAVU_001G112900g:0.0088327360,PHAVU_003G143100g:0.0259754000)100:0.1152961485,PHAVU_001G112800g:0.2651563107)94:0.2132470272)66:0.1189881942,Tp57577_TGAC_v2_gene5448:0.1017970953)66:0.0930420844,MTR_4g097090:0.2431195701)94:0.1686163586,Vb_AtSHT:0.5427122096)100:0.4238282425,(((((MTR_7g086000:0.1265927167,Tp57577_TGAC_v2_gene13861:0.0976427298)100:0.1311608818,MTR_7g085970:0.9308081380)100:0.2255042740,PHAVU_001G112500g:0.5380744452)100:0.1851142346,((MTR_7g085930:0.0331809699,MTR_7g085990:0.0475186114)100:0.2530854079,PHAVU_001G112400g:0.2261657846)100:0.3321873497)100:0.3186390464,(((((((MTR_3g049150:0.0694883104,Tp57577_TGAC_v2_gene13566:0.1722837551)99:0.0609712122,(Tp57577_TGAC_v2_gene13551:0.1334806454,Tp57577_TGAC_v2_gene4546:0.2095861171)89:0.0457576519)100:0.1695146831,((MTR_3g026950:0.1518300661,Tp57577_TGAC_v2_gene13546:0.2669618089)89:0.0472884836,((Tp57577_TGAC_v2_gene12270:0.1331539573,Tp57577_TGAC_v2_gene12202_HMT:0.1640360372)100:0.1778851492,(Tp57577_TGAC_v2_gene30203:0.2111656961,((Tp57577_TGAC_v2_gene33139:0.0000022117,Tp57577_TGAC_v2_gene36465:0.0980422449)100:0.1861762591,Vb_HDT:0.0037719137)100:0.0487069439)100:0.1403286471)87:0.0654656997)99:0.0576394759)100:0.1253071892,PHAVU_006G024700g:0.4730000335)100:0.0805630111,(PHAVU_006G036800g:0.1879348213,PHAVU_006G036600g:0.3358289381)100:0.2825686718)96:0.0409617195,PHAVU_006G037000g_HHHT:0.3442797186)99:0.1356867735,MTR_4g013050:0.5676135828)100:0.2399343894)95:0.0811316847)100:0.3026870029)100:0.1709596985,((((PAHAL_2G351800:0.1919936721,PAHAL_2G352100:0.2684951938)100:0.2824995311,((((PAHAL_8G230300:0.1569156754,PAHAL_7G177000:0.3330476038)99:0.0396551885,PAHAL_8G230100:0.3500532462)89:0.0437356407,(((((PAHAL_6G094600:0.0025997649,PAHAL_3G402800:0.0076766794)90:0.0000025551,PAHAL_6G095000:0.0484860889)98:0.0541719038,PAHAL_6G094400:0.1679301096)100:0.2447286752,PAHAL_6G084400:0.2852688916)100:0.1087054986,PAHAL_8G230200:0.4281482249)90:0.0936545600)100:0.0491199165,(PAHAL_7G122400:0.1740529735,IV_HvACT:0.3462625935)100:0.0510861244)100:0.2097578395)99:0.0771124098,PAHAL_9G134100:0.2242215856)100:0.2939456481,((((PAHAL_9G577700:0.1165599525,PAHAL_9G577800:0.2148073231)100:0.1082789409,PAHAL_6G059000:0.3045916677)100:0.1465250996,(PAHAL_9G271900:0.1751307070,PAHAL_9G272200:0.3562805953)100:0.1636718713)100:0.3220110877,(PAHAL_8G022400:0.1343400475,PAHAL_3G020100:0.1757911795)100:0.7214336856)100:0.1855216520)100:0.7048935365)53:0.0735101530)79:0.1061014786,((((((AT1G78990:0.1220130432,AT5G16410:0.3205073110)94:0.0323248946,AT1G32910:0.2862199830)100:0.2784052102,((((MTR_5g090830:0.0000024177,MTR_5g090810:0.1344667143)100:0.0414336859,Tp57577_TGAC_v2_gene19355:0.0683114366)100:0.0519494943,MTR_5g090880:0.1546287330)100:0.1587522679,((MTR_3g450710:0.0777691429,(MTR_3g450690:0.1450744888,Tp57577_TGAC_v2_gene25276:0.4180287314)99:0.0492368147)100:0.1285672139,(PHAVU_006G023900g:0.1705531791,PHAVU_006G024000g:0.2123363183)100:0.1314557878)100:0.1097597367)100:0.1600834926)99:0.0580338692,IIIb_PhCFAT:0.4493639320)100:0.1660380407,(PAHAL_7G285300:0.1781582017,PAHAL_7G285400:0.3836492260)100:0.3668929690)100:0.2996654811,((AT1G31490:0.3651057750,((MTR_5g026320:0.1262913500,Tp57577_TGAC_v2_gene23176:0.1019616817)100:0.1492664384,PHAVU_007G252100g:0.1913476919)100:0.4377291304)100:0.3137829628,((((PAHAL_5G424000:0.1415607867,PAHAL_5G423900:0.2303553520)100:0.0334273270,(PAHAL_8G091000:0.2145565460,PAHAL_3G365600:0.5153863104)74:0.0299394049)79:0.0791185492,PAHAL_5G423700:0.3926803079)100:0.2851575953,(PAHAL_4G325200:0.2293079877,PAHAL_4G325300:0.5730878881)100:0.2912996464)100:0.5176796817)99:0.2363331615)100:0.8020875057)85:0.0757179246,(RHIMIDRAFT_244343:0.2538307271,(DM01DRAFT_1381931:0.1793974662,BCR42DRAFT_237763:0.2120103963)100:0.1980505338)100:1.4319455794)96:0.1414471780,(((((((((((AT3G29670:0.4265903244,(AT3G29635:0.2545270658,(AT5G61160:0.4860223205,AT3G29680:0.1934292710)100:0.1223605211)100:0.2362000285)99:0.1023721770,Ia_At5MAT:0.5478707087)90:0.0490832684,((AT5G39050:0.1055025312,(AT5G39080:0.0613172640,AT3G29720:2.3591345853)87:0.1698855555)87:0.1979851645,AT5G39090:0.3115229814)88:0.2527912594)89:0.3404709850,((((Ia_MtMAT1_MTR_7g014200:0.1619421721,((Ia_MtMAT2_MTR_7g014160:0.1662209176,((Tp57577_TGAC_v2_gene33416:0.0713587143,Tp57577_TGAC_v2_gene29376:0.2603305452)88:0.0629254622,Tp57577_TGAC_v2_gene33432:0.1217217142)88:0.0363204940)61:0.0245092737,(((MTR_7g014610:0.1690560524,Tp57577_TGAC_v2_gene33444:0.2278341453)92:0.0866762527,(MTR_7g014620:0.3080813814,(Tp57577_TGAC_v2_gene33421:0.0459723236,Tp57577_TGAC_v2_gene36080:0.4072796301)99:0.1923275321)99:0.0530562617)97:0.0778864583,MTR_7g014630:0.5440541313)63:0.0875019768)89:0.0242660682)100:0.0796512412,Tp57577_TGAC_v2_gene33455:0.2013319582)100:0.1048038472,(Tp57577_TGAC_v2_gene33437:0.0920780336,Ia_MtMAT3_MTR_7g013850:0.1371703672)100:0.2055513763)100:0.1016303805,(PHAVU_008G032400g:0.4718267640,PHAVU_008G042400g:0.3619916004)53:0.0749205086)100:0.3351366732)88:0.0847175674,(((((MTR_6g015830:0.1272450757,MTR_6g015815:0.1541692615)100:0.0843100447,(MTR_6g015850:0.2418034928,((Tp57577_TGAC_v2_gene4262:0.0752366803,(Tp57577_TGAC_v2_gene4329:0.1799144851,Tp57577_TGAC_v2_gene4278:0.2500182217)99:0.0365472656)99:0.0614666652,Tp57577_TGAC_v2_gene4269:0.5295791563)94:0.0377914837)93:0.0386595701)100:0.1617183860,((PHAVU_004G040700g:0.1533080841,PHAVU_004G040200g:0.0873533122)100:0.0837229829,PHAVU_004G040100g:0.4588608783)100:0.2320730367)77:0.0634319876,(((MTR_6g015320:0.1460807256,MTR_6g015315:0.0909784615)100:0.0913833808,(MTR_6g015310:0.3162114942,Tp57577_TGAC_v2_gene10021:0.0757810428)100:0.1131775381)100:0.2113476314,Ia_GmIF7MAT:0.4748409017)100:0.1110367459)100:0.1411069403,((((MTR_7g014250:0.0617530968,(MTR_7g014330:0.0260216349,MTR_7g014230:0.0723426364)99:0.0165088037)100:0.0334530389,(MTR_7g014360:0.1059271710,MTR_7g014310:0.5274561953)100:0.1663188999)100:0.0622274308,Tp57577_TGAC_v2_gene33464:0.1387592288)100:0.2249289900,(((PHAVU_008G032100g.1:0.1465115815,PHAVU_008G032200g:0.1280510741)100:0.1321828801,PHAVU_008G031900g:0.3595945922)92:0.0486923468,PHAVU_008G032000g:0.3936389145)97:0.0579829956)100:0.2787807136)100:0.2132602740)89:0.1630694906,((MTR_3g087640:0.3133759852,((MTR_2g089735:0.1522144674,(MTR_2g089755:0.0866885185,MTR_2g089650:0.4744888998)100:0.0808862088)100:0.1815951505,((MTR_3g435300:0.2943803423,MTR_2g104220:1.0202369380)95:0.2513014015,(PHAVU_005G108900g:0.1703171691,PHAVU_005G109000g:0.1996274812)100:0.2723256655)95:0.1298228392)94:0.1165845838)100:0.5437886201,((MTR_3g028210:0.1304901835,Tp57577_TGAC_v2_gene12196:0.3792348925)100:0.6675506070,(((((((MTR_2g089765:0.1773258495,(Tp57577_TGAC_v2_gene18076:0.2076912035,Tp57577_TGAC_v2_gene18069:0.4514911476)100:0.0451267248)99:0.0464495525,MTR_2g089670:0.2860448794)100:0.0684497193,MTR_8g012750:0.4630022037)100:0.0895114185,PHAVU_005G108800g:0.2521776757)100:0.2069181701,PHAVU_008G029400g:0.3151464060)88:0.0689095491,(MTR_7g015860:0.2361308654,Tp57577_TGAC_v2_gene23372:0.2810352974)100:0.4637268622)100:0.2208342294,(Ia_At3AT2:0.0879217716,Ia_At3AT1:0.1660702389)100:0.6433067867)80:0.0832295370)99:0.0757291435)100:0.1615238762)87:0.0859095584,((((Ia_Gt5AT:0.6356302437,Ia_NtMAT1:0.5402069417)100:0.0935007619,(Ia_Pf3AT:0.6830878127,(Ia_Ss5MAT1:0.3027890233,Ia_Pf5MAT:0.3349913109)100:0.2231929277)100:0.1775771166)100:0.0934770268,(Ia_Vh3MAT1:0.3361745821,Ia_Lp3MAT1:0.5009558901)100:0.2653865842)99:0.1062372083,((Ia_Dv3MAT:0.2276481250,Ia_Sc3MAT:0.2265068953)90:0.0510502940,(Ia_Dm3MAT1:0.2216513023,Ia_Dm3MAT2:0.1133931616)100:0.1588436003)100:0.5608855076)100:0.1655168838)89:0.2507860683,PAHAL_1G429600:0.8814676022)89:0.2303447207,(((PAHAL_5G203100:0.1504390467,PAHAL_5G203000:0.4501098538)100:0.1557625475,PAHAL_6G199400:0.4279889798)100:0.0827022007,PAHAL_1G183900:0.5276958261)100:0.4523152949)80:0.0658542855,(PAHAL_2G139000:0.4595622205,PAHAL_1G451100:0.4652864949)100:0.3476906227)89:0.2901971382,(((((PAHAL_4G328900:0.3517620111,PAHAL_1G294600:0.3253836998)100:0.1992199402,PAHAL_4G096300:0.3458319538)100:0.1286983696,PAHAL_4G329000:0.5082532212)100:0.3167525257,PAHAL_6G050500:0.5720238631)100:0.1158152281,((PAHAL_7G308300:0.2203986632,PAHAL_7G307900:0.3905954944)100:0.3307871180,PAHAL_6G050600:0.4655142928)100:0.1318586053)100:0.3498837181)90:0.4552436844)100:0.3362759004,((AT5G23940:0.2472828185,(MTR_6g045553:0.0486564316,(Tp57577_TGAC_v2_gene5888:0.2951401103,PHAVU_004G111300g:0.1432900250)100:0.0574638044)100:0.2442178200)100:0.2585455353,PAHAL_6G306300:0.3709038184)100:0.4340932851)100:0.3439722943,((((AT5G42830:0.1774786717,((AT5G07860:0.0792723309,AT5G07870:0.2633744534)100:0.1339797384,AT5G07850:0.2184875246)100:0.0985124839)100:0.2027830871,((((MTR_3g101900:0.2233613247,MTR_3g101930:0.1766071513)100:0.0827100378,(PHAVU_009G066200g:0.1185747652,PHAVU_009G066300g:0.2333823989)100:0.0598726100)100:0.0499301576,(((((PHAVU_009G066800g:0.0562223113,PHAVU_009G066700g:0.0862445852)100:0.0272630282,PHAVU_005G037900g:0.1158081079)100:0.0772691941,PHAVU_009G066900g:0.1725098023)100:0.0406216060,PHAVU_009G066600g:0.1268547636)100:0.0387594459,PHAVU_009G066100g:0.1572517947)100:0.0452527079)100:0.0320828928,((MTR_3g101960:0.0903277521,((MTR_3g102020:0.1010988227,(MTR_3g102030:0.2316633392,Tp57577_TGAC_v2_gene23249:0.4577585537)100:0.2340589789)100:0.0596007437,MTR_3g101970:0.0960393037)100:0.1074972037)100:0.0410713173,MTR_3g102010:0.1061569997)100:0.0981523934)100:0.1518958039)100:0.2862177281,(PAHAL_4G359200:0.1622112143,PAHAL_9G253000:0.4524444806)100:0.4060084023)94:0.0819747178,(((((((AT3G50280.1:0.3921053381,AT3G50300:0.2324973346)85:0.0527357393,AT5G38130:0.3636884953)86:0.0856562709,AT3G50290:0.4622181716)75:0.0697362995,AT3G50270:0.2747491103)96:0.1026019417,(AT5G67150:0.2843576564,AT5G67160:0.5186956684)100:0.0491146216)100:0.4641347824,(((MTR_4g094842:0.3095192316,((MTR_8g041770:0.2284642426,MTR_0190s0020:0.2268069455)100:0.1841648165,(((MTR_4g094835:0.0707735560,MTR_4g094832:0.2677050513)100:0.0515689098,MTR_4g094825:0.3263826826)85:0.0311993863,MTR_4g094838:0.1881183195)100:0.2528217410)92:0.0845570043)87:0.0930454782,(((((MTR_3g088420:0.1276873717,MTR_3g026310:0.1938240128)100:0.0589339955,((MTR_4g022825:0.1518556322,(((((MTR_4g022720:0.0670828500,((MTR_7g026860:0.0143945856,MTR_7g026850:0.4217591431)100:0.1391961069,MTR_7g026830:0.3112762510)99:0.0474126081)99:0.0229307114,((MTR_4g022800:0.0258745691,MTR_7g026770:0.7938309055)73:0.0278687100,MTR_4g022760:0.0923901650)77:0.0186756316)100:0.0377689875,MTR_4g022670:0.0914461869)100:0.0482591289,Tp57577_TGAC_v2_gene20291:0.1382558968)90:0.0317384237,(Tp57577_TGAC_v2_gene5565:0.2385514525,Tp57577_TGAC_v2_gene420:0.2756299758)90:0.0964421906)89:0.0230774883)100:0.0490020188,MTR_6g016815:0.5079860044)100:0.0466998454)100:0.0483402750,MTR_8g040760:0.5308862029)100:0.0409888480,(MTR_6g034495:0.6399754122,Tp57577_TGAC_v2_gene7203:0.2847736057)99:0.0380896784)99:0.0818477166,PHAVU_003G242200g:0.3049366626)51:0.0213069926)46:0.0571398492,(((MTR_4g094828:0.0949190642,MTR_4g022290:0.1512391853)100:0.2223392405,MTR_8g079710:0.1283487798)100:0.1049885274,Tp57577_TGAC_v2_gene19070:0.1714245208)100:0.2261403521)100:0.3484509587)100:0.1938241556,(((PAHAL_6G010000:0.2737455145,PAHAL_6G010100:0.1877371588)100:0.1943762395,(PAHAL_6G010300:0.2875976307,PAHAL_6G010200:0.2660612425)100:0.1947843555)95:0.1097839950,PAHAL_9G025900:0.3129290453)100:0.4476658901)99:0.1272138089)99:0.1463339201)100:0.3562430493,(PAHAL_5G086100:0.2144756607,PAHAL_3G257900:0.2272049125)100:0.2824100628)100:0.1582405592,(AT5G01210:0.2419667320,((MTR_4g015180:0.0724049512,Tp57577_TGAC_v2_gene7319:0.1571085927)100:0.0939452750,PHAVU_010G005200g:0.1519746998)100:0.1335926450)100:0.1016967579)100:0.0837992030,((MTR_3g070170:0.1267766267,Tp57577_TGAC_v2_gene16294:0.1917923969)100:0.1064765115,(PHAVU_001G240700g:0.1127998193,PHAVU_001G240800g:0.2939901310)100:0.1106775929)100:0.1662620094)100:0.0755961384,((MTR_5g081960:0.0549787343,Tp57577_TGAC_v2_gene19855:0.0565750343)100:0.2123315505,PHAVU_008G226200g:0.1294061394)100:0.0760362230);

TIME STAMP
----------

Date and time: Wed Nov 24 03:02:44 2021
Total CPU time used: 25057.028 seconds (6h:57m:37s)
Total wall-clock time used: 25216.52779 seconds (7h:0m:16s)
