# Supplementary material for: Hydroxycinnamoyl-coenzyme A: tetrahydroxyhexanedioate hydroxycinnamoyl transferase (HHHT) from Phaseolus vulgaris L.: phylogeny, expression pattern, kinetic parameters, and active site analysis
Source: PeerJ. 2025 Feb 20;13:e19037. doi: 10.7717/peerj.19037 (PMC11847488; doi:10.7717/peerj.19037)
Supplement: Supplemental Information 3 [file peerj-13-19037-s003.zip › BAHD_hxxxd_aln_edited.txt.log]

IQ-TREE multicore version 1.6.12 for Linux 64-bit built Aug 15 2019
Developed by Bui Quang Minh, Nguyen Lam Tung, Olga Chernomor,
Heiko Schmidt, Dominik Schrempf, Michael Woodhams.

Host:    fermat (AVX2, FMA3, 1009 GB RAM)
Command: ../../iqtree -s BAHD_hxxxd_aln_edited.txt -st AA -m TEST -bb 1000 -alrt 1000
Seed:    848074 (Using SPRNG - Scalable Parallel Random Number Generator)
Time:    Tue Nov 23 19:07:35 2021
Kernel:  AVX+FMA - 1 threads (128 CPU cores detected)

HINT: Use -nt option to specify number of threads because your CPU has 128 cores!
HINT: -nt AUTO will automatically determine the best number of threads to use.

Reading alignment file BAHD_hxxxd_aln_edited.txt ... Clustal format detected
Alignment most likely contains protein sequences
WARNING: 16 sites contain only gaps or ambiguous characters.
Alignment has 519 sequences with 1260 columns, 1194 distinct patterns
912 parsimony-informative, 179 singleton sites, 169 constant sites
WARNING: Some sequence names are changed as follows:
Va_LaHMT/HLT -> Va_LaHMT_HLT

                               Gap/Ambiguity  Composition  p-value
   1  AT2G39980                       65.48%    passed     68.25%
   2  AT4G15390                       64.60%    passed     43.19%
   3  AT1G65450.1                     64.29%    passed     35.36%
   4  AT1G78990                       64.05%    passed     99.37%
   5  AT4G15400                       65.48%    failed      4.21%
   6  AT3G30280                       64.84%    passed     22.68%
   7  AT1G32910                       63.33%    passed     89.78%
   8  AT5G01210                       64.92%    passed     25.14%
   9  AT5G16410                       62.86%    passed     55.39%
  10  AT5G47950                       66.19%    passed     29.79%
  11  AT5G47980                       64.84%    passed     76.83%
  12  AT1G24420                       65.40%    failed      0.34%
  13  AT5G23970                       66.03%    failed      1.18%
  14  AT3G26040                       65.16%    failed      1.88%
  15  AT3G48720                       65.87%    passed     16.29%
  16  AT5G07080                       64.37%    passed     50.65%
  17  AT5G57840                       65.40%    passed     58.81%
  18  AT5G63560                       66.19%    passed     71.99%
  19  AT5G42830                       64.37%    passed     47.39%
  20  AT3G47170                       63.73%    passed     21.45%
  21  AT5G07860                       64.05%    failed      1.30%
  22  AT5G17540                       64.05%    passed     28.29%
  23  AT1G24430                       65.48%    passed     29.10%
  24  AT5G07870                       63.17%    failed      1.22%
  25  AT1G28680.1                     64.52%    passed     99.83%
  26  AT5G07850                       63.89%    passed     10.87%
  27  AT1G27620                       65.48%    passed     20.47%
  28  AT5G23940                       61.83%    passed     18.15%
  29  AT1G31490                       64.92%    passed     87.22%
  30  AT3G50280.1                     65.00%    passed     55.81%
  31  AT1G03390                       63.81%    passed     87.81%
  32  AT2G40230                       66.11%    failed      0.10%
  33  AT5G67150                       64.44%    passed     21.23%
  34  AT5G67160                       65.56%    passed     81.30%
  35  AT3G50270                       64.29%    failed      2.66%
  36  AT3G50300                       64.44%    passed      6.48%
  37  AT5G38130                       63.41%    passed     91.46%
  38  AT4G31910                       63.65%    passed     65.73%
  39  AT3G62160                       66.35%    passed     66.07%
  40  AT3G29670                       64.21%    passed     86.97%
  41  AT5G39050                       63.49%    passed     14.51%
  42  AT5G39090                       64.60%    failed      1.97%
  43  AT3G50290                       78.49%    passed     43.62%
  44  AT5G39080                       63.97%    passed     34.76%
  45  AT3G29635                       64.05%    passed     22.46%
  46  AT5G61160                       64.29%    passed     29.93%
  47  AT3G29680                       64.60%    passed     12.54%
  48  AT4G29250                       63.49%    failed      0.15%
  49  AT3G23840                       66.67%    passed     28.82%
  50  AT4G13840                       66.03%    passed     56.24%
  51  AT5G02890                       71.98%    passed     10.01%
  52  AT3G29720                       82.54%    passed     44.20%
  53  MTR_5g081960                    65.40%    passed     22.12%
  54  MTR_7g084940                    64.68%    passed     47.28%
  55  MTR_4g127650                    63.97%    passed     20.77%
  56  MTR_4g097090                    63.97%    passed     45.86%
  57  MTR_3g070170                    65.16%    passed     71.38%
  58  MTR_8g096530                    65.24%    passed     18.13%
  59  MTR_4g007540                    66.19%    passed     58.43%
  60  MTR_8g075610                    67.22%    passed     26.40%
  61  MTR_2g064495                    66.27%    passed     54.96%
  62  MTR_5g090830                    62.78%    passed     46.63%
  63  MTR_2g105330                    66.27%    passed     53.00%
  64  MTR_5g090810                    62.78%    passed     27.88%
  65  MTR_7g084910                    65.48%    passed     93.75%
  66  MTR_4g015180                    64.76%    passed     19.18%
  67  MTR_3g450710                    62.86%    passed     54.21%
  68  MTR_7g086000                    63.73%    failed      0.06%
  69  MTR_4g055170                    63.97%    failed      0.05%
  70  MTR_3g450690                    62.38%    passed     69.66%
  71  MTR_5g090880                    62.62%    passed     20.45%
  72  MTR_7g027175                    65.79%    passed     50.37%
  73  MTR_3g049150                    63.97%    failed      0.13%
  74  MTR_3g026950                    64.68%    passed     19.61%
  75  MTR_3g098980                    65.48%    passed     36.56%
  76  MTR_3g101900                    64.44%    passed      8.16%
  77  MTR_7g085930                    63.41%    passed     44.92%
  78  MTR_8g079970                    65.32%    failed      0.03%
  79  MTR_3g101960                    63.89%    passed     30.24%
  80  MTR_4g013050                    67.38%    passed     31.01%
  81  MTR_8g079980                    65.48%    failed      1.76%
  82  MTR_1g081660                    64.37%    passed     69.55%
  83  MTR_7g085990                    63.73%    passed     82.88%
  84  MTR_5g084870                    65.08%    failed      0.00%
  85  MTR_8g079950                    64.05%    failed      2.02%
  86  MTR_5g076700                    64.13%    failed      3.35%
  87  MTR_3g102020                    63.73%    passed     38.72%
  88  MTR_2g007880                    64.05%    failed      0.00%
  89  MTR_1g040175                    64.37%    passed     70.39%
  90  MTR_3g102010                    63.81%    passed     28.23%
  91  MTR_7g114520                    63.33%    passed     36.01%
  92  MTR_3g101970                    65.24%    passed     14.03%
  93  MTR_5g084850                    65.16%    failed      0.05%
  94  MTR_1g040215                    64.13%    passed     95.74%
  95  MTR_3g101930                    63.97%    passed     20.98%
  96  MTR_4g094842                    64.60%    failed      0.48%
  97  MTR_3g086020                    66.98%    failed      0.01%
  98  MTR_7g114550                    64.21%    passed     43.52%
  99  MTR_7g114490                    61.90%    passed     35.45%
 100  MTR_3g465990                    63.41%    failed      3.41%
 101  MTR_7g114470                    63.97%    passed     75.27%
 102  MTR_7g114560                    64.21%    passed     24.16%
 103  MTR_3g465930                    62.86%    passed     35.46%
 104  MTR_3g465980                    63.41%    failed      3.91%
 105  MTR_8g041770                    64.92%    failed      0.33%
 106  MTR_6g045553                    62.54%    failed      1.86%
 107  MTR_0190s0020                   64.84%    failed      1.91%
 108  MTR_1g053315                    63.41%    passed     26.25%
 109  MTR_7g056087                    65.79%    passed     88.16%
 110  MTR_3g465910                    59.05%    passed     57.60%
 111  MTR_4g094828                    64.76%    failed      0.02%
 112  MTR_4g022290                    65.48%    failed      0.05%
 113  MTR_4g094835                    64.76%    failed      1.67%
 114  MTR_5g026320                    63.65%    failed      0.65%
 115  MTR_3g088420                    65.56%    passed     83.47%
 116  MTR_4g094838                    65.87%    failed      0.07%
 117  MTR_3g465880                    63.02%    passed     27.86%
 118  MTR_4g022825                    65.08%    passed     32.25%
 119  MTR_4g022720                    65.40%    passed     41.72%
 120  MTR_7g026860                    65.16%    passed     54.51%
 121  MTR_1g040320                    66.67%    passed     44.74%
 122  MTR_4g022800                    64.84%    passed     71.80%
 123  MTR_3g026310                    64.37%    passed     14.48%
 124  MTR_1g040195                    65.56%    passed     82.26%
 125  MTR_6g053810                    63.17%    passed     23.23%
 126  MTR_3g071320                    66.19%    passed     17.14%
 127  MTR_1g040315                    67.54%    passed     68.65%
 128  MTR_1g094790                    64.84%    passed      5.20%
 129  MTR_2g015430                    64.68%    passed     53.37%
 130  MTR_3g112180                    64.13%    failed      1.71%
 131  MTR_8g079710                    64.92%    failed      0.00%
 132  MTR_4g022670                    64.92%    passed      8.38%
 133  MTR_5g084900                    71.19%    failed      0.09%
 134  MTR_3g465950                    63.57%    passed     47.75%
 135  MTR_8g467580                    64.60%    failed      0.00%
 136  MTR_4g094832                    66.03%    failed      0.94%
 137  MTR_8g467590                    64.60%    failed      0.00%
 138  MTR_4g022760                    68.41%    passed     45.59%
 139  MTR_7g114960                    63.57%    failed      0.00%
 140  MTR_3g465870                    65.95%    passed     45.03%
 141  Ia_MtMAT1_MTR_7g014200          63.41%    failed      0.03%
 142  MTR_6g015830                    63.65%    failed      0.02%
 143  MTR_6g015850                    63.65%    failed      0.01%
 144  MTR_6g015815                    63.97%    failed      0.07%
 145  MTR_3g087640                    63.02%    failed      1.09%
 146  Ia_MtMAT2_MTR_7g014160          63.10%    passed      5.11%
 147  MTR_7g110610                    69.37%    passed     34.60%
 148  MTR_7g014610                    62.78%    failed      0.10%
 149  MTR_6g015320                    63.73%    failed      0.97%
 150  MTR_7g014620                    66.19%    failed      1.26%
 151  MTR_3g028210                    63.57%    failed      0.01%
 152  MTR_4g094825                    72.22%    failed      0.12%
 153  MTR_2g089735                    63.57%    failed      0.09%
 154  MTR_7g114510                    74.60%    passed     31.43%
 155  MTR_1g011660                    64.60%    passed      7.68%
 156  MTR_2g089755                    62.46%    failed      0.35%
 157  MTR_6g015315                    64.13%    failed      0.08%
 158  MTR_3g102030                    74.60%    passed     72.46%
 159  MTR_7g014250                    64.13%    passed     12.87%
 160  MTR_7g014330                    64.13%    passed     48.26%
 161  MTR_2g089765                    61.83%    passed      7.74%
 162  MTR_2g089650                    62.86%    failed      1.96%
 163  MTR_6g016815                    69.68%    passed     35.34%
 164  MTR_0502s0010                   81.35%    passed     66.44%
 165  MTR_7g014230                    63.89%    passed     23.32%
 166  MTR_8g012750                    62.54%    failed      0.52%
 167  MTR_2g089670                    62.46%    failed      3.78%
 168  MTR_7g015860                    63.41%    failed      0.00%
 169  MTR_1g035890                    65.16%    passed     25.68%
 170  MTR_3g100150                    61.90%    failed      2.07%
 171  MTR_7g026850                    85.63%    passed     22.63%
 172  MTR_2g036780                    64.92%    passed     31.20%
 173  MTR_8g040760                    82.62%    passed     20.25%
 174  MTR_7g014630                    71.11%    failed      0.00%
 175  MTR_3g435300                    78.41%    passed      9.23%
 176  MTR_7g014360                    69.29%    passed      9.08%
 177  MTR_7g026770                    76.11%    passed     18.98%
 178  MTR_6g034495                    86.75%    passed     25.61%
 179  MTR_7g014310                    75.56%    passed     22.25%
 180  MTR_7g085970                    89.92%    passed     23.58%
 181  MTR_6g015310                    73.97%    failed      0.20%
 182  MTR_4g007460                    87.86%    passed     18.14%
 183  MTR_2g104220                    91.98%    passed     10.67%
 184  MTR_7g026830                    92.22%    passed     48.66%
 185  Tp57577_TGAC_v2_gene16294       65.16%    passed     87.81%
 186  Tp57577_TGAC_v2_gene32195       64.52%    passed     64.27%
 187  Tp57577_TGAC_v2_gene5448        66.90%    passed     28.42%
 188  Tp57577_TGAC_v2_gene19355       62.70%    passed     31.57%
 189  Tp57577_TGAC_v2_gene7319        65.08%    passed     19.21%
 190  Tp57577_TGAC_v2_gene12977       65.32%    failed      1.13%
 191  Tp57577_TGAC_v2_gene8556        65.79%    passed     43.51%
 192  Tp57577_TGAC_v2_gene12270       64.29%    failed      0.81%
 193  Tp57577_TGAC_v2_gene13861       63.81%    failed      0.00%
 194  Tp57577_TGAC_v2_gene12202_HMT   64.37%    passed     11.47%
 195  Tp57577_TGAC_v2_gene15583       62.06%    failed      0.00%
 196  Tp57577_TGAC_v2_gene13566       63.49%    failed      2.70%
 197  Tp57577_TGAC_v2_gene13551       63.49%    failed      0.02%
 198  Tp57577_TGAC_v2_gene35261       65.40%    passed     50.11%
 199  Tp57577_TGAC_v2_gene4546        63.17%    passed      8.00%
 200  Tp57577_TGAC_v2_gene13546       66.03%    failed      0.81%
 201  Tp57577_TGAC_v2_gene40395       65.40%    failed      0.05%
 202  Tp57577_TGAC_v2_gene35825       64.76%    failed      0.50%
 203  Tp57577_TGAC_v2_gene30231       63.81%    passed     86.91%
 204  Tp57577_TGAC_v2_gene19855       76.51%    passed      5.36%
 205  Tp57577_TGAC_v2_gene30229       63.97%    passed     75.12%
 206  Tp57577_TGAC_v2_gene6998        62.38%    passed     58.43%
 207  Tp57577_TGAC_v2_gene19748       64.52%    failed      0.00%
 208  Tp57577_TGAC_v2_gene33402       66.43%    failed      0.15%
 209  Tp57577_TGAC_v2_gene35831       65.32%    failed      2.37%
 210  Tp57577_TGAC_v2_gene7002        64.29%    passed     83.02%
 211  Tp57577_TGAC_v2_gene6970        64.21%    passed     75.95%
 212  Tp57577_TGAC_v2_gene6982        65.32%    passed     44.43%
 213  Tp57577_TGAC_v2_gene19727       63.49%    failed      0.00%
 214  Tp57577_TGAC_v2_gene30203       69.05%    passed      5.11%
 215  Tp57577_TGAC_v2_gene6962        64.05%    passed     22.43%
 216  Tp57577_TGAC_v2_gene7203        64.37%    failed      1.09%
 217  Tp57577_TGAC_v2_gene24969       63.17%    failed      0.85%
 218  Tp57577_TGAC_v2_gene10357       63.49%    passed      9.89%
 219  Tp57577_TGAC_v2_gene30234       70.63%    passed     43.39%
 220  Tp57577_TGAC_v2_gene24937       62.94%    passed     24.76%
 221  Tp57577_TGAC_v2_gene23176       63.65%    failed      0.09%
 222  Tp57577_TGAC_v2_gene5565        63.41%    failed      3.92%
 223  Tp57577_TGAC_v2_gene5888        63.89%    passed      8.63%
 224  Tp57577_TGAC_v2_gene30223       65.32%    passed     19.50%
 225  Tp57577_TGAC_v2_gene19070       64.92%    failed      0.07%
 226  Tp57577_TGAC_v2_gene33416       60.95%    failed      0.05%
 227  Tp57577_TGAC_v2_gene28554       64.68%    failed      0.00%
 228  Tp57577_TGAC_v2_gene24972       67.86%    failed      1.69%
 229  Tp57577_TGAC_v2_gene31810       64.29%    failed      0.00%
 230  Tp57577_TGAC_v2_gene20291       66.27%    passed     59.98%
 231  Tp57577_TGAC_v2_gene989         69.37%    failed      1.04%
 232  Tp57577_TGAC_v2_gene33139       72.22%    failed      3.28%
 233  Tp57577_TGAC_v2_gene1935        69.60%    passed     21.16%
 234  Tp57577_TGAC_v2_gene31050       82.06%    failed      2.89%
 235  Tp57577_TGAC_v2_gene18076       59.84%    failed      0.77%
 236  Tp57577_TGAC_v2_gene33432       63.02%    failed      0.15%
 237  Tp57577_TGAC_v2_gene11680       65.79%    passed     40.52%
 238  Tp57577_TGAC_v2_gene4262        63.41%    failed      0.02%
 239  Tp57577_TGAC_v2_gene25276       82.22%    passed     73.57%
 240  Tp57577_TGAC_v2_gene4329        63.65%    failed      0.06%
 241  Tp57577_TGAC_v2_gene497         75.71%    passed     51.73%
 242  Tp57577_TGAC_v2_gene10021       64.21%    failed      0.00%
 243  Tp57577_TGAC_v2_gene2459        77.70%    passed     89.28%
 244  Tp57577_TGAC_v2_gene33455       63.33%    failed      0.24%
 245  Tp57577_TGAC_v2_gene33444       61.27%    failed      2.17%
 246  Tp57577_TGAC_v2_gene33421       62.94%    failed      0.01%
 247  Tp57577_TGAC_v2_gene33437       62.62%    failed      0.03%
 248  Tp57577_TGAC_v2_gene420         69.92%    failed      0.39%
 249  Tp57577_TGAC_v2_gene18069       58.41%    failed      2.44%
 250  Tp57577_TGAC_v2_gene35816       84.52%    failed      0.82%
 251  Tp57577_TGAC_v2_gene15662       64.13%    failed      3.96%
 252  Tp57577_TGAC_v2_gene12196       63.89%    failed      0.02%
 253  Tp57577_TGAC_v2_gene33464       62.86%    passed     13.23%
 254  Tp57577_TGAC_v2_gene39865       81.51%    passed     53.03%
 255  Tp57577_TGAC_v2_gene29376       64.76%    failed      0.28%
 256  Tp57577_TGAC_v2_gene23372       63.10%    failed      0.00%
 257  Tp57577_TGAC_v2_gene11863       67.94%    passed     68.85%
 258  Tp57577_TGAC_v2_gene4269        72.14%    failed      0.91%
 259  Tp57577_TGAC_v2_gene4278        73.97%    failed      0.01%
 260  Tp57577_TGAC_v2_gene9023        64.92%    failed      3.28%
 261  Tp57577_TGAC_v2_gene36080       85.71%    failed      0.64%
 262  Tp57577_TGAC_v2_gene23249       90.40%    failed      3.38%
 263  Tp57577_TGAC_v2_gene6345        76.75%    failed      0.32%
 264  Tp57577_TGAC_v2_gene20803       85.87%    failed      0.00%
 265  Tp57577_TGAC_v2_gene36465       94.29%    passed     71.51%
 266  Tp57577_TGAC_v2_gene31420       81.90%    failed      0.50%
 267  PHAVU_001G112900g               64.13%    passed     91.47%
 268  PHAVU_003G143100g               63.02%    passed     68.34%
 269  PHAVU_008G226200g               65.00%    passed     32.80%
 270  PHAVU_001G112800g               64.13%    passed     47.31%
 271  PHAVU_004G062600g               64.52%    passed     87.81%
 272  PHAVU_010G162700g               66.19%    passed     37.97%
 273  PHAVU_001G240700g               64.44%    passed     38.55%
 274  PHAVU_001G240800g               65.32%    passed     19.55%
 275  PHAVU_010G005200g               65.00%    passed     26.36%
 276  PHAVU_002G025600g               66.90%    passed      8.60%
 277  PHAVU_005G183200g               64.52%    passed     16.92%
 278  PHAVU_006G036800g               64.13%    passed     86.05%
 279  PHAVU_006G075000g               64.29%    passed     19.07%
 280  PHAVU_001G089700g               65.87%    passed     76.02%
 281  PHAVU_006G036600g               64.76%    passed     79.13%
 282  PHAVU_006G037000g_HHHT          64.52%    passed     56.77%
 283  PHAVU_006G024700g               64.52%    passed     53.07%
 284  PHAVU_009G066800g               63.33%    passed     18.62%
 285  PHAVU_006G023900g               62.46%    passed      8.69%
 286  PHAVU_006G024000g               62.38%    passed     53.32%
 287  PHAVU_009G162300g               66.11%    passed     28.25%
 288  PHAVU_009G066900g               63.57%    failed      1.61%
 289  PHAVU_009G066700g               63.41%    passed     16.36%
 290  PHAVU_001G112400g               64.21%    passed     72.75%
 291  PHAVU_006G098900g               62.70%    passed     28.64%
 292  PHAVU_006G098800g               64.13%    passed     42.64%
 293  PHAVU_005G037900g               63.25%    failed      1.90%
 294  PHAVU_007G280800g               64.29%    passed     19.78%
 295  PHAVU_009G066200g               63.49%    passed     67.83%
 296  PHAVU_009G066600g               63.17%    passed     27.85%
 297  PHAVU_006G098400g               64.29%    passed      9.79%
 298  PHAVU_009G066300g               63.49%    passed      6.28%
 299  PHAVU_006G098500g               63.89%    failed      1.71%
 300  PHAVU_006G098600g               63.97%    passed     18.88%
 301  PHAVU_009G066100g               63.65%    passed     29.13%
 302  PHAVU_001G112500g               64.37%    passed     74.60%
 303  PHAVU_006G098700g               64.37%    passed     19.01%
 304  PHAVU_010G014100g               65.71%    passed     97.32%
 305  PHAVU_010G014300g               65.71%    passed     89.31%
 306  PHAVU_006G211000g               65.40%    failed      2.76%
 307  PHAVU_002G177000g               64.37%    passed     29.40%
 308  PHAVU_004G111300g               65.00%    passed     20.94%
 309  PHAVU_010G020900g               65.00%    passed     97.72%
 310  PHAVU_010G102000g               64.21%    passed     18.90%
 311  PHAVU_008G130300g               65.63%    passed     72.44%
 312  PHAVU_001G097400g               76.67%    passed     94.91%
 313  PHAVU_005G097900g               76.11%    passed     31.52%
 314  PHAVU_009G200300g               63.81%    passed     48.24%
 315  PHAVU_007G252100g               64.13%    passed     71.75%
 316  PHAVU_003G242200g               65.08%    passed     11.28%
 317  PHAVU_009G061200g               65.48%    passed     25.56%
 318  PHAVU_006G178300g               63.89%    passed     20.21%
 319  PHAVU_005G098300g               68.89%    failed      1.25%
 320  PHAVU_008G222300g               65.79%    passed      7.57%
 321  PHAVU_001G244800g               64.05%    failed      0.70%
 322  PHAVU_001G046200g               62.06%    passed     61.61%
 323  PHAVU_001G217900g               66.27%    passed      6.14%
 324  PHAVU_004G082800g               65.08%    failed      4.27%
 325  PHAVU_006G098300g               75.08%    passed      8.14%
 326  PHAVU_008G032100g.1             64.68%    passed     25.74%
 327  PHAVU_004G040700g               63.81%    passed      8.80%
 328  PHAVU_008G032200g               64.60%    passed     58.86%
 329  PHAVU_005G108900g               63.17%    failed      0.18%
 330  PHAVU_005G0988000g              85.32%    passed     25.89%
 331  PHAVU_008G032000g               63.97%    passed     66.75%
 332  PHAVU_006G101000g               65.79%    failed      0.49%
 333  PHAVU_008G032400g               62.14%    passed     29.21%
 334  PHAVU_004G040200g               63.81%    passed      7.45%
 335  PHAVU_005G109000g               63.33%    failed      1.69%
 336  PHAVU_001G054300g               65.00%    passed     25.80%
 337  PHAVU_008G031900g               64.92%    passed     24.14%
 338  PHAVU_005G108800g               63.17%    failed      1.35%
 339  PHAVU_008G042400g               63.33%    passed     41.55%
 340  PHAVU_008G029400g               63.57%    passed     11.22%
 341  PHAVU_008G182300g               65.32%    passed      6.22%
 342  PHAVU_004G040100g               66.35%    passed      7.77%
 343  PHAVU_003G050600g               65.56%    passed     60.51%
 344  PHAVU_005G0986002g              93.65%    passed      9.78%
 345  PAHAL_7G208400                  65.71%    failed      2.70%
 346  PAHAL_1G304200                  63.65%    failed      0.00%
 347  PAHAL_5G086100                  63.89%    failed      0.00%
 348  PAHAL_8G183600.1                64.05%    failed      0.00%
 349  PAHAL_3G257900                  64.05%    failed      0.00%
 350  PAHAL_5G036000                  65.56%    failed      0.00%
 351  PAHAL_7G285300                  64.76%    failed      0.00%
 352  PAHAL_1G429500                  66.19%    failed      0.00%
 353  PAHAL_7G094200                  65.40%    failed      0.00%
 354  PAHAL_4G300300                  65.63%    failed      0.00%
 355  PAHAL_4G300400                  65.71%    failed      0.00%
 356  PAHAL_2G268600                  65.32%    failed      0.00%
 357  PAHAL_7G285400                  64.68%    failed      0.00%
 358  PAHAL_2G268700                  66.11%    failed      0.00%
 359  PAHAL_6G217500                  65.48%    failed      0.00%
 360  PAHAL_3G050500                  65.87%    failed      0.40%
 361  PAHAL_4G359200                  62.46%    failed      0.00%
 362  PAHAL_3G112900                  65.95%    failed      0.00%
 363  PAHAL_3G113300                  65.00%    failed      0.00%
 364  PAHAL_9G197400                  64.05%    failed      0.00%
 365  PAHAL_6G217700                  64.68%    failed      0.00%
 366  PAHAL_2G060300                  65.56%    failed      0.00%
 367  PAHAL_6G306300                  64.13%    failed      0.00%
 368  PAHAL_3G113100                  64.44%    failed      0.00%
 369  PAHAL_2G140400                  63.81%    failed      0.02%
 370  PAHAL_6G010000                  63.41%    failed      0.00%
 371  PAHAL_6G010300                  63.25%    failed      1.43%
 372  PAHAL_4G018900                  64.68%    failed      0.00%
 373  PAHAL_6G010100                  62.86%    failed      0.05%
 374  PAHAL_4G018800                  64.76%    failed      0.00%
 375  PAHAL_9G025900                  63.02%    failed      0.00%
 376  PAHAL_2G351800                  65.56%    failed      0.02%
 377  PAHAL_6G010200                  61.90%    failed      0.00%
 378  PAHAL_8G230300                  64.76%    failed      0.00%
 379  PAHAL_9G134100                  65.08%    failed      0.01%
 380  PAHAL_9G283800                  63.73%    passed     40.75%
 381  PAHAL_7G122400                  65.24%    failed      0.00%
 382  PAHAL_5G440500                  63.33%    failed      0.00%
 383  PAHAL_5G245400                  66.67%    failed      1.20%
 384  PAHAL_6G094600                  64.76%    failed      0.00%
 385  PAHAL_6G095000                  64.68%    failed      0.00%
 386  PAHAL_6G084400                  62.46%    failed      0.00%
 387  PAHAL_6G094400                  64.13%    failed      0.00%
 388  PAHAL_9G253000                  65.32%    failed      0.00%
 389  PAHAL_2G352100                  65.32%    failed      0.00%
 390  PAHAL_8G230100                  64.13%    failed      0.00%
 391  PAHAL_4G321300                  63.57%    failed      0.00%
 392  PAHAL_9G316600                  63.41%    failed      0.58%
 393  PAHAL_9G350600                  63.89%    failed      1.87%
 394  PAHAL_3G470500                  66.27%    failed      0.02%
 395  PAHAL_4G094900                  65.87%    failed      0.00%
 396  PAHAL_3G402800                  67.78%    failed      0.00%
 397  PAHAL_3G138800                  66.19%    failed      0.07%
 398  PAHAL_2G202300                  66.59%    failed      0.25%
 399  PAHAL_7G177000                  64.44%    failed      0.00%
 400  PAHAL_5G502400                  66.90%    passed     16.25%
 401  PAHAL_3G110100                  65.87%    failed      0.00%
 402  PAHAL_3G380700                  66.35%    passed     29.66%
 403  PAHAL_9G354000                  65.16%    passed      5.13%
 404  PAHAL_7G063300                  66.98%    failed      0.48%
 405  PAHAL_6G206100                  65.87%    failed      1.32%
 406  PAHAL_8G230200                  63.97%    failed      0.00%
 407  PAHAL_9G577700                  65.56%    failed      1.49%
 408  PAHAL_5G245500                  66.43%    failed      0.00%
 409  PAHAL_8G089300                  62.94%    failed      0.00%
 410  PAHAL_4G328900                  62.86%    failed      0.00%
 411  PAHAL_6G206300                  65.32%    failed      4.42%
 412  PAHAL_9G271900                  65.63%    failed      0.00%
 413  PAHAL_7G308300                  63.49%    failed      0.00%
 414  PAHAL_4G095100                  64.29%    failed      0.00%
 415  PAHAL_5G496900                  65.08%    failed      0.00%
 416  PAHAL_4G329000                  63.17%    failed      0.00%
 417  PAHAL_5G424000                  63.49%    failed      0.00%
 418  PAHAL_1G294600                  63.49%    failed      0.00%
 419  PAHAL_9G272200                  65.08%    failed      0.00%
 420  PAHAL_7G307900                  64.13%    failed      0.00%
 421  PAHAL_9G577800                  65.16%    failed      0.26%
 422  PAHAL_3G141800                  64.44%    failed      0.00%
 423  PAHAL_5G423700                  63.65%    failed      0.00%
 424  PAHAL_6G050500                  62.06%    failed      0.00%
 425  PAHAL_5G423900                  62.78%    failed      0.00%
 426  PAHAL_4G096300                  62.78%    failed      0.00%
 427  PAHAL_8G091000                  62.86%    failed      0.01%
 428  PAHAL_6G059000                  64.76%    failed      0.00%
 429  PAHAL_2G139000                  62.54%    failed      0.00%
 430  PAHAL_2G201900                  67.62%    passed     10.88%
 431  PAHAL_8G022400                  65.40%    failed      0.00%
 432  PAHAL_5G203100                  63.73%    failed      0.00%
 433  PAHAL_7G013300                  66.90%    failed      0.00%
 434  PAHAL_3G365600                  63.10%    failed      0.06%
 435  PAHAL_1G183900                  62.86%    failed      0.00%
 436  PAHAL_4G325200                  62.86%    failed      0.00%
 437  PAHAL_9G282800                  84.21%    failed      3.10%
 438  PAHAL_9G424500                  65.24%    failed      0.00%
 439  PAHAL_5G402200                  69.52%    failed      0.00%
 440  PAHAL_3G020100                  65.87%    failed      0.00%
 441  PAHAL_1G451100                  64.13%    failed      0.00%
 442  PAHAL_5G402300                  74.60%    passed     16.69%
 443  PAHAL_4G325300                  65.32%    failed      0.00%
 444  PAHAL_5G203000                  67.22%    failed      0.00%
 445  PAHAL_6G050600                  75.95%    failed      0.00%
 446  PAHAL_1G429600                  63.41%    failed      0.00%
 447  PAHAL_6G068900                  60.40%    failed      0.00%
 448  PAHAL_9G090600                  63.41%    failed      0.00%
 449  PAHAL_7G287700                  65.08%    failed      0.00%
 450  PAHAL_6G199400                  73.10%    failed      0.00%
 451  PAHAL_7G240500                  70.87%    failed      0.00%
 452  Ia_Gt5AT                        63.25%    passed     76.10%
 453  Ia_Dv3MAT                       63.81%    passed     63.63%
 454  Ia_Sc3MAT                       63.73%    passed      7.84%
 455  Ia_Dm3MAT1                      63.57%    passed     81.85%
 456  Ia_Dm3MAT2                      63.49%    passed     57.42%
 457  Ia_NtMAT1                       64.37%    passed     95.76%
 458  Ia_Vh3MAT1                      62.70%    passed     72.85%
 459  Ia_Lp3MAT1                      63.41%    passed     77.55%
 460  Ia_Pf3AT                        64.60%    passed     28.26%
 461  Ia_Ss5MAT1                      63.33%    passed     28.26%
 462  IIIa_Ss5MAT2                    67.06%    passed     50.90%
 463  Ia_Pf5MAT                       64.52%    passed     93.32%
 464  Ia_GmIF7MAT                     63.33%    failed      4.14%
 465  Ia_MtMAT3_MTR_7g013850          62.54%    failed      0.03%
 466  Vb_DcHCBT                       64.60%    passed     67.46%
 467  Vb_AsHHT1                       65.56%    failed      0.25%
 468  Vb_CcsHQT                       66.03%    passed     50.15%
 469  IV_HvACT                        65.16%    passed      5.07%
 470  Va_CbBEBT                       64.44%    passed     41.09%
 471  Va_NtBEBT                       64.13%    passed     57.27%
 472  Va_PhBPBT                       64.13%    passed     23.77%
 473  Vb_NtHQT                        65.63%    passed      6.52%
 474  Vb_NtHCT                        66.03%    passed     70.98%
 475  Vb_PrHCT                        66.19%    passed     39.69%
 476  Vb_TpHCT1                       66.11%    passed     71.63%
 477  Vb_SlHQT                        65.87%    passed     43.55%
 478  Ia_At5MAT                       64.44%    passed     65.90%
 479  Ia_At3AT2                       63.73%    passed     27.52%
 480  Ia_At3AT1                       62.78%    passed      9.50%
 481  Va_AtSDT                        64.76%    passed      6.58%
 482  Va_AtSCT                        63.57%    failed      3.25%
 483  Vb_AtSHT                        64.37%    passed     88.69%
 484  Vb_AtHCT                        66.19%    passed     31.42%
 485  IIIb_PhCFAT                     64.13%    passed     51.79%
 486  IIIa_CaPun1                     65.08%    passed     29.54%
 487  IIIa_CrDAT                      65.16%    failed      1.35%
 488  IIIa_CrMAT                      64.84%    passed      5.88%
 489  IIIa_CmAAT4                     62.22%    failed      0.10%
 490  IIIa_RhAAT1                     63.97%    passed     36.86%
 491  IIIa_FaSAAT                     64.13%    passed     99.37%
 492  IIIa_FvVAAT                     63.89%    passed     86.93%
 493  IIIa_CbBEAT                     66.59%    passed     85.96%
 494  IIIa_PsSalAT                    62.86%    failed      0.75%
 495  IIIa_RsVISY                     66.59%    passed     80.50%
 496  Va_TcDBNTBT                     65.32%    passed     78.01%
 497  Va_TcDBAT                       65.08%    passed     88.96%
 498  Va_TcDBBT                       65.08%    failed      2.00%
 499  Va_TcTAT                        65.16%    passed     26.35%
 500  Va_Ih3AT1                       66.27%    passed     55.74%
 501  Va_MsAAT                        67.06%    passed     19.42%
 502  Va_VlAMAT                       65.00%    passed     15.16%
 503  Va_MdAAT2                       64.29%    passed     27.02%
 504  Va_MdAAT1                       64.29%    passed     39.10%
 505  Va_CmAAT2                       63.97%    passed      5.81%
 506  Va_CmAAT1                       64.52%    passed     88.16%
 507  Va_CmAAT3                       64.21%    passed     23.62%
 508  Va_LaHMT_HLT                    64.68%    passed     72.50%
 509  Vb_CcaHQT                       66.03%    passed     55.71%
 510  Vb_SsHCT                        66.59%    passed     40.13%
 511  II_ZmGlossy2                    66.19%    failed      0.00%
 512  II_AtCER2                       66.59%    passed     53.55%
 513  Va_TcBAPT                       64.68%    passed      7.46%
 514  Va_AtCHAT                       64.21%    passed     68.14%
 515  Va_AtASFT                       66.11%    passed     45.06%
 516  Vb_HDT                          64.68%    failed      0.98%
 517  RHIMIDRAFT_244343               63.17%    failed      2.06%
 518  DM01DRAFT_1381931               63.33%    passed      7.88%
 519  BCR42DRAFT_237763               63.02%    failed      0.00%
WARNING: 519 sequences contain more than 50% gaps/ambiguity
****  TOTAL                           65.92%  232 sequences failed composition chi2 test (p-value<5%; df=19)


Create initial parsimony tree by phylogenetic likelihood library (PLL)... 0.744 seconds
NOTE: ModelFinder requires 394 MB RAM!
ModelFinder will test 168 protein models (sample size: 1260) ...
 No. Model         -LnL         df  AIC          AICc         BIC
  1  Dayhoff       343080.204   1035 688230.407   697804.157   693549.134
  2  Dayhoff+I     343080.156   1036 688232.312   697867.577   693556.178
  3  Dayhoff+G4    334271.001   1036 670614.001   680249.266   675937.867
  4  Dayhoff+I+G4  334270.991   1037 670615.983   680313.334   675944.988
  5  Dayhoff+F     342266.871   1054 686641.742   697490.230   692058.108
  6  Dayhoff+F+I   342266.841   1055 686643.681   697566.034   692065.186
  7  Dayhoff+F+G4  333202.987   1055 668515.974   679438.327   673937.479
  8  Dayhoff+F+I+G4 333202.992   1056 668517.985   679514.950   673944.628
  9  mtMAM         376977.530   1035 756025.061   765598.811   761343.788
 10  mtMAM+I       376977.515   1036 756027.031   765662.295   761350.897
 11  mtMAM+G4      356760.537   1036 715593.075   725228.339   720916.941
 12  mtMAM+I+G4    356760.544   1037 715595.087   725292.439   720924.092
 13  mtMAM+F       358701.891   1054 719511.782   730360.269   724928.147
 14  mtMAM+F+I     358701.863   1055 719513.726   730436.079   724935.231
 15  mtMAM+F+G4    343596.789   1055 689303.579   700225.932   694725.083
 16  mtMAM+F+I+G4  343596.785   1056 689305.570   700302.536   694732.214
 17  JTT           338837.510   1035 679745.019   689318.769   685063.747
 18  JTT+I         338837.489   1036 679746.979   689382.244   685070.845
 19  JTT+G4        329695.740   1036 661463.479   671098.744   666787.346
 20  JTT+I+G4      329695.717   1037 661465.435   671162.786   666794.440
 21  JTT+F         338729.267   1054 679566.533   690415.021   684982.899
 22  JTT+F+I       338729.234   1055 679568.468   690490.821   684989.973
 23  JTT+F+G4      329440.561   1055 660991.122   671913.475   666412.627
 24  JTT+F+I+G4    329440.547   1056 660993.094   671990.059   666419.737
 25  WAG           338030.568   1035 678131.136   687704.886   683449.863
 26  WAG+I         338030.530   1036 678133.060   687768.325   683456.927
 27  WAG+G4        329828.650   1036 661729.299   671364.564   667053.165
 28  WAG+I+G4      329828.620   1037 661731.240   671428.592   667060.246
 29  WAG+F         337374.177   1054 676856.354   687704.842   682272.720
 30  WAG+F+I       337374.132   1055 676858.264   687780.617   682279.769
 31  WAG+F+G4      329029.768   1055 660169.537   671091.890   665591.042
 32  WAG+F+I+G4    329029.744   1056 660171.488   671168.454   665598.132
 33  cpREV         340545.081   1035 683160.163   692733.913   688478.890
 34  cpREV+I       340545.057   1036 683162.113   692797.378   688485.979
 35  cpREV+G4      331892.044   1036 665856.088   675491.352   671179.954
 36  cpREV+I+G4    331892.041   1037 665858.081   675555.432   671187.086
 37  cpREV+F       339484.676   1054 681077.352   691925.840   686493.718
 38  cpREV+F+I     339484.648   1055 681079.296   692001.649   686500.800
 39  cpREV+F+G4    330722.822   1055 663555.645   674477.998   668977.150
 40  cpREV+F+I+G4  330722.792   1056 663557.584   674554.549   668984.227
 41  mtREV         360389.559   1035 722849.119   732422.869   728167.846
 42  mtREV+I       360389.547   1036 722851.093   732486.358   728174.960
 43  mtREV+G4      347087.316   1036 696246.632   705881.897   701570.498
 44  mtREV+I+G4    347087.295   1037 696248.591   705945.942   701577.596
 45  mtREV+F       345690.752   1054 693489.504   704337.992   698905.870
 46  mtREV+F+I     345690.717   1055 693491.434   704413.787   698912.939
 47  mtREV+F+G4    335246.999   1055 672603.999   683526.352   678025.503
 48  mtREV+F+I+G4  335246.988   1056 672605.975   683602.941   678032.619
 49  rtREV         344814.067   1035 691698.134   701271.884   697016.861
 50  rtREV+I       344814.054   1036 691700.108   701335.372   697023.974
 51  rtREV+G4      335177.715   1036 672427.430   682062.694   677751.296
 52  rtREV+I+G4    335177.713   1037 672429.426   682126.777   677758.431
 53  rtREV+F       342552.484   1054 687212.967   698061.455   692629.333
 54  rtREV+F+I     342552.466   1055 687214.932   698137.285   692636.437
 55  rtREV+F+G4    332498.156   1055 667106.312   678028.665   672527.817
 56  rtREV+F+I+G4  332498.136   1056 667108.273   678105.239   672534.917
 57  mtART         375725.118   1035 753520.236   763093.986   758838.964
 58  mtART+I       375725.106   1036 753522.211   763157.476   758846.077
 59  mtART+G4      355622.825   1036 713317.650   722952.915   718641.517
 60  mtART+I+G4    355622.834   1037 713319.667   723017.019   718648.672
 61  mtART+F       359721.412   1054 721550.824   732399.311   726967.189
 62  mtART+F+I     359721.389   1055 721552.779   732475.131   726974.283
 63  mtART+F+G4    344153.143   1055 690416.285   701338.638   695837.790
 64  mtART+F+I+G4  344153.143   1056 690418.287   701415.252   695844.930
 65  mtZOA         363408.297   1035 728886.593   738460.343   734205.321
 66  mtZOA+I       363408.287   1036 728888.573   738523.838   734212.440
 67  mtZOA+G4      346055.054   1036 694182.107   703817.372   699505.973
 68  mtZOA+I+G4    346055.050   1037 694184.101   703881.452   699513.106
 69  mtZOA+F       351982.249   1054 706072.499   716920.986   711488.864
 70  mtZOA+F+I     351982.238   1055 706074.475   716996.828   711495.980
 71  mtZOA+F+G4    338473.659   1055 679057.318   689979.671   684478.823
 72  mtZOA+F+I+G4  338473.653   1056 679059.306   690056.271   684485.949
 73  VT            336827.833   1035 675725.666   685299.416   681044.393
 74  VT+I          336827.815   1036 675727.631   685362.895   681051.497
 75  VT+G4         328788.913   1036 659649.826   669285.090   664973.692
 76  VT+I+G4       328788.883   1037 659651.767   669349.118   664980.772
 77  VT+F          336461.346   1054 675030.691   685879.179   680447.057
 78  VT+F+I        336461.319   1055 675032.638   685954.991   680454.143
 79  VT+F+G4       328373.811   1055 658857.622   669779.975   664279.127
 80  VT+F+I+G4     328373.799   1056 658859.599   669856.564   664286.242
 81  LG            341867.337   1035 685804.674   695378.424   691123.402
 82  LG+I          341867.286   1036 685806.572   695441.837   691130.439
 83  LG+G4         331685.034   1036 665442.068   675077.333   670765.934
 84  LG+I+G4       331684.908   1037 665443.817   675141.168   670772.822
 85  LG+F          341281.509   1054 684671.018   695519.505   690087.383
 86  LG+F+I        341281.462   1055 684672.923   695595.276   690094.428
 87  LG+F+G4       330969.285   1055 664048.570   674970.923   669470.075
 88  LG+F+I+G4     330969.249   1056 664050.498   675047.464   669477.142
 89  DCMut         343027.578   1035 688125.155   697698.905   693443.883
 90  DCMut+I       343027.552   1036 688127.103   697762.368   693450.970
 91  DCMut+G4      334238.533   1036 670549.066   680184.331   675872.932
 92  DCMut+I+G4    334238.526   1037 670551.053   680248.404   675880.058
 93  DCMut+F       342217.169   1054 686542.339   697390.826   691958.705
 94  DCMut+F+I     342217.144   1055 686544.288   697466.641   691965.793
 95  DCMut+F+G4    333172.921   1055 668455.841   679378.194   673877.346
 96  DCMut+F+I+G4  333172.925   1056 668457.850   679454.816   673884.494
 97  PMB           338816.297   1035 679702.594   689276.344   685021.321
 98  PMB+I         338816.270   1036 679704.540   689339.805   685028.406
 99  PMB+G4        330766.304   1036 663604.609   673239.873   668928.475
100  PMB+I+G4      330766.258   1037 663606.517   673303.868   668935.522
101  PMB+F         338507.616   1054 679123.232   689971.720   684539.598
102  PMB+F+I       338507.598   1055 679125.196   690047.549   684546.701
103  PMB+F+G4      330442.870   1055 662995.740   673918.093   668417.245
104  PMB+F+I+G4    330442.850   1056 662997.701   673994.666   668424.344
105  HIVb          348828.731   1035 699727.463   709301.213   705046.190
106  HIVb+I        348828.722   1036 699729.444   709364.709   705053.310
107  HIVb+G4       337615.581   1036 677303.163   686938.427   682627.029
108  HIVb+I+G4     337615.633   1037 677305.266   687002.617   682634.271
109  HIVb+F        347317.648   1054 696743.296   707591.784   702159.662
110  HIVb+F+I      347317.606   1055 696745.213   707667.566   702166.717
111  HIVb+F+G4     335578.447   1055 673266.893   684189.246   678688.398
112  HIVb+F+I+G4   335578.414   1056 673268.828   684265.793   678695.471
113  HIVw          359483.340   1035 721036.679   730610.429   726355.407
114  HIVw+I        359483.301   1036 721038.603   730673.867   726362.469
115  HIVw+G4       348346.053   1036 698764.106   708399.371   704087.972
116  HIVw+I+G4     348346.038   1037 698766.077   708463.428   704095.082
117  HIVw+F        353504.698   1054 709117.396   719965.883   714533.761
118  HIVw+F+I      353504.678   1055 709119.356   720041.709   714540.861
119  HIVw+F+G4     342224.342   1055 686558.685   697481.037   691980.189
120  HIVw+F+I+G4   342224.304   1056 686560.608   697557.573   691987.251
121  JTTDCMut      338895.145   1035 679860.289   689434.039   685179.017
122  JTTDCMut+I    338895.126   1036 679862.251   689497.516   685186.117
123  JTTDCMut+G4   329776.657   1036 661625.314   671260.579   666949.180
124  JTTDCMut+I+G4 329776.640   1037 661627.280   671324.631   666956.285
125  JTTDCMut+F    338806.139   1054 679720.277   690568.765   685136.643
126  JTTDCMut+F+I  338806.109   1055 679722.218   690644.571   685143.723
127  JTTDCMut+F+G4 329523.003   1055 661156.007   672078.359   666577.511
128  JTTDCMut+F+I+G4 329522.994   1056 661157.988   672154.954   666584.632
129  FLU           348859.899   1035 699789.798   709363.548   705108.525
130  FLU+I         348859.885   1036 699791.771   709427.035   705115.637
131  FLU+G4        337742.162   1036 677556.325   687191.589   682880.191
132  FLU+I+G4      337726.602   1037 677527.203   687224.555   682856.208
133  FLU+F         346403.206   1054 694914.412   705762.900   700330.778
134  FLU+F+I       346403.163   1055 694916.325   705838.678   700337.830
135  FLU+F+G4      335178.047   1055 672466.094   683388.447   677887.599
136  FLU+F+I+G4    335178.035   1056 672468.070   683465.036   677894.714
137  Blosum62      339593.775   1035 681257.550   690831.300   686576.278
138  Blosum62+I    339593.766   1036 681259.532   690894.797   686583.399
139  Blosum62+G4   331461.810   1036 664995.620   674630.884   670319.486
140  Blosum62+I+G4 331461.757   1037 664997.514   674694.866   670326.519
141  Blosum62+F    338994.429   1054 680096.857   690945.345   685513.223
142  Blosum62+F+I  338994.383   1055 680098.765   691021.118   685520.270
143  Blosum62+F+G4 330879.037   1055 663868.074   674790.427   669289.578
144  Blosum62+F+I+G4 330879.004   1056 663870.007   674866.973   669296.651
145  mtMet         361428.185   1035 724926.371   734500.121   730245.098
146  mtMet+I       361428.179   1036 724928.358   734563.623   730252.225
147  mtMet+G4      346138.833   1036 694349.665   703984.930   699673.531
148  mtMet+I+G4    346138.849   1037 694351.699   704049.050   699680.704
149  mtMet+F       346980.960   1054 696069.921   706918.409   701486.287
150  mtMet+F+I     346980.947   1055 696071.894   706994.247   701493.399
151  mtMet+F+G4    334871.214   1055 671852.429   682774.782   677273.933
152  mtMet+F+I+G4  334871.203   1056 671854.406   682851.371   677281.049
153  mtVer         366500.443   1035 735070.885   744644.635   740389.613
154  mtVer+I       366500.413   1036 735072.826   744708.091   740396.692
155  mtVer+G4      349702.525   1036 701477.050   711112.314   706800.916
156  mtVer+I+G4    349702.513   1037 701479.026   711176.377   706808.031
157  mtVer+F       351624.802   1054 705357.605   716206.093   710773.971
158  mtVer+F+I     351624.773   1055 705359.545   716281.898   710781.050
159  mtVer+F+G4    338637.132   1055 679384.264   690306.617   684805.769
160  mtVer+F+I+G4  338637.130   1056 679386.261   690383.226   684812.904
161  mtInv         361016.797   1035 724103.595   733677.345   729422.322
162  mtInv+I       361016.772   1036 724105.544   733740.809   729429.410
163  mtInv+G4      347210.973   1036 696493.947   706129.211   701817.813
164  mtInv+I+G4    347210.991   1037 696495.982   706193.334   701824.987
165  mtInv+F       344072.874   1054 690253.749   701102.237   695670.115
166  mtInv+F+I     344072.843   1055 690255.686   701178.039   695677.191
167  mtInv+F+G4    333099.079   1055 668308.157   679230.510   673729.662
168  mtInv+F+I+G4  333099.070   1056 668310.140   679307.106   673736.784
Akaike Information Criterion:           VT+F+G4
Corrected Akaike Information Criterion: VT+G4
Bayesian Information Criterion:         VT+F+G4
Best-fit model: VT+F+G4 chosen according to BIC

All model information printed to BAHD_hxxxd_aln_edited.txt.model.gz
CPU time for ModelFinder: 2913.528 seconds (0h:48m:33s)
Wall-clock time for ModelFinder: 3291.301 seconds (0h:54m:51s)
Generating 1000 samples for ultrafast bootstrap (seed: 848074)...

NOTE: 394 MB RAM (0 GB) is required!
Estimate model parameters (epsilon = 0.100)
1. Initial log-likelihood: -328932.199
2. Current log-likelihood: -328403.664
3. Current log-likelihood: -328374.194
4. Current log-likelihood: -328373.811
Optimal log-likelihood: -328373.792
Gamma shape alpha: 2.059
Parameters optimization took 4 rounds (31.501 sec)
Computing ML distances based on estimated model parameters... 95.664 sec
Computing BIONJ tree...
0.428 seconds
Log-likelihood of BIONJ tree: -330006.153
--------------------------------------------------------------------
|             INITIALIZING CANDIDATE TREE SET                      |
--------------------------------------------------------------------
Generating 98 parsimony trees... 79.108 second
Computing log-likelihood of 98 initial trees ... 339.250 seconds
Current best score: -328373.792

Do NNI search on 20 best initial trees
Estimate model parameters (epsilon = 0.100)
BETTER TREE FOUND at iteration 1: -327929.006
Estimate model parameters (epsilon = 0.100)
BETTER TREE FOUND at iteration 6: -327924.543
Iteration 10 / LogL: -327939.217 / Time: 0h:15m:28s
Iteration 20 / LogL: -327959.258 / Time: 0h:23m:50s
Finish initializing candidate tree set (20)
Current best tree score: -327924.543 / CPU time: 1283.922
Number of iterations: 20
--------------------------------------------------------------------
|               OPTIMIZING CANDIDATE TREE SET                      |
--------------------------------------------------------------------
Estimate model parameters (epsilon = 0.100)
BETTER TREE FOUND at iteration 21: -327903.015
Estimate model parameters (epsilon = 0.100)
BETTER TREE FOUND at iteration 23: -327895.722
Estimate model parameters (epsilon = 0.100)
BETTER TREE FOUND at iteration 24: -327879.201
Iteration 30 / LogL: -327918.919 / Time: 0h:31m:40s (1h:42m:38s left)
Estimate model parameters (epsilon = 0.100)
BETTER TREE FOUND at iteration 37: -327875.202
Iteration 40 / LogL: -327943.679 / Time: 0h:38m:21s (1h:35m:23s left)
Iteration 50 / LogL: -327894.973 / Time: 0h:45m:13s (1h:20m:17s left)
Log-likelihood cutoff on original alignment: -328010.090
Estimate model parameters (epsilon = 0.100)
BETTER TREE FOUND at iteration 54: -327862.062
Estimate model parameters (epsilon = 0.100)
BETTER TREE FOUND at iteration 60: -327861.189
Iteration 60 / LogL: -327861.189 / Time: 0h:51m:57s (1h:28m:3s left)
Estimate model parameters (epsilon = 0.100)
BETTER TREE FOUND at iteration 62: -327857.063
Iteration 70 / LogL: -327872.750 / Time: 0h:59m:4s (1h:18m:45s left)
Iteration 80 / LogL: -327890.636 / Time: 1h:5m:55s (1h:8m:25s left)
Iteration 90 / LogL: -327877.486 / Time: 1h:12m:47s (0h:58m:53s left)
Iteration 100 / LogL: -327880.302 / Time: 1h:19m:39s (0h:49m:52s left)
Log-likelihood cutoff on original alignment: -327998.433
NOTE: Bootstrap correlation coefficient of split occurrence frequencies: 0.992
Estimate model parameters (epsilon = 0.100)
BETTER TREE FOUND at iteration 105: -327854.674
Iteration 110 / LogL: -327879.555 / Time: 1h:26m:19s (1h:15m:14s left)
Iteration 120 / LogL: -327862.460 / Time: 1h:33m:13s (1h:6m:35s left)
Iteration 130 / LogL: -327856.663 / Time: 1h:39m:40s (0h:57m:56s left)
Iteration 140 / LogL: -327860.348 / Time: 1h:46m:32s (0h:49m:49s left)
Estimate model parameters (epsilon = 0.100)
BETTER TREE FOUND at iteration 141: -327853.617
Estimate model parameters (epsilon = 0.100)
BETTER TREE FOUND at iteration 143: -327848.641
Estimate model parameters (epsilon = 0.100)
BETTER TREE FOUND at iteration 146: -327847.108
Iteration 150 / LogL: -327857.962 / Time: 1h:53m:49s (1h:13m:19s left)
Log-likelihood cutoff on original alignment: -327998.433
Iteration 160 / LogL: -327909.233 / Time: 2h:1m:11s (1h:5m:33s left)
Estimate model parameters (epsilon = 0.100)
BETTER TREE FOUND at iteration 162: -327846.595
Iteration 170 / LogL: -327847.690 / Time: 2h:8m:6s (1h:9m:44s left)
Estimate model parameters (epsilon = 0.100)
BETTER TREE FOUND at iteration 175: -327844.485
Iteration 180 / LogL: -327854.087 / Time: 2h:15m:1s (1h:11m:39s left)
Estimate model parameters (epsilon = 0.100)
BETTER TREE FOUND at iteration 181: -327842.574
Estimate model parameters (epsilon = 0.100)
BETTER TREE FOUND at iteration 182: -327841.712
Iteration 190 / LogL: -327847.075 / Time: 2h:22m:12s (1h:9m:13s left)
Iteration 200 / LogL: -327871.988 / Time: 2h:29m:6s (1h:1m:26s left)
Log-likelihood cutoff on original alignment: -327998.433
NOTE: Bootstrap correlation coefficient of split occurrence frequencies: 0.989
NOTE: UFBoot does not converge, continue at least 100 more iterations
Iteration 210 / LogL: -327846.608 / Time: 2h:35m:54s (1h:7m:8s left)
Iteration 220 / LogL: -327843.256 / Time: 2h:42m:38s (0h:59m:24s left)
Iteration 230 / LogL: -327848.891 / Time: 2h:49m:47s (0h:51m:54s left)
Iteration 240 / LogL: -327875.054 / Time: 2h:56m:41s (0h:44m:21s left)
Iteration 250 / LogL: -327855.778 / Time: 3h:3m:30s (0h:36m:50s left)
Log-likelihood cutoff on original alignment: -327998.433
Iteration 260 / LogL: -327847.296 / Time: 3h:10m:46s (0h:29m:27s left)
Iteration 270 / LogL: -327848.141 / Time: 3h:17m:55s (0h:22m:4s left)
Estimate model parameters (epsilon = 0.100)
BETTER TREE FOUND at iteration 279: -327839.638
Iteration 280 / LogL: -327868.134 / Time: 3h:25m:11s (1h:12m:48s left)
Iteration 290 / LogL: -327870.852 / Time: 3h:31m:43s (1h:5m:12s left)
Iteration 300 / LogL: -327867.209 / Time: 3h:38m:12s (0h:57m:39s left)
Log-likelihood cutoff on original alignment: -327998.433
NOTE: Bootstrap correlation coefficient of split occurrence frequencies: 0.996
Iteration 310 / LogL: -327867.984 / Time: 3h:44m:47s (1h:5m:28s left)
Iteration 320 / LogL: -327844.596 / Time: 3h:51m:49s (0h:58m:8s left)
Iteration 330 / LogL: -327930.237 / Time: 3h:58m:30s (0h:50m:44s left)
Iteration 340 / LogL: -327846.150 / Time: 4h:5m:29s (0h:43m:27s left)
Iteration 350 / LogL: -327845.742 / Time: 4h:12m:41s (0h:36m:12s left)
Log-likelihood cutoff on original alignment: -327998.433
Estimate model parameters (epsilon = 0.100)
BETTER TREE FOUND at iteration 356: -327838.330
Iteration 360 / LogL: -327843.119 / Time: 4h:20m:1s (1h:9m:31s left)
Iteration 370 / LogL: -327862.963 / Time: 4h:27m:6s (1h:2m:15s left)
Iteration 380 / LogL: -327846.068 / Time: 4h:34m:2s (0h:54m:57s left)
Iteration 390 / LogL: -328031.165 / Time: 4h:43m:46s (0h:48m:8s left)
Iteration 400 / LogL: -327885.405 / Time: 4h:51m:44s (0h:40m:56s left)
Log-likelihood cutoff on original alignment: -327998.433
NOTE: Bootstrap correlation coefficient of split occurrence frequencies: 0.998
Estimate model parameters (epsilon = 0.100)
BETTER TREE FOUND at iteration 410: -327838.159
Iteration 410 / LogL: -327838.159 / Time: 4h:59m:1s (1h:13m:6s left)
Iteration 420 / LogL: -327859.894 / Time: 5h:6m:8s (1h:5m:45s left)
Estimate model parameters (epsilon = 0.100)
BETTER TREE FOUND at iteration 422: -327837.859
Iteration 430 / LogL: -327856.849 / Time: 5h:13m:5s (1h:7m:8s left)
Iteration 440 / LogL: -327862.192 / Time: 5h:20m:8s (0h:59m:47s left)
Iteration 450 / LogL: -327855.906 / Time: 5h:26m:42s (0h:52m:23s left)
Log-likelihood cutoff on original alignment: -327998.433
Iteration 460 / LogL: -327865.768 / Time: 5h:32m:46s (0h:44m:57s left)
Iteration 470 / LogL: -327847.006 / Time: 5h:39m:36s (0h:37m:39s left)
Estimate model parameters (epsilon = 0.100)
BETTER TREE FOUND at iteration 475: -327837.778
Iteration 480 / LogL: -327856.242 / Time: 5h:46m:55s (1h:8m:48s left)
Iteration 490 / LogL: -327865.800 / Time: 5h:53m:59s (1h:1m:31s left)
Iteration 500 / LogL: -327854.390 / Time: 6h:1m:25s (0h:54m:19s left)
Log-likelihood cutoff on original alignment: -327998.433
NOTE: Bootstrap correlation coefficient of split occurrence frequencies: 0.998
Iteration 510 / LogL: -327843.136 / Time: 6h:8m:31s (1h:5m:9s left)
Iteration 520 / LogL: -327869.036 / Time: 6h:15m:44s (0h:57m:55s left)
Iteration 530 / LogL: -327840.381 / Time: 6h:23m:3s (0h:50m:41s left)
Iteration 540 / LogL: -327851.447 / Time: 6h:30m:45s (0h:43m:29s left)
Iteration 550 / LogL: -327861.818 / Time: 6h:37m:54s (0h:36m:14s left)
Log-likelihood cutoff on original alignment: -327998.433
Iteration 560 / LogL: -327854.784 / Time: 6h:45m:14s (0h:28m:59s left)
Iteration 570 / LogL: -327878.932 / Time: 6h:52m:33s (0h:21m:45s left)
TREE SEARCH COMPLETED AFTER 576 ITERATIONS / Time: 6h:59m:5s

--------------------------------------------------------------------
|                    FINALIZING TREE SEARCH                        |
--------------------------------------------------------------------
Performs final model parameters optimization
Estimate model parameters (epsilon = 0.010)
1. Initial log-likelihood: -327837.778
Optimal log-likelihood: -327837.777
Gamma shape alpha: 2.022
Parameters optimization took 1 rounds (8.490 sec)
BEST SCORE FOUND : -327837.777

Testing tree branches by SH-like aLRT with 1000 replicates...
29.759 sec.
Creating bootstrap support values...
Split supports printed to NEXUS file BAHD_hxxxd_aln_edited.txt.splits.nex
Total tree length: 234.402

Total number of iterations: 576
CPU time used for tree search: 24874.240 sec (6h:54m:34s)
Wall-clock time used for tree search: 24998.526 sec (6h:56m:38s)
Total CPU time used: 25057.028 sec (6h:57m:37s)
Total wall-clock time used: 25186.629 sec (6h:59m:46s)

Computing bootstrap consensus tree...
Reading input file BAHD_hxxxd_aln_edited.txt.splits.nex...
519 taxa and 1650 splits.
Consensus tree written to BAHD_hxxxd_aln_edited.txt.contree
Reading input trees file BAHD_hxxxd_aln_edited.txt.contree
Log-likelihood of consensus tree: -327839.209

Analysis results written to: 
  IQ-TREE report:                BAHD_hxxxd_aln_edited.txt.iqtree
  Maximum-likelihood tree:       BAHD_hxxxd_aln_edited.txt.treefile
  Likelihood distances:          BAHD_hxxxd_aln_edited.txt.mldist

Ultrafast bootstrap approximation results written to:
  Split support values:          BAHD_hxxxd_aln_edited.txt.splits.nex
  Consensus tree:                BAHD_hxxxd_aln_edited.txt.contree
  Screen log file:               BAHD_hxxxd_aln_edited.txt.log

Date and Time: Wed Nov 24 03:02:44 2021
