# Supplementary material for: Hydroxycinnamoyl-coenzyme A: tetrahydroxyhexanedioate hydroxycinnamoyl transferase (HHHT) from Phaseolus vulgaris L.: phylogeny, expression pattern, kinetic parameters, and active site analysis
Source: PeerJ. 2025 Feb 20;13:e19037. doi: 10.7717/peerj.19037 (PMC11847488; doi:10.7717/peerj.19037)
Supplement: Supplemental Information 3 [file peerj-13-19037-s003.zip › BAHD_hxxxd_aln_edited.txt.treefile]

(AT2G39980:0.2653431454,((((((((((((((((AT4G15390:0.1487526421,AT3G30280:0.4094848091)98.2/100:0.1948989846,AT5G47950:0.4017827346)99.4/100:0.2495403078,AT1G24420:0.6583051974)97.5/100:0.1632098638,((AT4G15400:0.3646299354,AT5G47980:0.4984605158)100/100:0.3503496260,AT5G23970:0.6507606322)92.7/100:0.1248753363)93/100:0.1333536359,(((AT3G26040:0.6811360142,((IIIa_Ss5MAT2:1.2068287431,IIIa_RsVISY:0.7138212604)90/97:0.2209302094,IIIa_PsSalAT:0.8820225440)67.4/68:0.0501159105)56.7/66:0.0473185337,(((((MTR_1g094790:0.3753875698,Tp57577_TGAC_v2_gene1935:0.1481246914)100/100:0.3827500417,(((MTR_8g467580:0.0980519561,MTR_8g467590:0.1080677726)99.8/100:0.0970338305,Tp57577_TGAC_v2_gene31810:0.0388002745)100/100:0.3011402961,PHAVU_004G082800g:0.4238063475)98/100:0.1666089380)100/100:0.4768081654,IIIa_CmAAT4:0.7701478713)74.8/99:0.0776338078,(IIIa_RhAAT1:0.4615789977,(IIIa_FaSAAT:0.1745422345,IIIa_FvVAAT:0.2775571292)99.5/100:0.2656704292)100/100:0.4949065497)80.8/99:0.1231656185,PHAVU_010G102000g:0.7826305910)97.6/99:0.1537916250)91.3/91:0.1160174776,(((AT1G24430:0.6595816167,(MTR_3g086020:0.1546736202,Tp57577_TGAC_v2_gene33402:0.2041572164)100/100:0.4429696353)99.3/100:0.2832657683,(((PHAVU_010G014100g:0.0548262389,PHAVU_010G014300g:0.1365002600)100/100:0.4247455549,PHAVU_010G020900g:0.4278771649)99.3/100:0.3500603159,IIIa_CbBEAT:1.2442085559)85.4/95:0.1418636685)43.3/72:0.0970786488,((((((MTR_8g079970:0.2829565531,Tp57577_TGAC_v2_gene35816:0.4351378326)40.8/100:0.0276429133,MTR_8g079950:0.1683144648)74.5/100:0.0617651656,((MTR_5g084870:0.1415095559,MTR_5g084850:0.2135155413)1.5/95:0.0185759558,MTR_5g084900:0.2951816636)99.4/100:0.0881657559)91.4/100:0.0657589402,Tp57577_TGAC_v2_gene35831:0.3184629407)99.2/100:0.1549708253,(((MTR_8g079980:0.1942704082,Tp57577_TGAC_v2_gene40395:0.1744792315)95.3/100:0.1251366300,Tp57577_TGAC_v2_gene35825:0.2475870545)99.6/100:0.2003637618,PHAVU_002G177000g:0.5336732774)62.1/99:0.0995279801)100/100:0.5115629717,(((MTR_2g007880:0.1597254866,(Tp57577_TGAC_v2_gene19748:0.0874898378,(Tp57577_TGAC_v2_gene19727:0.2081305420,Tp57577_TGAC_v2_gene28554:0.3512275115)95.2/99:0.0905631318)98.3/99:0.1010783259)97.7/99:0.1694094978,PHAVU_006G211000g:0.4869191393)100/100:0.6278386363,(IIIa_CaPun1:0.7748149700,(IIIa_CrDAT:0.3085047355,IIIa_CrMAT:0.3035509276)100/100:0.5962563150)97.8/100:0.2707809903)23/93:0.0661995065)85.7/77:0.0890108713)91/93:0.0951823422)95.6/96:0.1714007103)100/100:0.5685133613,((((AT4G29250:0.6899828216,((MTR_1g011660:0.2695582995,Tp57577_TGAC_v2_gene15662:0.1576565897)93.3/100:0.1192578726,PHAVU_001G054300g:0.2712422181)98.1/100:0.2922185516)99.7/100:0.4530429678,(((MTR_7g114960:0.2222774395,Tp57577_TGAC_v2_gene20803:0.3201204843)94.7/100:0.1633417072,PHAVU_006G101000g:0.4152022863)100/100:0.5500006353,PAHAL_9G090600:1.0602506372)22.4/91:0.1444201310)95.7/100:0.2017626130,(AT5G02890:1.4330116915,(Tp57577_TGAC_v2_gene31420:1.7054736617,PAHAL_7G240500:1.3341324599)14.3/85:0.1760910876)95.3/96:0.3552548851)32.3/53:0.1429277817,(((AT3G23840:0.6526201034,AT4G13840:0.6610602376)99.7/100:0.3633889219,(Tp57577_TGAC_v2_gene11863:0.5544154266,PHAVU_003G050600g:0.4919055088)99.9/100:0.4350883077)67.4/92:0.1005102800,(((((((MTR_1g035890:0.3301253684,MTR_3g100150:0.1780839079)88/100:0.0758053669,Tp57577_TGAC_v2_gene6345:0.3658389655)55.4/100:0.0298863227,Tp57577_TGAC_v2_gene9023:0.2419211231)85.8/100:0.1002690033,MTR_2g036780:0.2139845039)99.8/100:0.2808516875,PHAVU_008G182300g:0.5006634784)99.9/100:0.3628398416,II_AtCER2:1.0342533669)85.4/99:0.1692660938,(PAHAL_6G068900:0.6582430402,(PAHAL_7G287700:0.3884344032,II_ZmGlossy2:0.5289912307)98.2/100:0.2947035839)100/100:0.6154499486)30.4/50:0.0822399051)100/100:0.5781794163)99.7/100:0.3992863105)92.2/90:0.1435375797,((((AT1G65450.1:0.3170041089,((((MTR_7g084940:0.0902149481,Tp57577_TGAC_v2_gene31050:0.2924427139)78.3/97:0.0310572965,(MTR_7g084910:0.2262212680,Tp57577_TGAC_v2_gene32195:0.1919593788)79.2/100:0.0373762421)97.2/97:0.1164368639,PHAVU_001G097400g:0.2308538281)94.4/93:0.0862748310,PHAVU_004G062600g:0.2914834668)96.4/93:0.1433984474)100/100:0.4441229409,((MTR_7g056087:0.1117477368,PHAVU_008G130300g:0.1364691149)63/94:0.0442345461,Tp57577_TGAC_v2_gene497:0.2199848957)100/100:0.9806543403)98.3/100:0.2607625188,(AT4G31910:0.3139305601,PHAVU_001G046200g:0.4329004167)100/100:1.0056294790)86.6/98:0.1284149410,(((((AT3G48720:0.2550127574,AT5G63560:0.1012454745)100/100:0.2500362788,((((MTR_8g096530:0.0975076771,Tp57577_TGAC_v2_gene12977:0.1604323404)100/100:0.2121098643,((MTR_3g098980:0.1326511109,Tp57577_TGAC_v2_gene35261:0.1118531196)100/100:0.1195407247,PHAVU_009G162300g:0.1330243360)96.7/100:0.0648612979)98.5/97:0.0823977541,(((MTR_7g027175:0.0309872705,Tp57577_TGAC_v2_gene8556:0.1578639879)95.3/100:0.1170737018,PHAVU_001G089700g:0.0500897725)100/100:0.1938688892,Va_AtASFT:0.1954480659)96.8/100:0.0719431430)90.7/96:0.0806278229,(PAHAL_8G183600.1:0.3286802176,PAHAL_5G036000:0.3727230797)96.1/97:0.1159649752)87.8/90:0.0799895829)95.8/97:0.2421444871,PAHAL_9G282800:0.9512228037)95.3/99:0.2321092807,((((AT1G27620:0.2908043184,((MTR_3g112180:0.0148846562,Tp57577_TGAC_v2_gene989:0.1547217530)100/100:0.3307831050,PHAVU_009G061200g:0.3729399191)86/100:0.1013662966)95/100:0.1407932906,PAHAL_5G440500:0.4118405170)98.9/100:0.2289398325,(AT2G40230:0.2630096091,(((MTR_3g071320:0.1222002811,Tp57577_TGAC_v2_gene39865:0.1961833647)95.6/100:0.1115209917,PHAVU_001G244800g:0.4438355088)90.4/100:0.0781142954,PHAVU_008G222300g:0.2283242551)94.8/100:0.1341461662)100/100:0.5830257702)99.9/100:0.4207745966,(AT1G03390:0.3169169050,((MTR_1g053315:0.0324620594,Tp57577_TGAC_v2_gene10357:0.0508796132)99.1/100:0.0756045340,PHAVU_009G200300g:0.0948438427)99.6/100:0.1866634883)100/100:0.6408970938)90/100:0.1507835814)36.4/47:0.1242366507,(((((((AT5G07080:0.3008645355,AT3G47170:0.4347081769)98.8/100:0.2131479137,(Va_AtSDT:0.4660712275,Va_AtSCT:0.5133531577)100/100:0.2587552570)99.1/100:0.2133830233,(((MTR_4g055170:0.0428351660,Tp57577_TGAC_v2_gene15583:0.0653907758)99.3/100:0.1226897070,PHAVU_006G075000g:0.1433825467)100/100:0.2610796730,((((MTR_3g465990:0.0866020213,MTR_3g465980:0.1141045713)100/100:0.1277517047,Tp57577_TGAC_v2_gene24972:0.2207691727)99.8/100:0.1061921403,((((MTR_3g465930:0.1014029765,MTR_3g465910:0.2851316770)89.8/100:0.0497183159,(MTR_3g465950:0.1255854636,MTR_3g465870:0.2835775555)100/100:0.1381895849)100/100:0.1452761138,Tp57577_TGAC_v2_gene24937:0.2072364264)89.2/100:0.0552185668,Tp57577_TGAC_v2_gene24969:0.3109283094)96.3/100:0.0775086719)92.6/100:0.1126353014,(MTR_3g465880:0.2550392380,MTR_6g053810:0.4279329725)95.2/100:0.0944569674)100/100:0.3253239937)97.3/100:0.1508744026)99.9/100:0.2592742799,((AT1G28680.1:0.2880389744,((MTR_2g015430:0.1488872132,Tp57577_TGAC_v2_gene11680:0.4311482147)99.2/100:0.1440209471,PHAVU_006G178300g:0.2635973529)98.9/100:0.1703679140)98.2/100:0.1860480063,PAHAL_4G321300:0.7645518781)100/100:0.3873162052)98.3/100:0.1935612431,(Va_TcDBNTBT:0.3646520147,(Va_TcDBAT:0.3552204303,((Va_TcDBBT:0.4055613293,Va_TcBAPT:0.3384992095)99.1/100:0.1944006944,Va_TcTAT:0.2587501390)99.7/100:0.1987120294)61.6/100:0.1042056960)100/100:0.6187071167)89.4/97:0.1125818200,(((((AT3G62160:0.4702861907,((MTR_7g110610:0.0937221909,Tp57577_TGAC_v2_gene2459:0.3287155574)36.8/39:0.1329809180,PHAVU_001G217900g:0.1726311210)99.9/100:0.2947540544)100/100:0.3777797429,(((PAHAL_3G110100:0.4243594035,Va_MsAAT:0.2363704713)86.1/81:0.0558205965,PAHAL_3G380700:0.4522687962)79.3/81:0.0570424397,(PAHAL_5G402200:0.7671460344,PAHAL_5G402300:0.4784272587)60.8/98:0.1102916306)99.6/100:0.2141493024)15.6/33:0.0956644126,((PAHAL_4G094900:0.2895528668,(PAHAL_3G138800:0.1481882034,PAHAL_5G496900:0.3571001251)91/100:0.0841624695)100/100:0.3281184282,(PAHAL_5G502400:0.3708047786,PAHAL_4G095100:0.3120533603)100/100:0.4808913743)92.3/100:0.1493395025)86/61:0.1143305563,((PAHAL_5G245400:0.2421733050,PAHAL_5G245500:0.2006604789)100/100:0.3693893668,Va_Ih3AT1:0.6644081327)66.9/100:0.1174900802)97.8/100:0.2052137074,((((PAHAL_3G470500:0.3316094556,(PAHAL_2G202300:0.2052814913,PAHAL_2G201900:0.4489742232)99.9/100:0.2099796107)92.5/100:0.1104923558,(PAHAL_6G206100:0.0330126700,PAHAL_6G206300:0.1670968956)100/100:0.2860010342)99.7/100:0.2328769287,(PAHAL_7G063300:0.7421859585,(PAHAL_7G013300:0.4057481779,PAHAL_9G424500:0.3697794915)99.9/100:0.2637346966)10/16:0.0739613143)76.1/42:0.0979004980,PAHAL_3G141800:0.5194807314)100/100:0.5658847204)100/100:0.3674195192)97.1/100:0.1350224886,((((((AT5G17540:0.2266885201,Va_AtCHAT:0.3178989390)100/100:0.2568601794,((((MTR_1g081660:0.3554761347,((((((((MTR_5g076700:0.0661261411,(MTR_7g114470:0.0550027431,Tp57577_TGAC_v2_gene6970:0.1514968867)65.3/96:0.0388548732)100/100:0.0717800880,((MTR_7g114520:0.0041471029,MTR_7g114510:0.0767369267)100/100:0.0897242614,(Tp57577_TGAC_v2_gene6998:0.0671865664,Tp57577_TGAC_v2_gene6962:0.2327398079)100/100:0.1061494527)100/100:0.1120498651)88.1/77:0.0135148784,Tp57577_TGAC_v2_gene7002:0.1235461721)90/76:0.0144341367,((MTR_7g114550:0.0646180838,MTR_7g114560:0.0331725381)98.9/100:0.0455497399,MTR_7g114490:0.1583473648)66/84:0.0398391725)93.2/65:0.0306014100,Tp57577_TGAC_v2_gene6982:0.1155660703)100/100:0.1823473318,((PHAVU_006G098900g:0.0823509058,PHAVU_006G098800g:0.0538310425)100/100:0.1266923289,(PHAVU_006G098400g:0.0263213005,(PHAVU_006G098500g:0.0220498638,(PHAVU_006G098600g:0.0391894364,PHAVU_006G098300g:0.2321507461)83.5/99:0.0193552356)9.6/67:0.0111898174)100/100:0.1472465539)98.2/100:0.0602553854)8.8/55:0.0316709575,PHAVU_006G098700g:0.2764908824)99.3/100:0.0957205240,(MTR_0502s0010:0.2234652607,Va_LaHMT_HLT:0.2743503543)99.4/100:0.1809957167)71/98:0.0445917634)99.8/100:0.1049680643,(((((MTR_1g040175:0.0965677353,MTR_1g040320:0.0648695447)100/100:0.0942022226,MTR_1g040215:0.1471343677)99.7/100:0.0729748716,MTR_1g040315:0.1427286730)92.1/100:0.0189856516,(MTR_1g040195:0.0399554762,((Tp57577_TGAC_v2_gene30231:0.0368083315,Tp57577_TGAC_v2_gene30229:0.0913277120)69.4/98:0.0231034158,(Tp57577_TGAC_v2_gene30234:0.2353716798,Tp57577_TGAC_v2_gene30223:0.1757903855)97.4/98:0.0582658746)67.8/99:0.0151949078)99.8/100:0.0612770540)100/100:0.0803615106,PHAVU_007G280800g:0.1780230065)92.3/100:0.0295503020)96.7/100:0.0465703470,(Va_CbBEBT:0.2799037623,((Va_NtBEBT:0.0595260459,Va_PhBPBT:0.0381407447)100/100:0.1174207190,((Va_CmAAT2:0.0583102478,Va_CmAAT1:0.1032447081)100/100:0.4479806274,Va_CmAAT3:0.0730537394)97.3/100:0.0647697168)71.8/94:0.0324517946)52.2/92:0.0175304676)93.3/98:0.0420596591,(Va_VlAMAT:0.2908147279,(Va_MdAAT2:0.0283910927,Va_MdAAT1:0.0277128322)100/100:0.3600116498)98.8/100:0.1193946500)78.2/97:0.0660218556)65.5/96:0.0756847305,PAHAL_9G197400:0.2780270382)23.8/88:0.0999771377,(((PAHAL_3G112900:0.1657514190,PAHAL_3G113100:0.1618348771)91.5/100:0.0553798497,PAHAL_2G060300:0.1943568908)28.9/100:0.0279551860,PAHAL_3G113300:0.2307777097)100/100:0.3798234007)76.1/77:0.0992604547,(PAHAL_2G140400:0.5537895936,(PAHAL_4G018900:0.0536003784,PAHAL_4G018800:0.0395137375)100/100:0.4046422586)43.5/75:0.0700249061)81.8/75:0.1314977633,((PAHAL_9G283800:0.1639097298,(PAHAL_9G316600:0.1694455865,(PAHAL_9G350600:0.0128941150,PAHAL_9G354000:0.2499891437)100/100:0.1562810829)53.8/100:0.0502081204)100/100:0.3384030771,PAHAL_8G089300:0.4222599675)100/100:0.3762323055)100/100:0.4859487280)71.9/98:0.0662799282)97.8/99:0.1482331833)96/100:0.1155172599)96/84:0.1621856215,(((((((AT5G57840:0.7874374894,((Vb_CcsHQT:0.0428335439,Vb_CcaHQT:0.0098776097)99.2/100:0.1598321270,(Vb_NtHQT:0.0279571788,Vb_SlHQT:0.1629647742)99.9/100:0.1675392284)96.9/100:0.1263320168)94.4/96:0.1918238903,((((((((MTR_4g007540:0.0284922726,Vb_TpHCT1:0.0130913250)66.5/99:0.0155674457,(MTR_8g075610:0.1270930000,MTR_4g007460:0.8934273115)96.1/99:0.1463560049)93.4/99:0.0274435235,(((MTR_2g064495:0.0051235495,MTR_2g105330:0.0101833410)100/100:0.0772559069,(PHAVU_002G025600g:0.1011175539,((PHAVU_005G097900g:0.2055956160,PHAVU_005G0986002g:1.0132778052)69.8/14:0.1202436392,(PHAVU_005G098300g:0.3255825429,PHAVU_005G0988000g:0.1148348148)0/8:0.0000022497)94.3/99:0.0603457194)100/100:0.3093786667)92.4/99:0.0278305678,PHAVU_005G183200g:0.1352970737)96.8/99:0.0333525615)79/98:0.0232395853,PHAVU_010G162700g:0.0700838568)99.5/100:0.0989229016,Vb_NtHCT:0.1154021418)32.2/97:0.0286491965,Vb_AtHCT:0.1689803983)79.8/99:0.0473271748,Vb_PrHCT:0.2431031312)83.9/99:0.0679528062,(PAHAL_7G208400:0.0738647285,(PAHAL_1G304200:0.0925674376,Vb_AsHHT1:0.1231986561)92/100:0.0465207513)100/100:0.2817708910)97.9/100:0.1184444610)39.4/95:0.0830704669,Vb_SsHCT:0.4511554100)78.7/98:0.1196077414,Vb_DcHCBT:0.7071678389)84.2/99:0.1430249183,(PAHAL_1G429500:0.4992361708,(((PAHAL_7G094200:0.1782381176,(PAHAL_4G300300:0.1321178910,PAHAL_4G300400:0.3173266532)93/100:0.0987112890)100/100:0.3288657517,PAHAL_2G268600:0.4223491047)100/100:0.3202919925,(((PAHAL_2G268700:0.2076205813,PAHAL_6G217500:0.0658199793)89.7/100:0.1639302340,PAHAL_6G217700:0.3150686350)100/100:0.4019350480,PAHAL_3G050500:0.6969536411)95.7/100:0.1499307864)50.8/98:0.0949159508)99.9/100:0.3146830423)65/87:0.0932387394,(((((MTR_4g127650:0.1071737005,((PHAVU_001G112900g:0.0088395287,PHAVU_003G143100g:0.0259970858)100/100:0.1154029853,PHAVU_001G112800g:0.2653723138)100/94:0.2135147298)99/66:0.1191089516,Tp57577_TGAC_v2_gene5448:0.1019536778)94.1/66:0.0930862753,MTR_4g097090:0.2433100316)99/94:0.1685071013,Vb_AtSHT:0.5434776334)100/100:0.4247268510,(((((MTR_7g086000:0.1266860609,Tp57577_TGAC_v2_gene13861:0.0977878697)80/100:0.1310739456,MTR_7g085970:0.9329486889)94.3/100:0.2258394492,PHAVU_001G112500g:0.5385733043)98.9/100:0.1849849472,((MTR_7g085930:0.0332222230,MTR_7g085990:0.0475469319)99.9/100:0.2532126976,PHAVU_001G112400g:0.2264604549)100/100:0.3332684457)99.8/100:0.3182126508,(((((((MTR_3g049150:0.0695509147,Tp57577_TGAC_v2_gene13566:0.1724391215)88.6/99:0.0609945823,(Tp57577_TGAC_v2_gene13551:0.1335864676,Tp57577_TGAC_v2_gene4546:0.2098226522)63.7/89:0.0458299708)100/100:0.1696205976,((MTR_3g026950:0.1520495982,Tp57577_TGAC_v2_gene13546:0.2671393973)49.6/89:0.0472951916,((Tp57577_TGAC_v2_gene12270:0.1332803494,Tp57577_TGAC_v2_gene12202_HMT:0.1641314461)100/100:0.1780551001,(Tp57577_TGAC_v2_gene30203:0.2113494019,((Tp57577_TGAC_v2_gene33139:0.0000021467,Tp57577_TGAC_v2_gene36465:0.0977888069)100/100:0.1864478062,Vb_HDT:0.0037663885)96.4/100:0.0488006853)100/100:0.1404339797)84.8/87:0.0655157387)94.6/99:0.0577619710)99.7/100:0.1253103894,PHAVU_006G024700g:0.4735530827)91.8/100:0.0808915996,(PHAVU_006G036800g:0.1881282255,PHAVU_006G036600g:0.3361674456)100/100:0.2827621147)31.8/96:0.0410806180,PHAVU_006G037000g_HHHT:0.3446582953)96.5/99:0.1355381920,MTR_4g013050:0.5684589600)99.9/100:0.2405851592)35.4/95:0.0804484710)100/100:0.3028355594)98/100:0.1808395355,((((PAHAL_2G351800:0.1922444228,PAHAL_2G352100:0.2685202368)100/100:0.2823580352,((((PAHAL_8G230300:0.1569973728,PAHAL_7G177000:0.3332396572)91/99:0.0397019025,PAHAL_8G230100:0.3503794336)62.5/89:0.0437629619,((((PAHAL_6G094600:0.0025997536,(PAHAL_6G095000:0.0485164718,PAHAL_3G402800:0.0076819987)0/9:0.0000029587)94.2/98:0.0541518551,PAHAL_6G094400:0.1681513207)100/100:0.2449002057,PAHAL_6G084400:0.2855260946)97/100:0.1088928529,PAHAL_8G230200:0.4284533646)90.6/90:0.0937362075)95.4/100:0.0489084727,(PAHAL_7G122400:0.1743926585,IV_HvACT:0.3465148229)91/100:0.0513777845)100/100:0.2101394918)77.3/99:0.0767186810,PAHAL_9G134100:0.2251428676)99.9/100:0.2924868093,((((PAHAL_9G577700:0.1166940574,PAHAL_9G577800:0.2149792311)98.7/100:0.1084452772,PAHAL_6G059000:0.3047857558)98.5/100:0.1468990739,(PAHAL_9G271900:0.1750756524,PAHAL_9G272200:0.3567481138)99.3/100:0.1637747149)100/100:0.3226842312,(PAHAL_8G022400:0.1346510079,PAHAL_3G020100:0.1757561914)100/100:0.7219916073)95.1/100:0.1869050007)100/100:0.7022045577)21.1/53:0.0678258129)82.1/79:0.1059799218,((((((AT1G78990:0.1221586873,AT5G16410:0.3208313296)23.2/94:0.0325341443,AT1G32910:0.2863483412)100/100:0.2788545502,((((MTR_5g090830:0.0000022265,MTR_5g090810:0.1346080284)99.3/100:0.0414684551,Tp57577_TGAC_v2_gene19355:0.0683807933)96.9/100:0.0519835097,MTR_5g090880:0.1547634272)99.9/100:0.1588527450,((MTR_3g450710:0.0778242234,(MTR_3g450690:0.1452502753,Tp57577_TGAC_v2_gene25276:0.4186416400)72.4/99:0.0492840272)100/100:0.1286851167,(PHAVU_006G023900g:0.1707812679,PHAVU_006G024000g:0.2126064540)99.6/100:0.1315953936)97.2/100:0.1098946714)99.6/100:0.1601229275)79.3/99:0.0585506581,IIIb_PhCFAT:0.4496051460)98.8/100:0.1676608899,(PAHAL_7G285300:0.1784748404,PAHAL_7G285400:0.3836690341)100/100:0.3653660354)98.9/100:0.2981594528,((AT1G31490:0.3648495215,((MTR_5g026320:0.1264002043,Tp57577_TGAC_v2_gene23176:0.1020488989)97.2/100:0.1491904166,PHAVU_007G252100g:0.1917318319)100/100:0.4390323577)99.6/100:0.3152766501,((((PAHAL_5G424000:0.1415743923,PAHAL_5G423900:0.2305299950)81.4/100:0.0333930005,(PAHAL_8G091000:0.2147907388,PAHAL_3G365600:0.5159431872)12.2/74:0.0299586372)91.8/79:0.0793100147,PAHAL_5G423700:0.3931127908)99.8/100:0.2853239397,(PAHAL_4G325200:0.2294907195,PAHAL_4G325300:0.5737123407)99.5/100:0.2916805025)100/100:0.5173712026)95.2/99:0.2375883403)100/100:0.8012326079)49.6/85:0.0770745459,(RHIMIDRAFT_244343:0.2563776587,(DM01DRAFT_1381931:0.1797719474,BCR42DRAFT_237763:0.2118725152)97.7/100:0.1959038913)100/100:1.4324151640)91/96:0.1399757646,(((((((((((AT3G29670:0.4270258792,(AT3G29635:0.2548027484,(AT5G61160:0.4865937193,AT3G29680:0.1936232905)77.1/100:0.1224762900)100/100:0.2364527545)92.9/99:0.1025206074,Ia_At5MAT:0.5485173934)44.1/90:0.0491141803,((AT5G39050:0.1055553502,(AT5G39080:0.0552654081,AT3G29720:2.3630948878)85.8/87:0.1766164990)99.9/87:0.1981684445,AT5G39090:0.3118620607)100/88:0.2530643975)100/89:0.3406572888,((((Ia_MtMAT1_MTR_7g014200:0.1621181360,((Ia_MtMAT2_MTR_7g014160:0.1664059970,((Tp57577_TGAC_v2_gene33416:0.0714274619,Tp57577_TGAC_v2_gene29376:0.2606010600)98.9/88:0.0629897929,Tp57577_TGAC_v2_gene33432:0.1218270811)95.3/88:0.0363517602)39.4/61:0.0245259836,(((MTR_7g014610:0.1692359725,Tp57577_TGAC_v2_gene33444:0.2279743637)97.4/92:0.0867806085,(MTR_7g014620:0.3084633635,(Tp57577_TGAC_v2_gene33421:0.0462014017,Tp57577_TGAC_v2_gene36080:0.4073335036)99.4/99:0.1923249963)88.2/99:0.0530860306)92.1/97:0.0780187195,MTR_7g014630:0.5445416397)93.5/63:0.0875180704)70.6/89:0.0242886969)98.5/100:0.0797173267,Tp57577_TGAC_v2_gene33455:0.2015542542)99.1/100:0.1048684760,(Tp57577_TGAC_v2_gene33437:0.0921629370,Ia_MtMAT3_MTR_7g013850:0.1372956497)100/100:0.2057644495)95/100:0.1016748132,(PHAVU_008G032400g:0.4722792751,PHAVU_008G042400g:0.3623998689)9.7/53:0.0750878599)100/100:0.3353344732)82.3/88:0.0847367035,(((((MTR_6g015830:0.1273568681,MTR_6g015815:0.1543125836)99.6/100:0.0843686186,(MTR_6g015850:0.2419999255,((Tp57577_TGAC_v2_gene4262:0.0752993316,(Tp57577_TGAC_v2_gene4329:0.1801033700,Tp57577_TGAC_v2_gene4278:0.2502111458)89.5/99:0.0365802480)94.9/99:0.0615099473,Tp57577_TGAC_v2_gene4269:0.5299023157)91.8/94:0.0378265848)89.5/93:0.0387193684)100/100:0.1620654960,((PHAVU_004G040700g:0.1534064456,PHAVU_004G040200g:0.0874348115)97.3/100:0.0837927634,PHAVU_004G040100g:0.4590902386)100/100:0.2321221387)42.3/77:0.0634763457,(((MTR_6g015320:0.1462166098,MTR_6g015315:0.0910274020)94.8/100:0.0913624721,(MTR_6g015310:0.3164965270,Tp57577_TGAC_v2_gene10021:0.0758784179)98.8/100:0.1133927681)100/100:0.2116489658,Ia_GmIF7MAT:0.4752233324)96.6/100:0.1111296033)99/100:0.1412011833,((((MTR_7g014250:0.0617936328,(MTR_7g014330:0.0260356207,MTR_7g014230:0.0723939217)24.1/99:0.0165225215)87.4/100:0.0334753787,(MTR_7g014360:0.1059886644,MTR_7g014310:0.5278666698)100/100:0.1664223366)95/100:0.0622344797,Tp57577_TGAC_v2_gene33464:0.1388933970)100/100:0.2252483600,(((PHAVU_008G032100g.1:0.1466380858,PHAVU_008G032200g:0.1281445812)95.8/100:0.1322894060,PHAVU_008G031900g:0.3600139314)17.4/92:0.0487178990,PHAVU_008G032000g:0.3940141519)82.5/97:0.0579111184)100/100:0.2790179734)99.9/100:0.2135399082)99.5/89:0.1633306503,((MTR_3g087640:0.3136063541,((MTR_2g089735:0.1522756211,(MTR_2g089755:0.0867916871,MTR_2g089650:0.4748442323)96.1/100:0.0809970135)99.9/100:0.1817369922,((MTR_3g435300:0.2944912574,MTR_2g104220:1.0231180464)95.2/95:0.2520761539,(PHAVU_005G108900g:0.1705195839,PHAVU_005G109000g:0.1997526042)100/100:0.2723606033)86.5/95:0.1299846685)74.7/94:0.1167745461)100/100:0.5442187086,((MTR_3g028210:0.1305903669,Tp57577_TGAC_v2_gene12196:0.3798310313)100/100:0.6684474181,(((((((MTR_2g089765:0.1775049488,(Tp57577_TGAC_v2_gene18076:0.2078384408,Tp57577_TGAC_v2_gene18069:0.4518834611)78.5/100:0.0451341276)34.7/99:0.0464832246,MTR_2g089670:0.2862725547)90.9/100:0.0684592743,MTR_8g012750:0.4634966475)96/100:0.0895808353,PHAVU_005G108800g:0.2524366955)100/100:0.2070506727,PHAVU_008G029400g:0.3154928275)30/88:0.0689365584,(MTR_7g015860:0.2364009167,Tp57577_TGAC_v2_gene23372:0.2813278871)100/100:0.4642491547)99.6/100:0.2210006135,(Ia_At3AT2:0.0879543113,Ia_At3AT1:0.1662974715)100/100:0.6439428671)17.7/80:0.0831756323)65/99:0.0758269122)97.6/100:0.1616618193)64.5/87:0.0856567999,((((Ia_Gt5AT:0.6360683407,Ia_NtMAT1:0.5408129748)92/100:0.0936752745,(Ia_Pf3AT:0.6834557910,(Ia_Ss5MAT1:0.3028129696,Ia_Pf5MAT:0.3355451646)99.8/100:0.2235223629)98.5/100:0.1775553675)92.4/100:0.0936760082,(Ia_Vh3MAT1:0.3365760665,Ia_Lp3MAT1:0.5015914942)100/100:0.2658569653)87.9/99:0.1064560948,((Ia_Dv3MAT:0.2279019627,Ia_Sc3MAT:0.2267071168)22.2/90:0.0511740472,(Ia_Dm3MAT1:0.2219104075,Ia_Dm3MAT2:0.1135014386)99.3/100:0.1589891180)100/100:0.5611750349)98.2/100:0.1658709660)98.1/89:0.2521380755,PAHAL_1G429600:0.8812940621)98/89:0.2305321919,(((PAHAL_5G203100:0.1507452540,PAHAL_5G203000:0.4503570687)98.5/100:0.1559104786,PAHAL_6G199400:0.4278257214)86.8/100:0.0827018342,PAHAL_1G183900:0.5285316124)100/100:0.4525588049)24.5/80:0.0665557155,(PAHAL_2G139000:0.4602500021,PAHAL_1G451100:0.4653791052)100/100:0.3461200399)98.9/89:0.2883238166,(((((PAHAL_4G328900:0.3522722708,PAHAL_1G294600:0.3257206932)99.2/100:0.1992274152,PAHAL_4G096300:0.3463630089)82.3/100:0.1285563137,PAHAL_4G329000:0.5089875415)99.9/100:0.3172574588,PAHAL_6G050500:0.5728987609)62/100:0.1157712271,((PAHAL_7G308300:0.2202877603,PAHAL_7G307900:0.3911212101)99.9/100:0.3316972203,PAHAL_6G050600:0.4654453295)93.8/100:0.1317434520)99.9/100:0.3522770379)99.9/90:0.4507279096)99.6/100:0.3443075443,((AT5G23940:0.2469709805,(MTR_6g045553:0.0487396327,(Tp57577_TGAC_v2_gene5888:0.2954304624,PHAVU_004G111300g:0.1435184290)94.4/100:0.0574848117)100/100:0.2451150052)99.3/100:0.2590011619,PAHAL_6G306300:0.3711740376)100/100:0.4366491630)100/100:0.3406258712,((((AT5G42830:0.1775588888,((AT5G07860:0.0793057718,AT5G07870:0.2636891240)99.9/100:0.1342541129,AT5G07850:0.2185406321)98.3/100:0.0987501718)100/100:0.2034579033,((((MTR_3g101900:0.2235540576,MTR_3g101930:0.1767315026)99.6/100:0.0828541648,(PHAVU_009G066200g:0.1187066495,PHAVU_009G066300g:0.2336064495)97.8/100:0.0599032813)93.7/100:0.0500034576,(((((PHAVU_009G066800g:0.0562623195,PHAVU_009G066700g:0.0863558004)56.9/100:0.0272858389,PHAVU_005G037900g:0.1159329484)100/100:0.0773570030,PHAVU_009G066900g:0.1726814615)88/100:0.0406643727,PHAVU_009G066600g:0.1269702153)96.2/100:0.0387568398,PHAVU_009G066100g:0.1574397444)97/100:0.0453113069)88.1/100:0.0320918284,((MTR_3g101960:0.0904239801,((MTR_3g102020:0.1012212683,(MTR_3g102030:0.2318186248,Tp57577_TGAC_v2_gene23249:0.4578980983)95.2/100:0.2341755585)83.3/100:0.0596362541,MTR_3g101970:0.0961926403)99.8/100:0.1076616625)90.1/100:0.0411177251,MTR_3g102010:0.1062696579)99.7/100:0.0982805411)100/100:0.1516829692)99.9/100:0.2874587528,(PAHAL_4G359200:0.1628159010,PAHAL_9G253000:0.4522428268)100/100:0.4054334460)28.8/94:0.0793613701,(((((((AT3G50280.1:0.3922646831,AT3G50300:0.2327565058)58.2/85:0.0529420385,AT5G38130:0.3639979064)88.8/86:0.0861263390,AT3G50290:0.4624275226)36.8/75:0.0706007946,AT3G50270:0.2737600695)97.3/96:0.1025305345,(AT5G67150:0.2840978291,AT5G67160:0.5195171333)53.5/100:0.0489591202)100/100:0.4665442521,((((MTR_4g094842:0.3157439435,((MTR_8g041770:0.2311776817,MTR_0190s0020:0.2246323529)100/100:0.1774997943,(((MTR_4g094835:0.0707087689,MTR_4g094832:0.2679832596)78.2/100:0.0519191106,MTR_4g094825:0.3271233748)43.8/85:0.0322953635,MTR_4g094838:0.1863881525)100/100:0.2592133585)61.2/92:0.0818282850)98.7/87:0.1000719727,((((MTR_3g088420:0.1278030313,MTR_3g026310:0.1941698645)99.1/100:0.0592031579,((MTR_4g022825:0.1520742693,(((((MTR_4g022720:0.0671446709,((MTR_7g026860:0.0143425379,MTR_7g026850:0.4226360492)99.9/100:0.1394167748,MTR_7g026830:0.3117617988)88.3/99:0.0474139671)89/99:0.0229651543,((MTR_4g022800:0.0259476784,MTR_7g026770:0.7953533355)52.6/73:0.0279090409,MTR_4g022760:0.0924416175)87.3/77:0.0186991604)97.8/100:0.0377889624,MTR_4g022670:0.0916300037)99.3/100:0.0483127611,Tp57577_TGAC_v2_gene20291:0.1384307866)91.9/90:0.0318631223,(Tp57577_TGAC_v2_gene5565:0.2387775181,Tp57577_TGAC_v2_gene420:0.2760557028)95.2/90:0.0964613951)60.7/89:0.0228532238)92.6/100:0.0493478335,MTR_6g016815:0.5081660103)86.4/100:0.0464703064)96.7/100:0.0487117021,MTR_8g040760:0.5312047227)90.8/100:0.0431051820,(MTR_6g034495:0.6410487703,Tp57577_TGAC_v2_gene7203:0.2842094894)77.5/99:0.0373396045)99.2/99:0.0810019709)12.3/36:0.0134773848,PHAVU_003G242200g:0.3029870100)91.6/46:0.0591107301,(((MTR_4g094828:0.0948403535,MTR_4g022290:0.1514420050)100/100:0.2231482079,MTR_8g079710:0.1268855599)99.4/100:0.1053677094,Tp57577_TGAC_v2_gene19070:0.1723057685)100/100:0.2287664758)100/100:0.3452256684)97/100:0.1928529172,(((PAHAL_6G010000:0.2740926029,PAHAL_6G010100:0.1877492740)99.1/100:0.1939177477,(PAHAL_6G010300:0.2880275091,PAHAL_6G010200:0.2664057899)99.6/100:0.1952393852)62.4/95:0.1135555146,PAHAL_9G025900:0.3101367819)100/100:0.4485383212)93/99:0.1260735165)88.7/99:0.1487013246)99.8/100:0.3569261664,(PAHAL_5G086100:0.2148517878,PAHAL_3G257900:0.2271649443)100/100:0.2825290404)99.4/100:0.1589731948,(AT5G01210:0.2422151405,((MTR_4g015180:0.0724794504,Tp57577_TGAC_v2_gene7319:0.1573270693)99.9/100:0.0942105863,PHAVU_010G005200g:0.1519100422)99.9/100:0.1337992592)96.4/100:0.1013699996)90.4/100:0.0842867502,((MTR_3g070170:0.1269157873,Tp57577_TGAC_v2_gene16294:0.1920909381)99.4/100:0.1066590703,(PHAVU_001G240700g:0.1128997618,PHAVU_001G240800g:0.2943312254)99.7/100:0.1107536721)100/100:0.1664771970)92.4/100:0.0756193279,((MTR_5g081960:0.0550147321,Tp57577_TGAC_v2_gene19855:0.0566523227)100/100:0.2126390241,PHAVU_008G226200g:0.1295289957)97.1/100:0.0761825827);
