# Supplementary material for: Hydroxycinnamoyl-coenzyme A: tetrahydroxyhexanedioate hydroxycinnamoyl transferase (HHHT) from Phaseolus vulgaris L.: phylogeny, expression pattern, kinetic parameters, and active site analysis
Source: PeerJ. 2025 Feb 20;13:e19037. doi: 10.7717/peerj.19037 (PMC11847488; doi:10.7717/peerj.19037)
Supplement: Supplemental Information 5 [file peerj-13-19037-s005.r]

library(tidyverse)
library(svglite)
data <- read_csv("hhht_inoculated.csv")


ggplot(data, aes(x = sample, y = log2FC)) +
  geom_col(fill = "#0768A7", width = 0.4, color = "black") +
  theme_bw() +
  theme(panel.grid.major.x = element_blank(),
        axis.text.x = element_text(size = 18, color = "black"),
        axis.text.y = element_text(size =16, color = "black"),
        axis.title.x = element_blank(),
        axis.title.y = element_text(size = 18),
        #axis.line = element_line(color = "black"),
        panel.border = element_rect(color = "black", linewidth = 1))


ggsave("hhht_inoculated.svg", height = 3.5, width = 5, units = "in")
