# Supplementary material for: Hydroxycinnamoyl-coenzyme A: tetrahydroxyhexanedioate hydroxycinnamoyl transferase (HHHT) from Phaseolus vulgaris L.: phylogeny, expression pattern, kinetic parameters, and active site analysis
Source: PeerJ. 2025 Feb 20;13:e19037. doi: 10.7717/peerj.19037 (PMC11847488; doi:10.7717/peerj.19037)
Supplement: Supplemental Information 6 [file peerj-13-19037-s006.zip › fpkm_mean.txt]

	gene	PvYL	PvL5	PvLF	PvLE	PvLI	PvYS	PvST	PvYF	PvPY	PvPH	PvP1	PvP2	PvSH	PvS1	PvS2	PvRT	PvYR	PvR5	PvRF	PvRE	PvRI	PvN5	PvNE	PvNI
Phvul.001G000400	15.6634743085	27.0774559699	52.4530334167	42.3345936368	16.5499824088	6.64554722753	8.92876052392	9.15941663284	6.94889311292	10.4898893621	7.36938542077	8.77271167212	4.11804229846	3.84798199896	3.92279936009	4.37950382847	2.7998699999	4.1647787947	4.37120010732	4.04686435716	4.89085663006	3.69138846128	6.52803301067	8.04560991854
Phvul.001G000500	23.2521099754	9.55356023914	4.63858782234	8.56004117759	0.602417623328	21.0964850589	69.7125930572	52.2298423476	87.6349343593	17.1224957996	1.46707773404	0.765232319901	82.9067339293	19.3177428075	15.537425336	61.1963080507	18.3020167415	21.5323916132	31.6847209527	22.1828238288	20.2932951141	49.474352237	3.29620207358	3.27500142491
Phvul.001G000600	2.57284436437	0.818675272399	0.773387834455	0.61720249112	0.143220620723	1.05461709694	4.42929878432	1.83804299363	5.41496966749	1.45163309148	1.54491644525	0.0980802164873	3.94517995228	3.75603078165	2.86027212351	2.8351506575	1.09024290907	0.811995986922	1.51107545188	1.41460577142	1.05601734076	1.81554283004	0.167149170756	0.189596605815
Phvul.001G000700	8.63479893143	7.66886771883	11.1540231081	9.16767497902	6.71294623701	7.4976692148	8.2362129472	10.8477938006	9.301352639	8.68054779145	6.71134598393	8.91994838491	18.708706952	20.7603360836	18.890008967	12.5627849226	9.39497779186	11.12224942	13.1443516243	11.0833087914	11.7437389407	23.8805264665	9.41104958908	10.2440601746
Phvul.001G000800	0.095994037386	0.0	2.85181074237	1.68245720589	14.0443886442	1.68218002344	0.0227539852675	0.216614849718	0.443465393978	0.426374451062	3.97924230335	5.1024802619	0.0285552852799	0.102738557253	0.72348642062	0.0274312329533	0.406066665875	0.216009572033	0.327592487383	0.282876323792	0.683242477086	0.0866874882416	0.425737389279	1.59016333577
Phvul.001G000900	0.0	0.0431074146672	0.0	0.0	0.0	0.0	0.0	0.214049462897	0.0	0.0324098477431	0.0	0.0	0.0	0.0	0.0	0.0	0.0	0.0	0.0	0.0279526197086	0.0	0.0	0.0	0.0270919121629
Phvul.001G001000	0.798936799843	0.819842776284	0.731866078637	1.0727885125	2.55272077339	12.1955412167	4.6866053986	9.03657363406	2.97650226727	12.2091450288	8.89981181858	15.0470958515	2.58396905707	2.58072515056	3.48173747806	20.4727918095	28.3196078349	32.5533938961	32.9269324014	24.6601317882	26.7580187635	15.2595061583	40.3676521436	27.5263273649
Phvul.001G001100	11.9216599501	4.70690220965	4.26382883611	3.19388531073	2.17912757437	10.8302685312	11.5300810587	10.7164359326	3.29613084257	8.05371264279	4.09307804838	4.59756726631	3.1338974759	2.15517756549	3.50908299531	9.64370895439	14.3361153045	5.298148546	5.43808414782	3.77250973733	5.08759946116	3.19259236063	10.2721334798	10.3552896265
Phvul.001G001200	2.46677034183	2.01056044396	4.80802172213	4.93468165102	2.81819232323	1.57716102024	2.43829621918	3.1386135439	5.91980763979	2.87888053634	2.90135294796	2.46118017249	3.76999365577	4.05844158115	1.9743758639	2.54976082313	1.92197255594	1.71953757165	2.18340832127	2.10899070221	1.97086434583	2.67463175537	2.24345031861	2.09605531369
Phvul.001G001300	28.877645272	50.968562612	11.9356784886	24.9914505856	33.969083745	46.8385496416	52.743610198	36.0969051463	16.6066283579	18.157045215	43.4343257992	55.4602258006	25.5389580557	12.0227887389	15.2396376994	18.9523658083	128.956540733	58.9654249968	36.5486716258	141.698820725	139.834972187	85.2313491801	54.7981296355	105.611239741
Phvul.001G001400	16.9579073842	19.1950969475	23.8023870861	24.3155443736	26.5640140889	22.3229949366	21.4687325584	21.498574533	22.6939858071	22.9841975365	26.2620409882	29.1341870055	24.1086512414	28.3962414105	30.6624918673	30.0717036411	22.9594579169	20.8499087279	23.9684244592	23.8854217321	24.1516518578	22.940910383	36.5799587347	28.9235964793
Phvul.001G001500	12.7896223101	10.622643652	2.28953728211	4.64535110715	0.517395259901	35.5688440804	13.5849970789	18.2791418996	20.1778545826	47.8852032983	25.4723895728	15.5841525947	33.2463445598	12.8730399014	12.7896899569	125.08352204	58.3044134835	67.562185352	53.8863148157	52.0448438022	27.2583080494	41.39890579	36.0529626815	5.58411437243
Phvul.001G001600	2.8331687878	4.5951173103	2.17676806236	6.03577915285	7.5425953657	8.76017143564	11.4975926586	11.0778246044	13.4269353563	7.2851000295	8.70700988846	5.90804525485	13.1430231142	17.0954844582	13.2995956438	11.7462609788	4.52007455761	6.47148745715	8.06196293812	8.89580535232	11.0807500073	9.83697300818	8.67399907184	13.4769328907
Phvul.001G001700	78.3984115901	2.79045507381	134.933290053	1.73662889697	5.14194335571	24.779910726	12.7966123738	9.59381585257	3.96430590909	4.4291118356	12.1334839923	78.901039607	7.33457444771	2.49086647543	4.69084140231	19.2050822001	13.9706775488	17.7195585812	26.8701019691	3.84323784161	2.70299720099	5.98320279198	3.47926059549	1.83484681548
Phvul.001G001800	0.0	0.0	0.439185383656	0.406849887355	0.0	0.257018228954	0.454739076828	0.403467856761	0.0	0.167801501513	1.22999094431	0.235056915749	0.278490976858	0.0	0.0	0.422124789137	0.69926442728	0.378813043829	0.270308278316	0.763194393046	0.254528279076	0.172090236762	1.37181176092	0.0
Phvul.001G001900	5.30896700793	7.65003131931	43.2351261643	22.9475703422	72.9782685506	48.3482457081	2.90196337538	9.10644612801	1.65833697748	3.19533003523	7.67513298758	24.0253461113	4.67032362675	3.15440541554	3.63103147191	3.35271299004	5.0749353432	4.09729124926	3.03591793204	2.22141113096	8.11054116936	1.46728446484	6.78713144473	23.3431631777
Phvul.001G002000	77.1285425386	32.6241304771	13.2711715593	41.0741549118	3.99145502134	9.96081195333	45.1992115961	43.5377796696	15.8970025258	23.4740025836	5.57462370831	9.08669095605	14.7543572636	4.00038257306	6.78184782477	41.4695474065	25.3899762622	11.4815087801	4.97814933703	7.02829799489	5.88102271046	5.07202072406	3.52188526195	12.4037309625
Phvul.001G002100	328.1687069	247.318664273	722.579453139	762.726679224	271.674569051	42.0853323314	33.92929485	59.8447752995	69.6442243724	103.135683471	32.6780201275	58.1694542955	8.09931727938	2.06644598112	3.2063602732	0.392765380922	0.069215908956	0.607526921343	0.0690783341234	0.154296176614	0.083176246396	0.25612212435	0.0223288840531	0.0373862853239
Phvul.001G002200	100.026060964	284.928464643	1.06541874435	119.676974988	83.9590596191	45.3539608359	71.4470807432	5.44793560666	5.25744891433	39.994553881	12.1308204947	45.3688658872	3.08307421231	1.69650586216	1.30189694862	83.7262003879	146.012551491	257.127821318	10.2631935419	131.113983527	243.807651253	180.290547153	99.6282513485	176.172835053
Phvul.001G002300	2.24895145237	2.57938033071	1.32319427678	2.71414760612	2.47720763003	1.16025707048	2.57677858096	2.50906711276	2.95320220354	2.99915613671	2.4142731248	2.90808040859	3.40321827202	2.48390125042	2.95202858666	2.20859709224	1.51228199409	1.28146702519	0.9487103412	2.50070887076	1.92637324555	2.73530752588	1.49054635278	1.94426935856
Phvul.001G002400	18.2721598331	18.9703092507	7.49928470001	14.3455400501	14.7108564798	16.2165473217	25.2186989246	15.2810335331	25.6658800994	13.2151203349	12.1565085654	9.66138322102	24.1169593655	34.2889934833	17.1560115367	31.3326569073	12.561172794	12.6954865636	18.8939742836	13.8397926123	14.1534434107	20.8321183358	9.55647455153	12.9323264242
Phvul.001G002500	0.0	0.0	0.0	0.0	0.0	0.0	0.0	0.0	0.0	0.0	0.0	0.0	0.0	0.0	0.0	0.0	0.0	0.130603613525	0.0	0.0	0.0	0.0	0.0	0.0
Phvul.001G002600	3.2266852906	4.5030544204	4.49901602805	4.99017558363	1.93527173754	1.70325572362	0.771167098015	2.98303790857	1.92056151204	3.31650647161	2.59992954463	3.02208833036	1.83004959327	1.98386319439	3.26023759834	0.453399093242	1.59187801277	0.932276579833	1.15530635558	3.1582383847	1.45797661921	1.02295106102	4.99916866123	1.61655182217
Phvul.001G002700	3.71987704635	4.67367136287	5.05651512284	4.28977151932	4.04660715985	1.92967646405	2.05140174402	2.27885722732	3.94578831732	2.94626023281	3.47909394134	2.2858640057	2.07548450716	2.25011024817	2.54018313622	1.62730580258	1.34551434657	1.42746140403	1.64745537977	1.70973748771	1.72864147733	2.10941309776	1.72570780152	1.63110028071
Phvul.001G002800	1.84766190983	2.43062443651	2.72797925582	5.14056960031	1.45390117529	6.24766848189	1.02700128144	2.24406176699	2.72155230385	8.10781858805	2.38265112475	5.289964948	2.26061035309	1.20287280045	1.34748416959	0.66548159077	4.58931855922	2.64160800868	2.66163696571	2.12686005029	4.09075181737	0.467852843904	0.746939210256	0.721261838043
Phvul.001G002900	0.315346681589	0.297639440624	0.254345281162	0.382637200998	0.0884787139641	0.781603126791	0.120747298311	0.229899576447	0.224125042953	0.149184682457	0.0	0.131123709557	0.216475331338	0.0389426388226	0.0	0.395112563237	0.897854673624	1.18722467082	0.556843550284	0.75056196645	0.924810280769	0.0657170907453	0.148960664313	0.124705871659
Phvul.001G003000	7.80567285227	5.61243432488	7.00722841248	4.49778296843	8.45032623604	5.25863778171	9.16239480606	10.2063820367	7.65657710879	9.53530982274	10.0468812765	10.8373992114	20.3250016164	28.2379946333	36.0633985197	13.4291163027	6.44548246553	12.9027870303	11.680376842	9.07470079029	7.4193628187	11.8286650883	17.2362776188	13.0554873587
Phvul.001G003100	21.0190455769	8.41363032067	18.1211530333	27.8882871505	7.87887386913	10.3601394304	10.1876305791	10.5820006315	20.663553644	12.7185379012	10.8313375317	5.22607481099	14.9246574664	17.5128043897	14.1830613774	11.8657974624	4.8238012303	7.24940034881	9.65709638997	6.80822151697	5.86079683181	12.3367289203	5.60320789244	5.27977245253
Phvul.001G003200	219.009713206	111.66150334	72.5201633379	119.237607707	100.79729017	154.016736458	184.774638615	128.892771172	247.009005584	140.327247475	182.401016094	99.5098917945	209.765068954	439.719160588	261.692229619	404.634423993	162.16774534	194.249358601	220.336409103	180.00569455	128.769788631	283.567959936	107.979070728	68.8394206562
Phvul.001G003300	3.67497439998	3.32428418867	1.92758509345	3.74939938305	0.111757692369	3.97767870163	1.04379874703	2.13545205922	1.0615984546	3.94947783165	49.2377415151	23.7153405944	0.440986248641	0.746407614608	0.88963729187	0.449893954939	5.03329199811	3.92063115779	3.97418429897	3.91655718122	3.82467578708	0.43981067064	0.490436525793	0.12485304331
Phvul.001G003400	0.772665184644	0.902916545974	2.89342403182	0.870573786767	0.134204147537	1.31032527457	0.706431868189	0.44834236337	0.509927907804	21.1574333444	123.541592441	96.6595196638	6.50130797419	12.4042870482	10.8149068302	0.47313560714	3.26846941654	3.91203381908	3.93184238993	2.43953418774	1.68329809244	0.49839705772	0.112971459886	1.79695683026
Phvul.001G003500	354.92012577	226.344225357	234.005963821	305.008546552	182.691065276	199.053613565	370.222200048	289.22803757	364.237133734	230.580880364	125.760298591	124.360910577	270.956906142	574.935449917	483.649933933	568.7418296	185.198719231	280.810349672	269.158202645	203.062364925	169.160740147	334.618658183	128.732961305	143.954655603
Phvul.001G003600	15.9673463047	13.2501194576	17.0290247354	16.1893244085	12.7046705007	16.1678302309	16.525797349	16.9488634993	15.0877275297	19.7270274781	14.1554620622	12.3947293175	22.7204510001	21.5730481684	23.0339581592	25.0372232647	17.2689431983	18.3417072679	19.0808629388	15.5709796539	13.7282792023	22.6240019388	13.2609169394	10.6713405913
Phvul.001G003700	1.88601125507	0.858020143136	1.51225366525	1.41206966413	0.359425640809	0.175465702858	2.16887615221	0.999867206634	0.136568927557	0.188152197733	0.0724682965006	0.0	0.425177834054	0.332211701569	0.445607553185	58.6184566305	12.5692102606	42.7888394652	58.4358008601	24.5940323082	7.32288138372	0.0710422325369	0.853692637409	0.303954380612
Phvul.001G003800	1.2312445788	2.14487861642	2.42060750268	2.69745440736	0.332662962991	0.0580002151733	0.24320712836	0.231529883406	0.0	0.175283043639	0.0	0.0	0.0305214618484	0.10981262925	0.128883689822	1.3194005762	22.1715163032	31.5732405783	16.8933859098	17.7179324953	10.3270135814	8.33907262789	2.31026183219	0.64469640777
Phvul.001G003900	0.386179072516	1.21498158307	0.0	0.390486851506	0.866820669211	0.226696946719	0.0422483592937	0.0804397286158	0.0	0.0608980588331	1.55978181154	1.52547572951	0.0	0.238449189731	0.055972089217	0.101865635585	0.345566121255	2.28111290494	0.423260919306	0.761582536552	1.51760209454	0.375565404552	0.152016533296	37.2629469806
Phvul.001G004000	34.2033375485	27.1911761067	57.4550203196	57.1588728606	7.77264145243	2.79777037937	32.4086581406	31.5905121247	30.3498540492	29.5025055876	1.38404450689	2.38871226755	295.006326157	45.1668810712	26.6997673968	80.2372077025	45.4241574977	36.8918278911	40.3900543217	46.645037727	35.7391466063	24.8482211985	3.98002348746	3.38245325965
Phvul.001G004033	4.65088271075	5.66150312267	2.13018499853	4.03297685346	3.30675843102	4.69095839102	6.01240400953	5.53687166574	6.44222702643	4.44696940013	3.06233697229	4.18846797297	7.22229568439	6.07300682215	4.87356399598	5.60513339196	5.65515109548	3.93825072874	4.10307994235	5.22751931337	4.9472544291	6.12147545296	5.72498582022	5.20473016282
Phvul.001G004066	0.0	0.0	0.0	0.0	0.0	0.0	0.0	0.0	0.0	0.0	0.0	0.0	1.0682961816	0.404589893609	0.0	0.0	0.0	0.0	0.0	0.0	0.0	0.0	0.0	0.0
Phvul.001G004100	5.37132896053	6.6739973611	3.43532025957	4.65141701193	5.39630011654	5.57679135921	7.77355812235	7.19859856617	7.7732319736	6.11593251999	5.53468350011	4.85819933192	9.7589843178	8.09906340799	8.7051743819	8.74644736827	6.82993323435	4.68870448926	4.90261950884	5.89353931908	6.85084440029	6.52940584622	6.63524052801	7.51978580876
Phvul.001G004200	0.079995031155	0.0	0.0	0.0	0.0	0.0	0.0284424815844	0.0	0.0	0.0	0.0	0.0	2.60566978179	0.0642115982834	0.0	0.0	0.0	0.0337514956301	0.0	0.0	0.0	0.0	0.0	0.0
Phvul.001G004300	6.14621432382	0.131889164209	0.0	0.0	0.0461252265514	0.0	8.08917816527	0.410914137654	0.175259414139	0.0	0.0	0.0	0.0	0.0609040736827	0.0	0.0	0.0	0.0	0.0	0.0	0.0	0.0	0.0	0.0
Phvul.001G004400	0.385187690075	0.0594089505473	0.463576943987	0.420617433373	0.0	0.0	1.27115655448	0.898764527876	0.442293166019	15.8860925374	1.59364259206	0.997653474912	0.101902820548	0.270635391603	0.0	0.0	0.0	0.725226403528	0.317240834976	0.249135476206	0.331781438163	0.259375032298	0.597690523721	0.206034899769
Phvul.001G004500	0.315956705893	0.160240973403	4.2115049446	0.913716126792	5.57016696675	2.51860121499	2.48674467778	1.55841086271	0.291926183906	3.6751492042	5.76458391055	5.5037261633	0.0	0.0	0.0595324440044	0.0812589408121	0.0	0.0266616844179	0.0	0.0	0.0	0.0	0.0	0.0270718737663
Phvul.001G004600	15.9748090884	17.3092974417	41.0324103727	22.2394067622	1.36779170684	3.54280305305	12.8260439743	10.4879727124	3.86071829069	2.60276195619	6.69398979139	2.91025077493	0.0	0.0516011941059	0.121125454167	0.38577106388	0.10197498099	0.0271230980685	0.356203027651	0.0852460253414	0.0	0.0	0.0	0.0275403862544
Phvul.001G004700	22.6122453455	41.613862055	13.4765670696	19.990137238	39.528195678	16.8792734707	20.5214810053	12.4185821088	13.0830649534	16.4931929828	18.8137247558	24.3219540897	11.5741632014	16.5059132855	18.6695122745	14.8907040432	21.8774495767	13.9291422128	15.1815970308	25.0509062808	32.9605336642	17.0422154773	22.4398438761	48.0098503359
Phvul.001G004800	23.3114663075	18.2179360309	18.9658520116	18.790242112	10.7508441242	35.0981175086	24.5543378478	37.6677388534	29.6189348784	60.7067288225	29.7399879964	21.3635787976	40.5002710457	40.8184444522	90.0089677946	61.1224347618	22.4742689057	51.5933016559	44.351800897	31.7516755397	23.8859393442	31.2211035741	20.9645967136	12.6786709519
Phvul.001G004900	2.67956146757	2.31627376164	3.34622090208	2.51837356695	71.2515614499	2.79948893076	1.02103655814	1.88097514164	0.393963247897	0.247503981146	1.47487804466	1.11162340894	0.13364709288	0.714354030903	0.515353951235	1.62253931468	12.3682217865	6.54799037811	13.6831922869	18.3421227593	22.6508952708	5.39792400509	8.99171384948	28.8510270282
Phvul.001G005000	45.5235077652	31.8761120557	6.51204452345	26.131408223	2.39903241255	56.6962874033	31.1420399357	12.5292336461	13.0102564971	28.66394738	9.55661420068	23.4867436413	4.54604553269	3.38744928706	3.35458292777	27.3242907916	68.9789538892	89.5251026527	17.2107332717	85.0523784146	189.194092068	93.6479534892	62.2306581147	116.996167787
Phvul.001G005100	0.772000240423	0.857589410132	0.674551265249	1.12755038648	0.104291174893	2.25472924829	0.487977033448	0.81295814081	0.13208975925	0.381000104359	0.632133092366	0.231836197319	0.15309761385	0.137706801138	0.107748144972	3.55421748255	1.96544148434	2.91943659792	1.85591382422	1.13746955501	0.915673600887	0.722975972885	0.497482754077	0.391980437291
Phvul.001G005200	67.6486872517	39.0714088342	28.7844359603	33.3415261275	118.221560841	103.286623586	111.080144951	91.2982182672	145.327238252	82.7996863013	58.4697934972	39.9408777322	134.48732954	203.251050438	339.873266206	213.863803896	81.0760541202	97.0465234497	101.539473833	74.2017268396	58.7872965866	164.303862127	66.038976162	43.3727879492
Phvul.001G005300	2.27219928919	1.41612443077	1.02105328296	1.87742280155	3.86764931573	7.43138775186	0.692475007572	1.40635051367	0.899736019697	2.59520131875	20.9908055242	25.3543534883	2.54914507195	3.12665594073	8.8071827191	4.2297460417	5.62970085022	5.97124484696	4.7277715789	2.35307531653	2.07905221843	1.05526866385	6.37859525484	6.56373625104
Phvul.001G005400	6.12982830195	5.11265271908	4.70363612877	5.44409215544	6.68552450225	4.04865021908	4.00049588755	3.48705009891	3.61053553319	4.12005824567	4.71064665769	3.82658746464	5.07165174125	3.91825747942	3.89100991251	4.11079314106	7.48632058067	4.73063667547	4.21932882482	5.18944277376	5.90248392844	6.83556360024	7.04093492069	8.81008257521
Phvul.001G005500	18.5188497124	28.3011075232	32.292562818	22.1874044026	4.30376868078	11.78543464	7.12484163689	6.17352321697	3.14121320734	5.53470981333	5.41619091289	4.13495487326	0.0892352664996	0.128423196567	0.113044753222	0.171445205958	1.12091319226	1.31630832958	1.09230115833	0.777909890428	2.22635086187	1.91434869867	0.736853173751	0.394113757789
Phvul.001G005600	10.8723532415	20.1832935601	14.3689922142	16.6446092256	18.3476015518	14.1753705904	7.36960950698	10.4021545333	6.48251377697	10.1455623505	20.956395359	21.9368042906	11.1735811469	11.4182898685	15.4083228492	8.57882420008	23.4333096567	13.5411964797	13.3374720567	13.0037235775	16.2500957291	11.6254113695	20.1062669344	23.8562687786
Phvul.001G005700	7.00779077479	7.99974137573	6.15250055118	5.11274181522	4.35877168332	5.05865888247	5.57726873527	5.0391007073	8.51947842827	5.31996375902	3.15049377549	3.62104883336	6.69560470941	8.66175768354	6.88632433912	6.32084820209	5.17337659462	4.61192728829	5.37660999181	5.65879145658	4.75538317464	7.59750086245	4.18097300944	4.02210695957
Phvul.001G005800	0.115922243248	1.65943074833	1.51934206284	0.761899718406	0.845650015146	0.147440167065	0.329732106726	1.56950243894	1.33882021927	0.950571599479	0.480532652643	1.56654581092	0.103449948029	0.0	0.0	3.13039870765	0.858139527952	1.61402674625	2.38578007704	1.22976355689	0.265170839257	0.575760183097	0.0593215128574	0.0
Phvul.001G005900	2.26728040276	1.99667235539	12.1961596973	11.7797149832	7.76534372465	0.584152773805	2.82334710451	3.464906743	2.47026815163	6.57327905139	1.70093496839	0.525323476434	0.362711312473	0.537390696655	0.707625864546	0.0277710030278	0.0660037962144	0.450764704263	0.30770940443	0.24466406569	0.380388775454	0.214527429192	0.0671934596192	0.166537189074
Phvul.001G006000	10.6524365668	14.1561166531	11.1881491971	9.24080084997	10.9237781501	13.1685568301	10.1000183472	11.0476301503	11.4329176508	13.2165916845	13.5297579407	12.529374135	11.6828519183	10.5371718009	13.3470639782	21.677238182	20.1978531302	14.4821971653	17.0488779633	15.6477990623	13.4280123271	9.87880717178	13.5271229292	13.9828160085
Phvul.001G006100	0.0	0.0	0.0	0.0	0.0	0.0	0.0	0.0	0.0	0.0	0.0	0.0	0.0	0.0	0.0	0.0	0.0	0.0	0.0	0.0	0.0	0.0899205880362	0.0	0.0
Phvul.001G006200	0.0	0.0	0.0	0.0	0.0	0.0	0.0	0.0722049499061	0.0	0.0	0.0	0.0	0.0475921421331	0.0	0.0	0.0	0.0	0.0	0.0	0.0	0.0	0.0	0.0	0.0
Phvul.001G006300	37.2455495773	4.89689874483	22.1109599463	11.1663244814	190.841979344	6.54427792708	12.728056632	1.28264287568	0.59261891988	1.11765311279	6.38112729727	20.6725830813	28.4267028883	231.611339135	58.8286525241	16.556843499	178.472800682	37.3715533431	18.2549066204	93.1029761412	14.4391945533	1.56620601879	14.3035149996	18.3494981439
Phvul.001G006400	0.0	0.0	0.0	0.0	0.0	0.0	0.0	0.0520525483873	0.0	0.0	0.0	0.0	0.0	0.0	0.0	0.0	0.0	0.0	0.0	0.0	0.0	0.0	0.0	0.0
Phvul.001G006500	6.07155886864	0.0	1.4220889774	2.53807081794	27.7793727928	0.926053668873	2.47366537738	0.0	0.657807001067	0.0	0.0	4.27566225268	4.35345312791	24.7955141543	6.05537032372	1.50266922557	20.1495186246	6.73951214803	3.05339016317	13.7133632877	1.92825163085	0.38061586504	1.47336248269	3.45271068432
Phvul.001G006600	0.364393979298	0.0	1.67426641197	0.0	2.54375171928	0.0	0.3406446066	0.360321154971	0.0	0.0	0.0	0.236072948274	0.377559259204	2.89648877859	0.167147322016	0.769853609047	6.49768288936	0.970839666189	1.65936310652	1.58174408548	0.0	0.0	0.0	0.563634681982
Phvul.001G006700	3.27948133629	2.63676514951	3.08593925283	2.21070902545	0.306714597029	4.49199107416	0.777353177791	1.13850718257	1.16540610425	0.172384662602	0.464767145667	0.227272492648	0.375209703235	2.42992867205	1.10908474421	0.144175968475	1.51175901936	1.34819950655	1.3978164087	1.93280259819	1.47470829929	0.455621247254	0.172125806992	0.0720495538033
Phvul.001G006800	7.35347388943	6.89362502911	13.6621879715	23.5475786751	20.4248330843	1.74645281199	2.18964948368	1.77777995085	5.49538705025	4.17111550356	4.24817854721	4.10390442503	7.5170064932	2.39516618388	1.75623427519	0.842321190676	0.955806355808	0.926046758513	0.769950211728	0.921637120751	1.60154159386	0.677875034325	0.339833736018	1.60305774461
Phvul.001G006900	14.3203786633	11.9263555487	13.6895948051	11.6302660486	11.9782778107	16.2771841716	9.57357594783	10.6697029327	14.6997683429	13.4706925669	10.649402728	9.84962725015	15.846189223	17.3434176611	13.1564680859	17.4727723969	25.1089327846	23.9868017235	20.0484957098	23.3786204514	22.3829093367	20.0094115965	21.903412106	16.9764151377
Phvul.001G007000	4.89445660765	8.86572736522	5.66202148626	4.16835786768	2.45855645429	11.7294905294	10.8989631046	16.2090596556	9.34163788498	15.8514141983	10.6683935664	7.04899267407	11.7706452701	6.5294802007	11.3003402801	12.1543676318	8.18932054168	9.96662239331	9.89496042876	6.37864046102	5.34395078916	10.2301961312	4.89174321409	3.34706802929
Phvul.001G007100	8.1305689601	16.1579501821	11.8255759401	13.3344270168	9.23462262463	13.010216524	8.39161817648	21.1191723767	14.6004895225	14.9435697256	13.5237256324	18.9094510798	11.713885747	5.56480085171	3.88992661564	11.842731043	12.4797054749	22.4108319934	24.5130197687	13.4517312459	12.1269776177	6.5137164867	4.74763234225	4.65158109769
Phvul.001G007200	7.87065524956	6.28821671765	3.21673084786	5.06174625204	4.27020448048	5.74084348699	8.68116943123	5.78648108207	13.6839495021	5.96387750509	4.03442743683	5.66121258061	8.36440737541	7.74431947915	6.73722093397	11.6627575648	3.69185796705	6.39162052759	7.18481392443	5.10627491767	4.04929486887	9.70607904502	4.87220894977	4.31455138833
Phvul.001G007300	11.7158408434	14.404908379	12.9721910525	10.266992298	3.4472902569	23.928402616	15.959207142	11.5531089272	16.929159514	36.3555691316	10.2756727323	11.3141000066	15.3969973065	15.6307997845	23.7895314365	23.5961567836	10.126875476	12.2344002207	10.7984099701	6.52676184492	5.73117149838	11.304656419	5.22887376356	4.62980778009
Phvul.001G007400	8.41171217973	5.65580091658	5.42411247568	2.96126982568	2.52378333332	5.46515303041	9.02018671154	6.22050838042	16.9438610592	5.66929237893	3.38478489767	4.49212233717	12.8300413974	12.2311816607	7.877341243	11.2322687264	5.42488998223	8.17988350784	8.44882696652	7.57109557261	6.11692100006	17.181816985	6.38181828126	4.17847430754
Phvul.001G007500	80.0950249439	126.655020404	238.691159105	193.923200075	15.8568732375	8.13372818393	8.53500980571	14.2671070432	22.7030734882	21.9412876641	7.70464650992	7.59904686147	4.8073328172	5.99298779908	4.1846566613	1.09375972544	0.849528298491	0.757616536866	0.374046953025	0.960809460402	0.612523127774	0.554742388803	0.96725564106	0.323904188779
Phvul.001G007600	3.92387353471	4.93221839609	3.86625539522	2.85332685422	3.68803488962	4.62497872159	4.2151201829	4.93585511309	5.01390352605	8.1295933067	9.22873133546	5.90434688066	5.36430101844	9.4266809446	11.116239238	4.91456897361	5.76826296378	2.72404253461	3.63471293245	4.55136026505	4.79559015508	4.0460749805	6.43694451111	5.05501546996
Phvul.001G007700	149.599093946	92.3310122648	100.524083518	100.238113472	77.9462513304	107.283253007	125.991539058	102.185035818	122.304467898	113.40497414	103.860328085	82.5145817439	129.944686784	286.064795978	206.242519783	232.849538513	105.826915353	146.349806665	150.568677316	113.462231182	89.8457099077	162.87822767	87.4745843989	48.1466348268
Phvul.001G007800	0.0819910684007	2.79453537502	0.107462101758	0.21555473799	0.0	1.59866599802	0.845413185827	0.499544610243	0.0	0.0420208294635	0.0	0.0	0.109754239487	0.131627614139	0.0	1.44092949683	27.7786718316	14.3553325291	25.0508017672	24.6429962709	51.1996471054	103.175440186	2.81074835301	16.0834407344
Phvul.001G007900	13.5522237156	15.1587312946	13.16215675	17.0175778649	20.4446411862	11.6043829363	12.480880219	11.6009576052	13.4827134153	10.2336854826	15.4228456258	14.7160350928	11.0157070443	11.3581590185	12.5892230901	15.5904381016	16.8209478889	10.2981298016	15.4109130287	14.0180545403	16.8044843389	11.8467003328	16.6353833044	22.2331683195
Phvul.001G008000	41.7086839837	28.670420628	13.7195481862	23.1536128842	2.62440590904	30.0328312853	13.022423851	11.8203884118	12.8818969465	14.1527467262	10.5858918843	4.05411686923	4.16013002187	7.77490665241	11.8062823048	22.4807261899	46.2121185644	19.9269715025	16.033038861	25.4247407933	20.2208726907	20.4320008689	11.6627101741	3.38882124999
Phvul.001G008100	0.379709747882	0.0	0.0	0.49912897108	0.0	0.482948458343	1.48507677179	4.24131875748	0.0	1.07031721625	0.0	0.2565653917	0.338856051988	12.4964331806	14.3089536523	11.0675881222	10.8419799789	8.25066561177	12.4735515464	4.44775873109	1.23049090557	0.342897175711	0.874399099518	0.0813359407379
Phvul.001G008200	4.96376292556	1.95543081722	1.10804151855	0.898876664839	1.08660966276	5.8678852127	18.2320398427	7.09666258288	4.39932841681	1.2926500546	10.0127951653	6.39308076227	16.1590363112	13.5362515128	10.4654703955	1.53367930376	2.85648009409	2.12569953964	2.12749023662	2.62650306747	4.24529492193	3.11595811389	0.555739094068	2.85607120148
Phvul.001G008300	0.0	0.324510901896	0.0	0.192760628757	0.0	0.0	1.97145452728	0.0	0.0736351120598	0.172093066656	0.0	1.04684423815	2.81832141747	0.315595213653	1.42155183206	0.352542521123	0.601208466904	0.127328776649	0.291034582475	0.0	0.0	0.316668100704	0.00435024427621	0.0
Phvul.001G008400	6.05416076641	8.53052389932	20.8347148514	12.7153401777	4.81126650541	12.5899271504	8.51409809784	12.4098184332	14.3748798333	29.3984776304	15.141914893	11.3351930775	20.7961834756	20.1987420044	23.3880017386	33.2862699917	8.94198665451	27.6271624848	28.245135395	11.2723863328	6.73099328673	11.9426565922	3.73852346587	2.05754814456
Phvul.001G008500	34.2624672612	18.3003356397	11.4599936048	18.8970653845	11.9056731286	16.5593353677	32.1983015813	17.8330913485	35.6084758575	16.8052518496	7.94160297269	8.2515475249	29.8337122973	23.5113393953	16.7401038209	77.1916414934	23.9324387602	43.0470103832	34.0266220128	26.6606254053	16.2475076111	45.1102787489	11.8671110744	7.78606778155
Phvul.001G008600	18.4837424804	18.6024004416	23.0129616854	27.8089547279	29.6820167912	18.1596994178	22.6024901032	23.0255882439	20.8733846475	19.2279048257	21.710607702	19.3934293347	24.2214629709	32.0778023395	28.3744880027	17.0826605447	21.7706011636	15.9879712139	22.0142566132	18.3238644114	20.3069418643	28.1375889441	24.4759551667	28.9776989375
Phvul.001G008700	0.0	0.0	0.0	0.0	0.0	0.0	0.0928947104958	0.0	0.0	0.0	0.0	0.0	0.0	3.77493506239	1.96912206224	0.0	0.0	0.0	0.0	0.0	0.0	0.0	0.0	0.0
Phvul.001G008800	0.0	0.0	0.0	0.0	0.0	0.0	0.0	0.0	0.0	0.0	0.0	0.0	0.567281337033	11.2255633428	7.9050581003	0.0	0.0	0.0	0.0	0.0	0.0	0.0	0.0	0.0
Phvul.001G008900	2.12844253231	6.00601672325	7.410105884	6.18257696246	73.3370973824	1.09167057371	2.49964327015	4.8627950444	3.31571315718	8.14906245226	11.7640481228	26.6247539318	0.485903087294	0.477185181616	0.419693382761	1.86710385131	5.8366201605	2.50613654691	3.13453947193	2.86708757138	3.26473031827	3.10685999102	26.1661144207	51.7845105892
Phvul.001G009000	42.5760170932	33.1220924117	19.3047803182	32.8392440283	63.5674606398	52.0574800075	28.5502767581	17.2873823596	16.3317600265	18.7784554157	22.5789221516	32.6353167443	27.2788123058	29.9371939859	35.9006241932	29.1333560496	62.6657864307	34.0866560765	28.45727302	49.2972008316	64.316052037	58.3469873151	46.6915654598	95.39552886
Phvul.001G009100	210.923833653	173.958012461	128.844547906	109.387031	161.746673016	186.558128613	178.511663315	113.569196481	114.048356679	143.412397724	152.086296311	145.367618525	229.76750707	203.596465202	182.299786141	348.990476875	421.182761192	156.545222703	151.893985438	243.013722878	202.199078525	172.03863819	169.883253621	279.832607021
Phvul.001G009200	1.05192609491	0.997655112897	10.8498754367	6.97391121263	0.139017679596	0.0775613155798	0.292707851166	3.83923150132	0.528217613277	2.60182718277	0.189589167558	0.123612876087	22.5707517498	15.7127293478	31.1093351286	0.764564852095	0.411120761154	2.14195519484	1.48433364742	0.808650732896	1.29031827546	3.82042155754	0.0936187472718	0.685782155579
Phvul.001G009300	6.30717704069	8.89099696593	10.947147053	12.17111094	8.57737880888	5.49340025366	8.46277016055	7.47829624884	11.6239196687	7.24392586891	13.6872622835	6.06566043953	6.11192440286	4.95460226938	5.39970190504	8.42259849755	8.80703648895	5.99177942205	8.50593247938	7.17979112743	8.25779616243	8.85926327551	13.6938219069	10.7212463322
Phvul.001G009400	10.3888870386	9.19350974748	13.0833077268	7.75698568861	17.7520338897	8.23084732643	4.39755009477	3.8274496838	2.61813731768	3.62484636601	6.38512211576	8.37571123875	3.05602640916	6.01678010029	7.34201488473	8.34289902486	20.6317514945	9.52395337826	8.72346721054	10.9935168636	11.1114193034	6.41364857294	16.7430026581	16.571894433
Phvul.001G009500	12.0551031121	8.33858950684	15.059796589	15.6555280785	7.27942156817	4.54303612117	7.33306703522	7.14485300871	6.63522740026	6.2527375239	3.79082836228	3.62021812618	6.68238984275	11.8916871997	12.5885817218	3.5555416963	3.25969364054	3.36362279609	3.20637513521	3.66654523277	3.33470445864	5.80023462126	4.11268182433	2.46128026185
Phvul.001G009600	0.889944721599	4.29319453831	8.25460490616	5.0392828811	0.0	0.928747035276	1.89853564576	2.50252636477	1.26501346359	0.842032775019	0.189184062499	0.0	0.610918362959	0.439602480556	0.12898696201	0.234748051235	0.217187098936	0.462135863244	0.650266241412	0.423634494525	0.62638111709	0.185461212825	0.0700640304101	0.0
Phvul.001G009700	4.49443173145	7.28666490277	8.27875808763	5.42891463805	13.1934761763	8.54887436925	4.75083801403	1.69945129016	1.12232474116	2.15815793711	5.48293070613	8.15294289739	0.289071513544	0.975042468721	0.305167257987	14.5094321563	9.76292036011	21.2521171006	22.0831648316	21.8708980258	25.0694941119	3.25427295906	3.68822368991	19.1852595759
Phvul.001G009800	1.8087796741	1.0685893067	1.7385047429	0.871802542994	1.92280542511	0.793439669035	3.0494475157	5.0611746256	2.78535074552	0.154501426609	0.0866428293574	0.0814780707587	11.0277378126	2.32303696147	2.56686421132	0.0258438221543	0.542290282994	1.52632028227	1.07574319864	0.772869221991	1.44952635757	3.56929462216	2.47602426734	4.44380088924
Phvul.001G009900	132.759523228	160.342182038	585.088454392	269.312676097	1009.19603636	193.530329216	160.399037383	256.698118063	124.118894398	222.977553273	596.570682884	959.613285911	257.586910484	190.043762463	262.832554036	108.614592422	242.379811849	806.004881075	985.698871156	599.396335739	659.197651141	241.209927497	767.954260888	2012.33286545
Phvul.001G010000	2.98811616307	3.56636957486	2.65144368301	2.49264174641	2.65883793775	2.34957034234	4.48114091319	3.18695448787	4.66215865688	3.05897769144	2.94373374672	2.619556592	7.36737299868	5.83249716265	5.20166659322	4.35725127909	2.98052384283	3.56712594826	4.85584080085	3.51468483226	3.60689690878	6.05316249549	3.39151752893	4.32796290751
Phvul.001G010100	13.1242449031	18.9380435393	30.7304595586	24.1093215945	1.77589039623	136.33335128	29.9849731537	15.0162390639	45.2241326721	16.4242356925	10.0389257377	15.5198590939	11.8896396742	7.03510590952	7.19562472449	32.7921087715	50.7861452689	68.1903450243	67.2690635689	35.7776985392	41.1503010003	16.8266966941	4.48477042644	2.24700904547
Phvul.001G010200	9.44278188812	12.3628283913	11.8851199244	12.6095740062	40.8206636551	10.6439298385	9.35278612858	20.3948581401	4.50078474414	6.41422159497	7.76650361838	13.013941908	5.75163561927	2.6468696724	4.65982372228	0.86733227351	3.60606790233	11.8574333332	9.69923435874	4.70393550011	6.54293538799	2.50405174368	5.71427481703	11.8793281867
Phvul.001G010300	0.0	0.553958741742	0.0	1.20579051435	1.23456000632	0.413163561492	0.882809991375	0.252929448304	2.08106214883	0.481852248288	1.68208347458	0.546336974049	0.0	1.25343497709	0.281900079728	0.533715980831	0.668761683704	0.409103008966	0.339432755374	0.430039685926	0.665462503534	0.0	0.177390056553	2.30534854423
Phvul.001G010400	0.0609377270139	0.249235879666	0.0	0.0	0.148179757766	0.0258353312238	0.19499938159	0.206263070167	0.0	0.124923550074	0.0	0.041174902377	2.2568248113	73.8118276268	124.807858042	0.130601626222	0.869987694452	0.591349314307	0.747667033635	2.02018487302	0.511112694687	0.0275149302907	4.11628677377	1.04425601518
Phvul.001G010500	15.5601932135	8.41183137428	10.9791485851	13.7937987922	10.0205291858	5.86182828327	6.03688298114	6.55496860732	8.42631002949	4.70863662488	4.23165953609	4.47332647891	5.80762118622	5.35031210916	4.32776075803	3.16594314328	2.14324854616	2.20421997397	3.42238173656	3.424041195	4.27537306488	4.96179624316	8.36602195902	3.89743648554
Phvul.001G010600	0.896828271932	0.450460575146	1.48475814406	1.86139257171	0.172166867725	0.120070058704	0.134261084341	1.72549884157	0.654172708244	0.290291962217	0.130442933701	0.0637869758371	0.294860929216	0.0757767811786	0.0889368666232	0.0	0.0499170348935	0.0796609885812	0.0	0.0834563297818	0.035990959214	0.170501358088	0.0483093425148	0.0
Phvul.001G010700	41.6370803477	45.6153099016	117.217275748	96.8474143745	41.296655651	8.36177769058	8.79344516736	16.3998196383	5.28447465293	10.7064291186	2.27210850626	12.5816340254	0.861318207459	0.0	0.136054799894	0.153224669425	0.0385593430211	0.549597492391	0.0	0.0	0.0	0.097488966902	0.0	0.0
Phvul.001G010800	118.73871357	87.7096001329	207.998321455	78.1404904467	170.864889431	178.261134684	173.179998391	186.785438131	150.177039793	162.578108593	154.680552973	147.838432168	244.440041696	386.118966345	322.058611973	31.7957392392	40.0990602181	66.2690243253	44.2838590235	58.7575678663	64.8878907373	46.726484008	90.023421966	22.5825363389
Phvul.001G010900	20.7990760774	26.7296892331	56.4182815456	30.4006978061	2.02393136069	42.7538033111	11.9303456246	11.7664685912	26.8113060435	56.8315794049	67.1697152789	30.7962738501	117.808637614	78.5832787893	76.7904183349	44.0973793317	56.7649308658	92.7409342156	93.5581273013	37.5506877974	26.6977714879	6.25196143646	4.95980275432	0.98444535169
Phvul.001G011000	5.15214238184	5.85945786651	9.64163661282	10.2377520978	12.1178564401	8.77888902788	4.89361218588	6.17988951069	5.76888445729	6.79986044257	8.68242885554	10.0600594861	8.14322858081	5.35246210585	5.35443354083	0.721304270507	9.25124621423	13.344424518	12.4737652611	8.46802399877	12.7329474429	5.30521389613	4.27039591422	20.4145997009
Phvul.001G011100	5.19275322956	2.83280563802	7.21036902164	7.03126628889	18.790552678	6.32316284255	3.73940647572	3.28526872996	3.22973310333	2.55323866661	4.67890203691	6.08199061634	4.43421337173	3.45259388712	2.57382161753	0.529676627503	6.43912998778	9.42851863998	8.31380109731	8.61762835957	11.5575624733	5.56486165086	2.31882445871	18.4107681171
Phvul.001G011200	17.0130632841	20.7950957707	50.0073742663	42.4424647713	27.9762402836	6.24565847069	5.0524610878	7.17803877388	6.42415789445	5.9687531804	9.12702439466	10.2476080281	3.39330036801	3.73237263756	2.90673365456	2.40288391813	4.91731034986	4.30872348589	5.38338420408	5.39759968086	8.28377876111	2.94322982712	6.67140716825	10.5000314137
Phvul.001G011300	0.13130331958	0.0	0.0	0.0	0.0532141445665	0.0	0.0	11.3776062049	0.0	0.0	0.0	0.059146734767	0.156234860035	0.0702643309085	0.0824670740717	0.0	0.185143100732	0.627860814202	0.173226662671	0.270848283385	0.333727644351	0.632392332254	0.0895900716719	0.075002404369
Phvul.001G011400	6.91102549239	6.06912846951	5.36104520982	5.06317238209	7.11315737149	5.68419559744	5.26239678871	9.62019940558	4.83147900784	4.8747492023	3.84084323365	4.41794675759	8.14130876629	6.84435203256	5.68584994012	14.8887023038	11.3218298365	9.5700181939	9.03737296384	9.06412341814	7.42985413697	13.2196250916	9.82886073664	5.74779480602
Phvul.001G011500	11.0648722787	4.41516412102	23.850379393	10.7438862457	0.421870980029	1.53645606107	6.47009981804	8.56058758075	2.49349224231	5.49297192946	3.72904325359	1.87561342308	2.85565738758	4.14686383282	3.48683888638	0.0	0.0407715853597	0.325330300839	0.0305179102468	0.102249068302	0.0587938954669	0.0	0.0	0.132134199755
Phvul.001G011600	4.11013943791	3.87934826846	7.18263962372	3.786566413	3.1606401128	4.97444855325	4.97116570403	6.13557999083	3.24575822895	5.76127688171	6.40736548517	5.7917105281	4.1381680691	3.89134958939	3.70667796091	4.45712418332	4.38375012852	4.92083483329	4.86630164215	4.6583868289	5.65185330322	3.71166453561	4.31446924104	6.11022877172
Phvul.001G011700	22.163432547	24.6424387779	5.45737975341	29.1587407519	18.9614941072	13.5611798716	11.4671889474	8.81533853725	5.94561932733	7.54658350602	7.53182238366	13.7859848819	7.8032978742	6.56306831405	6.52604305086	19.4706253426	13.7105971893	12.9684701083	10.7720391548	15.8620467108	19.4829116412	14.0667983052	19.8165490208	22.1034112767
Phvul.001G011800	5.26031020155	4.20402544654	5.70575847294	7.62999701014	11.1372346386	4.07583890003	13.2212248792	56.1170432012	25.9770917619	75.2072925255	17.2940742993	9.19223139053	46.7006230885	48.1938719447	47.6775247092	11.1961363544	5.94659199124	34.0567639346	37.4034246546	19.7238669844	22.821019043	35.9550621347	120.021022896	9.40284919995
Phvul.001G011900	1.01707968183	0.924414558974	4.44347262029	3.56520693629	2.88538917205	1.14987728177	4.33951004745	8.72132644937	7.83103572699	17.0277738948	2.81073464284	0.916304970358	6.65610102119	14.6952829214	9.58188860643	1.45320222193	2.5097175877	9.44077549198	8.31927921552	4.79542720333	4.91162336258	11.3278531262	20.819026179	1.45242751318
Phvul.001G012000	33.6186067804	42.6105143332	37.5413389488	22.7643280729	22.2921379663	9.76618745395	9.98869204615	28.8064296095	7.4923963442	20.709454737	18.2317922779	37.5932687839	7.08948352011	4.58951778928	8.96036069682	6.4804963951	18.8374169517	18.6495908982	13.4472045907	9.47744903362	9.57871355632	4.2696656049	11.1691262068	21.8335184548
Phvul.001G012100	9.02374891323	26.1891133134	26.4115027826	17.3312036576	13.8249394229	13.0026139978	5.96621780295	12.7987631998	8.50413111258	14.9377248721	29.4613228377	26.6142025183	4.6969469973	6.74555929565	9.16261179296	7.18020100876	54.0941734441	25.6149625351	30.655951352	31.4740482664	34.4049201992	27.2726512518	166.222573398	42.5750241088
Phvul.001G012200	3.67243214253	6.18278614953	10.1171285677	6.00800424199	4.00868300046	10.3795839993	4.12288698923	6.41840636201	9.50236874589	7.39943976073	7.02504798735	6.4578510629	4.09249718292	10.3651262575	10.4489507856	3.07678335717	3.66154323015	4.40019995724	3.87703578769	4.32211888472	5.65891527609	7.6163423203	3.13979317901	2.0469454552
Phvul.001G012300	7.31026021313	17.3761049132	43.073912713	22.895313294	10.0859809005	0.512054727038	2.50877924618	14.5451069402	8.95674711275	4.43069626855	0.966190033477	1.80397541039	0.34036880222	0.0	0.11977360758	0.0	0.067224578242	0.0268203849204	0.0503182210616	0.0561964125391	0.0484699673939	0.0	0.0	0.0272330158721
Phvul.001G012400	415.89453114	432.411392314	856.383263366	701.601887915	119.872814495	36.4959533012	61.0297103486	72.2293834476	104.2110029	98.534445339	26.691316229	31.8857444313	30.9482528513	26.4321831404	22.3509547281	17.6712918447	11.8592724857	20.2933044166	12.3659128033	12.3778781075	12.9002193037	23.1221445306	13.6002894842	9.9417451084
Phvul.001G012500	0.0	0.102466297084	0.0	0.0	0.033229049966	0.0231741102852	0.0194347858811	6.23283660365	0.126258541472	0.056027772618	0.0	0.0	0.195118647978	0.167605828671	0.0	0.0	0.0	0.0230624423116	0.0	0.0241612215139	0.0208392950024	0.0	0.0	0.0234172574101
Phvul.001G012600	5.95682157442	2.76056338511	2.91357330378	2.51945199382	0.467091355049	5.48988482729	8.42590104173	3.85523699021	2.24087148127	1.63677876209	1.09663031092	0.0930471527465	0.754651376964	0.83737331454	0.250465525073	0.0	0.109965257461	0.133040401999	0.234694776341	0.629813899267	0.903010798853	2.02447507696	0.0583891503955	0.192878551572
Phvul.001G012700	0.345889446451	0.0789869201099	4.90062859692	0.0757786899413	0.455587764008	0.0984960671621	5.45097511075	5.27081810256	11.7433197215	1.12271036669	0.159312894736	0.311617884656	614.803032061	317.204193264	159.338816152	0.0741309635479	0.152411999253	0.0243229401707	0.0632013153934	2.34075576945	0.0685722486077	0.442503946389	0.0295006443832	0.0
Phvul.001G012800	1.26718124293	1.49982473609	1.93531443567	0.701352184187	1.37849974496	2.28948106979	4.60936591816	15.7457943014	5.66761582418	0.717798431164	0.184310468383	0.495705967571	306.901212069	71.1492599675	40.5348445683	0.0	0.105796057561	0.0281394202443	0.0	0.530641534795	0.0	0.180683523501	0.0	0.0
Phvul.001G012900	10.0467023557	8.24037785766	7.07586161336	9.20779776678	8.127746856	15.9619471136	20.6833361447	12.2564113783	11.3934285281	6.4922608273	10.2596813351	7.92420022849	14.0521870329	5.72643989566	3.57844939425	10.3430642375	18.1350982976	11.6885075119	15.6639091458	21.3965332025	29.17139855	10.7835797874	21.4389364893	21.1305913203
Phvul.001G013000	55.8092348635	58.2841188877	64.0365476009	53.9343153584	65.803282919	60.2541145303	65.4559904155	64.2776334746	59.2338057833	77.749023119	58.186203412	59.0039603424	95.7549388615	99.2918247314	114.246992209	129.503045781	78.5743809685	109.563433284	95.2449997453	64.3419626864	50.4528714628	111.309542317	60.8487840976	52.704533163
Phvul.001G013100	3.31724450073	6.5277889626	2.21490019842	1.97457614933	0.114147263949	7.16461998641	11.0824410443	5.7624310791	3.46975121442	1.53971707432	0.77835728571	0.338327989055	1.78737258191	0.703363968889	1.06137843025	5.44615478865	13.3373563232	24.4535891065	19.7433216916	13.0306512275	22.8599280066	18.8216636558	5.89338587221	12.9779984562
Phvul.001G013200	2.23825562088	1.55821049406	1.62283347872	1.62759447091	1.56332122365	16.7982072467	3.72510895935	3.99759445065	0.660007024482	3.31931760587	30.4010563042	58.9499746147	0.339989349821	1.68195731691	1.34595090793	1.02064370102	13.3963520735	13.5827758066	14.0231328583	8.75686706696	23.4575189357	0.258032991756	3.02189209421	7.63034494213
Phvul.001G013300	8.31260068007	3.53718025203	4.19327376777	3.59512656711	0.527451535165	31.5259134716	12.9516368651	13.7990849805	5.53745208886	37.527164679	52.7199933463	86.2548760622	2.87017051711	0.923384098369	0.718880198725	12.656553199	23.7266722126	10.4262165294	5.61611478366	2.85423677907	1.4079540039	0.304525772361	2.57875170117	0.406257836777
Phvul.001G013400	0.899721579104	1.21250872682	4.2955985421	0.801964948543	1.63857593545	5.09578255984	2.65110978655	4.30709378421	3.32995410745	9.41487711711	7.80972415528	8.16581622167	4.04065277894	1.11380900185	1.00987707665	2.10167735511	1.71598640651	1.22415829397	2.25227636919	0.607237854929	1.07665563957	0.1220212881	0.338104738738	0.169903333953
Phvul.001G013500	1.13654724145	1.69782878446	2.14364002298	2.70289214585	0.67968739368	2.71685408266	3.73918836016	9.18874525352	4.65613301741	4.39716040528	2.31243169305	1.96037279915	3.90194331822	1.09011250959	1.434513959	5.65869570479	2.24659587166	2.212446055	4.11276329973	1.18194713654	0.943735480749	0.291975359751	0.189537377063	0.134000111571
Phvul.001G013600	3.07935344319	2.17801088773	3.03456666752	6.02606928499	0.703753456598	5.26138970878	1.18542713491	2.03758846442	1.4974468317	3.03770739866	0.639842032517	0.469326936037	0.537210814127	0.892071375176	0.828872315223	1.25046278999	8.91255806754	5.43141141386	4.80174919946	8.28965617162	7.73249665195	1.02450985426	0.876768744774	0.3769226522
Phvul.001G013700	36.014119756	29.3273143907	21.3869926606	28.7256387227	16.2344109327	27.4134710736	43.5137660837	39.3198327462	49.9789416882	33.1017714047	27.4640819582	20.2300246274	60.5418298606	77.5216874125	70.6004194585	54.8771220555	22.5019357295	33.9841921006	38.3233055225	27.4849395715	21.1846995225	50.0497160762	28.9504455751	13.0421513724
Phvul.001G013800	6.04490754294	1.44846089129	0.0	0.481578123898	0.400885974161	2.36089726634	3.85568817252	0.44641979749	0.338494168645	0.525728868108	0.607465806172	2.17838540123	0.163470436744	0.0	0.0	0.282664034249	2.8670187194	2.68958316293	1.24699426741	2.04042137329	2.9610743717	0.893267728322	0.974887503751	1.25561486559
Phvul.001G013900	0.401311189698	0.182374062261	0.0	0.117227576715	0.0	0.756182346049	0.792707994054	0.48297423695	0.20599384167	0.319937296563	0.616131811062	0.18077415386	1.23357043978	0.501091762805	0.168033119612	1.33791686821	3.15941483379	3.68743897561	0.917703505625	2.16807871341	0.815995442723	4.59045540553	1.14091740543	0.534881447441
Phvul.001G014000	5.48917904282	5.59085925267	5.15087346144	2.24608036986	2.20732271662	15.3396504081	8.505439693	8.58867048391	5.82159195945	9.98314058063	7.31915300996	11.7186242659	2.63037010356	6.06915184655	7.84756676866	24.902073275	43.6163819566	25.9535500798	23.4499011978	20.8834860421	18.1750744935	13.6558800227	9.81512989209	17.0927479461
Phvul.001G014100	2.44743838918	4.40158057784	6.23350055843	4.0157471058	4.00976471695	17.1612526136	6.65297497319	14.453165948	20.2875056404	28.8583552931	30.2682200344	20.9703894923	17.8756549977	7.18940294084	9.81160474937	20.1927202202	21.1464867528	35.0652393398	19.4007104874	14.1787590593	12.0837342198	12.2734477714	5.95131447254	7.27264273034
Phvul.001G014200	7.80430743471	6.40996083588	15.5383125707	8.06349217563	11.1246047369	7.76600536029	13.6908649765	10.023310841	13.22541601	9.0935607003	6.1020457456	5.19288588507	15.1400973531	9.5116919451	6.32184374723	20.0823623802	11.3310307248	10.6856820751	12.8182059132	10.3344186381	9.26079836525	18.5739936349	6.4023900605	6.19889930989
Phvul.001G014300	4.36359992526	0.626216314143	1.20403774227	0.201261681887	3.90923694278	7.01054213724	2.88522979857	4.97515396772	0.707319355986	0.0	0.0	0.413815147904	0.0683177524169	0.0	0.0	0.196885462326	0.0809586318613	0.129199273595	0.0	0.0	0.0	0.0	0.0	0.0
Phvul.001G014400	24.7230596951	22.5548184365	17.7525636276	27.4667474384	18.6824713254	23.1918828222	11.6015698792	9.12503188476	6.44875895864	7.79132905228	20.8856886685	33.2922579695	2.14109963919	2.08342620603	2.28086620797	9.71378686147	27.8407578812	10.1320662915	7.55351390969	10.2098709703	11.7664341576	7.89836550384	11.6638634031	14.3807009849
Phvul.001G014466	7.20292794543	7.94153166456	7.4513661478	7.9932284616	5.68693009156	14.6445109611	9.02637458417	9.72359105208	12.3170473536	16.2397868366	19.732844775	17.5719180169	15.0642363337	8.19475948931	8.52459165136	11.14519627	9.47942615422	9.24581850095	8.75933877392	8.04046395318	8.36426622579	8.70859181695	5.47202109064	6.8525195544
Phvul.001G014532	9.53713839104	8.50243354222	5.55551534113	9.22546227555	7.07559849836	7.88056400611	10.8461279998	9.52567985941	18.5384404937	8.68947690073	8.2093111854	8.05223021735	11.7976062427	12.4383010114	12.4708728329	10.3205133481	6.42993932595	5.61441511937	8.15437568938	8.09338036691	7.78862506553	11.4990477235	9.77876178802	7.27855785253
Phvul.001G014600	8.91250263978	2.37319141057	1.55141293442	1.37290976153	4.65612922629	2.89296753775	9.01146829739	5.46780368824	15.922467752	6.49470104546	10.1983623716	10.5386273363	1.83305382646	0.726580139011	0.19679184424	0.0895371540163	3.23992881737	2.55587120454	0.661395492487	1.10798990395	2.17676371905	4.74732336789	12.2928968759	2.50570379779
Phvul.001G014700	5.58357983623	5.05766748992	45.5687175793	28.5440931088	37.3469716222	11.3814194024	5.40654808569	15.3176140865	17.0703461793	33.6042234932	39.5328383553	46.4110230231	3.85322535032	2.47827260101	2.46526561435	0.671352144325	14.5044136374	6.39225667382	11.4965758338	7.95783284794	13.3948157008	4.38831906545	4.42962544325	32.9814800351
Phvul.001G014800	1.09427529797	0.843943939092	1.88793241733	0.876617698309	1.69342393289	2.68326759075	1.51149193487	2.94530521022	3.53005062289	5.54836424645	8.55413723714	7.0067665683	1.76071067301	2.68708710494	3.03545958918	0.847018256233	6.55105933118	3.02746961362	3.99058969175	4.11910809515	6.38816037601	1.76248002976	2.98940247127	5.80427651093
Phvul.001G014900	27.437772942	37.8778174479	43.9087985403	46.3275366512	21.9068898324	51.0185348232	24.0535994695	32.2044026082	51.1443142991	76.6344226483	58.0962144517	65.8158907162	45.8223975321	20.884247177	29.1523876163	5.3004191612	29.1058917273	68.9932879106	38.3673884245	29.9546640694	49.7556699958	32.1088413737	15.6738260837	12.4129368353
Phvul.001G015000	0.0	0.115666568452	0.0	0.334570065024	0.0	0.0719386978664	0.0	1.20611664585	0.195970308163	0.0434813349563	0.117230243296	0.0	0.0	0.0	0.0	0.0	0.0	0.0715920503138	0.0671575860048	1.95007690145	1.97306941749	1.99200444678	19.493803162	1.19944262161
Phvul.001G015100	12.1577596744	9.71370546078	11.2751046329	13.1430204558	8.22925200438	8.86391816192	13.8639292761	9.00065028306	14.0182632087	7.76345030593	10.670908399	6.00529563444	10.838249108	11.1627417292	10.7614619043	11.9754300284	7.97116581478	5.06995295467	6.87566187421	7.42980008877	8.0917943407	10.0498832599	7.80631645773	9.68488052605
Phvul.001G015200	0.0	0.0	0.0	0.0	0.0	0.0252412086242	0.0211683416949	0.0	0.0	0.030512685924	0.0	0.0	0.0265653699294	0.0	0.0	0.0	0.0	0.025119580023	0.0	0.0526327375976	0.0	0.0	0.0609337351581	0.0255060441338
Phvul.001G015300	104.949601388	102.580427607	136.086628583	122.216400339	109.163423904	83.5439937396	58.4844734329	56.3776388935	70.4383054489	62.5995423275	71.2198174681	75.5325029251	65.4089137209	70.9725626513	57.7701450801	89.0120893866	136.094365561	96.9167486004	81.074513808	96.5527406405	105.99267671	122.836843486	122.84840889	110.762037629
Phvul.001G015400	3.69346490571	4.0690387574	5.42763389235	2.64821702997	2.44943080806	5.39362743324	5.92940040981	10.405458484	13.2710408076	12.0267283866	11.8050854999	8.21793514463	11.8359163574	14.1049047429	21.4399987857	6.4605944022	5.01066760304	8.31118052045	9.90789943028	6.16756854612	4.36661491407	5.66004945061	2.65374399199	3.48430383685
Phvul.001G015500	0.837194652059	1.39192440763	1.07051156818	0.751556529112	0.993059370878	0.952276477374	1.07450583393	1.07820766258	0.94331787916	1.25580413865	1.12859326003	1.37971350699	1.53068340884	1.73739641933	2.26997322818	1.40040902458	1.1876770611	1.41291633906	1.13143839328	1.02894234507	0.871903352278	1.14326376701	1.58829664348	1.66209917139
Phvul.001G015600	2.72943091318	4.62624887419	1.33145671857	2.13658061342	2.74815306399	1.288775262	3.73237664396	2.40213226098	2.69095950541	1.4906909108	1.27385781512	1.52360107154	3.92533359628	2.38101195245	2.00980398356	2.08391102295	3.19532365478	1.71159424108	2.31741245211	2.70889460985	2.89085560919	2.7294421517	3.12724503659	3.80399530417
Phvul.001G015700	17.2512361418	19.7011812608	30.8324175349	13.841666615	10.2148829955	14.8177367901	20.233344924	26.3397219404	33.982861681	29.8921635132	16.7169917045	14.2804207312	19.1939442035	25.6567993197	29.3386708135	20.5831359469	7.93720125201	10.5871125034	10.9362958783	9.83712306768	7.45962966716	9.34050108226	3.82167438601	3.51934358962
Phvul.001G015800	10.6116290492	10.6741909363	11.2298206026	7.96161053293	7.75313217297	12.7348080514	7.65104393957	10.4005091879	7.73444543042	11.4827063152	14.9689844956	10.3143723753	10.4806126166	14.7037528251	20.7366428469	30.7529418221	28.146446583	31.5381756493	26.1350810064	22.9413513801	15.9573748561	15.3859049736	11.0370837346	12.4254127335
Phvul.001G015900	11.4498178786	10.8734919331	14.9822938652	14.7316158933	20.870182634	10.5004862663	8.5936340205	8.64887117935	8.02484273274	10.6640302998	8.92995099034	12.7974189148	8.65105279206	10.6150447688	13.7607148837	7.07754596797	10.5480566038	10.0558500649	8.84157369609	8.75160222559	10.7101037178	10.5927789523	12.1391217358	14.2595738692
Phvul.001G016000	3.15897147607	4.35490921735	3.13611841381	2.83321747029	10.4568313037	5.78562186288	4.84722052697	6.63183719021	3.07973002039	6.35018052832	7.78628728844	9.41668143941	5.43841640307	6.22408328367	9.15825223237	6.21824775215	5.90270270908	5.84773407676	5.70395179909	5.59359845112	6.81182949593	6.38176606928	10.2933600226	9.33118274147
Phvul.001G016050	12.1516355262	9.93503030464	22.400122659	11.7872036443	7.83146933523	22.3142472965	26.2018463307	22.531399722	18.3659737315	30.7208564429	18.2460630069	22.9007443612	14.5591907055	8.35336514238	10.1020482736	15.9648506426	10.0707688971	26.1001658079	21.5639889834	14.3377697302	15.9164422896	16.4305642595	10.9999157721	13.1436869547
Phvul.001G016100	19.8313233181	19.4075246994	18.3615554856	14.7203499136	12.791057744	37.9119574708	37.4087843664	41.8296806459	28.9857525333	44.5412724595	44.7352681214	44.4937670928	19.7855618262	12.2027635691	15.1409823115	35.9319581322	22.6925775697	37.1706859688	26.7721607782	18.8045138679	21.5261957076	22.9901617351	30.9168268765	30.9137966819
Phvul.001G016200	2.76439448484	3.44709518783	3.43205226539	3.5423696812	4.3395627783	1.79702023754	3.07082190984	2.38341219353	2.39103396109	1.89031862788	2.15887221664	2.65374667841	1.95040617199	1.86187448007	2.81089128945	3.97221331476	1.71691969758	2.56840649673	2.49422311375	2.00695908361	2.39642410767	2.3169938165	2.47793065609	3.32607721363
Phvul.001G016300	0.191129067726	0.195429923541	0.375756745072	0.125619707487	0.0	0.364642292373	0.44171746568	1.68203611493	0.220740604385	0.244886489379	0.0	0.0645718267702	0.0852825634198	0.0	0.0	1.39273340464	0.353718586186	0.725770416101	0.945577308541	0.337932789497	0.255036606958	0.604097373317	0.635748786003	0.327527278139
Phvul.001G016400	1.60985618351	0.56145424134	0.588828273609	0.688981708546	0.273113085523	0.0317450783311	0.479209698491	0.557579153044	0.172955390289	0.115124551186	0.10346262489	0.101187051941	0.400925214885	2.76475670505	3.73870009429	0.609810012148	0.514701065313	0.126368439379	0.0592705426002	2.15132278677	1.37024300461	7.06605595435	1.99249575701	1.25104799294
Phvul.001G016450	1.17319411337	0.865676638671	0.714357320774	0.546295464759	0.585637362097	0.526852863647	1.63946274328	0.927039006366	0.314740191898	1.55659226295	0.674038374638	0.741154809756	1.3096218947	1.99718348008	2.39024566691	2.38647789196	1.16575781538	1.69884681211	1.58391166592	1.27626623876	1.2727424931	1.69131160771	1.5577412985	0.841184860789
Phvul.001G016500	12.750881692	9.67120248683	6.93405789605	5.10237048476	3.09161349018	12.0394347109	12.2076906912	8.73535921514	6.63831560924	7.83002206294	7.8970226736	7.38353745794	3.85774394521	3.87120181158	4.16291359879	7.54217975065	15.6542177432	9.08750905772	7.50646654185	8.89222291093	10.8907238871	8.06835185628	10.1471967204	9.41984804374
Phvul.001G016600	3.94545550174	0.0554648735384	0.213286685774	0.0	0.0	0.0	3.03765703321	124.039294935	0.939724287239	0.458707378391	0.224858771427	0.0549782982215	0.363060055701	0.130624737079	0.613240870811	0.209261119958	0.0	0.0343300926981	0.0644073229589	0.035965704025	0.15510389566	0.0734779662238	0.041638052358	0.0
Phvul.001G016700	10.9334457765	3.91323317257	5.2004436477	7.32417511911	0.256605756408	0.214749808552	6.75368411535	31.6670147798	4.29004565913	12.6338198181	5.83255212448	0.570427007239	18.6462909042	7.04754016258	11.5323520975	0.180932292454	0.223196228155	2.42210337811	0.534606237999	0.373161948876	0.643711819934	0.571777652187	0.17280614615	0.180835836621
Phvul.001G016800	5.21728416384	5.69610864072	6.76985184041	6.14748864868	7.99962327157	1.65806471854	1.58043626355	2.27209447554	0.392070397987	0.856452199772	2.18902247681	2.42653270839	2.1742617259	4.36289654669	5.37685733428	5.4034055079	5.36451779575	5.01892881246	5.24714454815	5.79202288746	4.12840156731	1.59037492661	4.14375523444	6.18887133538
Phvul.001G016900	10.8925357576	16.5413164142	2.13383458318	6.42028417882	3.58186242048	26.9522052524	15.96010365	7.55753878582	4.11875526984	13.6681327401	18.3182361206	15.5868713862	8.99413749605	1.99137530212	2.62936761759	7.01176665558	5.94406797087	12.7242525976	4.44919007282	4.62626002318	7.27102291272	29.4395272568	5.31621957057	3.78632827573
Phvul.001G017000	0.826643214205	0.852859457128	0.0	0.293682056729	0.760583756649	0.208385187308	0.714929741081	0.0907471206194	0.0	0.0458009459215	0.123484157949	0.211344399544	0.0	0.0358671479951	0.0841923266673	0.689511012414	1.74840158306	0.923788320772	0.866568192007	0.296265605854	2.41903669905	1.00878483963	0.685982557153	1.76114432351
Phvul.001G017100	8.08617553002	9.40717353513	3.2829987154	6.17057825704	7.66589263207	10.2099481337	5.5063067223	4.15154166889	4.45065629951	3.77803928015	4.1398632734	4.80266155928	3.22012441401	2.12839084782	1.99495180106	7.52211737756	21.1352950083	8.06208351124	5.89957581974	17.1965314005	23.033765021	7.23107808171	9.44481105716	21.0912832712
Phvul.001G017200	0.0	0.0	0.0	0.0	0.0465385350331	0.0	0.0	0.0	0.353659677993	0.0	0.0	0.0	0.0	0.0	0.0	0.0	0.0809586318613	0.0	0.0	0.0	0.0	0.0	0.0	0.0655935005951
Phvul.001G017300	2.8031708304	3.99076529118	2.99121571512	2.08695040173	1.74933002069	1.03068268549	2.02863274576	2.88844958144	2.52121150235	2.44101487392	2.39940762194	1.60912092356	3.89625425631	5.17719994522	4.6273510831	2.46689938162	1.99378261323	2.19796325201	1.92436513719	1.99565796724	1.58886917506	2.95704010413	1.87879016737	1.76416805259
Phvul.001G017400	1.20806975783	0.92232312332	0.316672822487	0.317601862254	1.38067830292	1.63896535637	3.35035702193	34.937230818	6.3622735963	4.28446088466	2.27020874999	4.93032193609	20.5699806446	9.11528672917	10.1975574671	0.0207130633443	0.0	0.0	0.0	0.021359722413	0.0184229740321	0.0	0.0494569626424	0.0
Phvul.001G017500	173.883863676	114.271004519	362.041300506	351.215837525	29.1866302309	17.0819119087	28.6512229639	35.0899279146	61.3085182578	46.1219466992	19.8105995911	15.2018306528	22.2100895521	21.4822609775	21.0570660459	10.5576016846	4.08207077517	7.63120735277	6.2273345391	5.49235299418	4.73720934336	9.12941598414	5.79421090042	4.53577363151
Phvul.001G017600	4.41230362884	6.17515685281	5.22006491006	5.38936103371	5.41208279803	5.84372049115	4.97020666312	6.23827006876	7.93697661251	8.36491060229	7.12189801642	5.4086282871	6.34193570791	6.33124011301	7.46756693404	6.46050669706	5.8017146063	5.38721998532	6.39804919795	6.47234733082	5.29961939651	5.02474437671	6.15436294908	5.30282081639
Phvul.001G017700	13.8193034825	16.2508194536	15.0024659633	11.41596165	10.1486101913	16.7867580561	14.4293073527	15.7000715679	13.4694489594	20.8823813808	17.5100287584	12.5235290645	12.1577388782	19.5565500764	21.1355812036	17.6905321935	15.0297145594	14.2202220456	14.0384540051	14.7197834883	14.1035738331	12.4841083675	17.3174364763	12.3411951934
Phvul.001G017800	122.086434799	167.383269419	32.8145754473	115.923080519	120.68946552	216.560800392	87.9329822958	53.0310454366	17.3891578832	26.919609744	29.7802005814	107.664449871	26.5659049821	31.9063746008	54.2259629534	80.1008576999	182.678627917	264.341713775	23.9897819616	349.725725	530.366290711	159.237408222	107.846958422	293.288556096
Phvul.001G017900	0.621169470109	1.72629765795	5.88685567279	6.84627405802	2.41094598604	0.141805335923	3.65266365851	12.8740456489	2.75925755481	2.59579678742	2.11276697986	1.5174379291	8.86938659566	4.21900367245	5.31183891873	1.51562164623	2.5770925565	2.66115819237	2.7232626486	4.43536786214	3.82554910437	4.66017973702	1.36930507755	2.80445231907
Phvul.001G018000	5.6241757541	8.36470254985	7.5226790523	8.02171560664	3.50925710114	3.51023348583	1.2901246087	2.59034560829	1.98104038931	3.92211714202	3.28172261002	3.69989088031	0.36796627267	0.767861630129	0.341840350283	3.29444871285	3.71515723214	2.6165097678	3.2638846094	2.7849119468	1.93670269716	4.70656162028	1.53610652618	2.74155506812
Phvul.001G018200	2.48282640661	1.99623948726	9.51207760326	12.3852419799	4.33453395742	0.32388495716	0.995953125644	1.20671580961	0.88230447237	0.0652544028331	0.0	0.0860316142065	0.0	0.715418641977	0.479808430963	12.9345826382	1.61579433366	5.42579184893	8.56684586301	5.57173611535	6.35902856873	1.43725530058	2.99719512503	1.58186889215
Phvul.001G018300	4.34413694611	4.98478799894	12.0516015034	23.2221868748	7.70252194234	0.675309284972	1.59631451381	1.02928767998	0.501717204204	0.0	0.500215487286	0.0489213670615	0.0646123827943	1.97597589565	2.45624406206	32.8965574171	4.93861376156	9.5615126824	12.954427718	8.06773224072	7.3430127525	2.38680408038	3.70508093016	2.97772257617
Phvul.001G018400	0.0	0.0	0.0	0.0	0.0	0.0	0.386142843205	0.0408447492054	0.139365890057	0.0	0.0	0.0	1.26532582972	2.37310830605	2.95576902775	0.0	0.0319031896742	0.0	0.0238798337242	0.0533389678337	0.0	0.0544857800389	0.0	0.0
Phvul.001G018500	6.24496852828	4.87772224684	8.82212721627	7.1156816125	4.89666769642	4.05719363501	5.41322626804	6.98373911165	5.44705049762	4.9084204507	6.91722313034	4.48135003188	6.70075041605	9.45894570625	8.70384365416	5.3901129418	6.71988118264	3.77805245657	4.75709571663	5.53899855311	5.01500966108	7.29176719355	13.6556131379	6.70320079106
Phvul.001G018600	1.99423156713	2.34806202035	2.73255886549	1.72775413066	2.89304272423	2.5940865468	1.53091468517	3.09891387393	1.36098000221	2.69450488006	3.69496044826	5.17554324637	2.50771454919	2.87409070046	3.84292190263	4.09918666019	3.18740790714	2.73456945285	2.97777092619	2.82478646202	2.00441957469	1.90321575643	5.49688558583	4.67951340744
Phvul.001G018700	8.55540710471	6.59145900481	8.13608736139	6.1199674726	15.5544919783	18.1527436368	10.9508455692	7.13860442097	5.60683191408	10.4008892378	21.4987816976	26.1076497213	10.5468354327	11.051692357	13.6833118152	26.8301605945	14.5813773586	19.9288826429	22.3483211091	16.9383892058	17.4919917356	9.39693180061	8.83766206779	13.3823572732
Phvul.001G018800	25.8173763566	20.8530145171	16.6903221273	18.9860406579	42.317767631	33.5864754703	22.8801642276	12.3320287561	5.55726705515	9.72585693648	14.6767839499	24.1477186846	0.662383385027	1.3764904514	1.42264349711	25.1421154644	26.2072710326	12.6512973755	16.963143618	12.8572920419	14.6126270294	14.352257652	11.2498333517	42.7019902375
Phvul.001G018900	7.24335578907	5.95971486266	18.2855106835	12.3099006079	12.8461451926	6.38308066651	3.38608762781	4.53254450844	1.44361448661	3.62825578251	2.80662237563	4.76534554934	0.697170918958	1.10366913919	1.53085915994	1.87898728378	3.26386293774	2.39247094076	3.01096578512	1.94110219677	2.55523172775	1.51100826135	0.960751607517	5.84507618453
Phvul.001G019000	1.91584455834	3.0456683208	3.56105862291	1.97609796191	2.71614019588	2.47473113511	1.95354621924	2.20717519664	2.07437386461	2.87778833922	3.50398297525	4.18760948295	2.10138647081	2.52018043976	3.58355862228	2.09630839251	1.78784122149	2.33605494089	2.34187757331	2.10837819708	2.30189527128	2.34454429329	4.01667430874	3.69891716359
Phvul.001G019100	12.5694847405	6.67848615559	2.60120100737	8.94456784457	4.29648491648	11.7531704464	9.44227462758	4.13724778234	1.38255896242	3.11601804207	1.4364595188	1.42615165187	0.2670740454	0.202294946804	0.0	1.26930140977	3.24819643541	0.478494654863	0.0374046953025	0.919035136037	1.16571558396	0.810777337481	0.838288222252	1.24082296318
Phvul.001G019200	0.420170622657	0.668306263127	0.0	0.0	0.0851426313064	0.178136726438	0.44817890654	0.0	0.0	0.0717798431164	0.0	0.189269551254	0.0624939440142	0.0	0.0	0.18010178357	0.444343441757	0.531835042618	0.221730128219	0.185724537178	0.106792846192	0.189717699676	0.358360286688	0.660021158447
Phvul.001G019300	4.46249793414	12.2606562559	0.0	0.985122969237	9.52592597471	3.40836830649	0.775159689496	0.0461213436003	0.314740191898	0.139667318344	1.88278875597	5.98447983033	0.0	1.03906040859	0.0	18.9820194539	131.165766557	136.396414948	10.1657251967	148.044474511	227.820906265	71.7376986028	66.8001863906	89.0511800926
Phvul.001G019400	2.26686223997	8.8155131757	11.2477183695	9.42787106096	4.06640318288	0.61445160533	0.819202853672	3.72325028337	5.66532345417	9.46563507507	22.3885834225	8.51219019223	15.5536254398	3.72868567674	2.34566633654	1.72032847638	3.43871700794	1.97558558676	2.61803581144	2.10256225357	1.84181659484	0.30202991771	0.36132194195	0.398011889213
Phvul.001G019500	2.61230133772	0.471467576758	1.30431578371	1.37354943993	1.54268331971	0.801632560442	1.34456572233	0.235791004149	1.2642767056	0.0255012838095	0.962557932435	0.739661437924	0.0222022748099	0.758871142904	1.1719258051	0.0639849085486	2.28900276199	4.24056621741	3.03280842238	9.63344629068	9.56097630559	1.84229845424	63.2755318085	48.0270492237
Phvul.001G019600	39.9192722945	29.9772764377	17.4155033277	29.323655411	21.6177960692	29.9029462226	28.1223530427	13.0090267779	20.0934251344	21.6025535333	25.8483199473	27.335066191	14.9903601719	19.1065629437	17.5456901421	45.3572757904	22.7475692958	21.7915811937	21.2112494951	23.4399921023	25.6306307383	24.7331685674	32.0210081976	35.1790809762
Phvul.001G019700	0.0	0.892227422519	0.0	0.156412282024	8.3909367566	0.554919885979	0.0846144020394	1.28882818662	1.64909833137	0.0	0.0	0.0	0.0530937407363	0.764100133333	0.448400358184	0.0	0.188753133337	0.150612523675	0.141283473064	0.368172596913	2.04140921169	0.859630802619	0.0	0.560742209823
Phvul.001G019800	12.2906829813	11.8324582584	5.03948055032	4.73289568051	5.37745266092	20.4568373386	7.15951423541	5.16071918628	5.18510721445	5.60420564935	6.01924234648	8.96543866809	4.29410130917	3.12204675317	2.59638271916	6.23999892695	28.2401988914	8.51464890176	8.26873409995	21.6524017312	21.903785057	6.28213673243	15.3201819335	12.9494265691
Phvul.001G019900	22.9693273719	17.4714351646	30.2884576314	37.2812520407	13.5802496934	5.55192797399	7.64394023932	7.25322395561	12.293442315	8.14701219371	4.83814979506	5.82003870107	6.93682778557	7.19506748503	6.99320788128	5.67320618247	2.22171720878	5.52517516498	3.29823565726	3.80735301215	3.15038896268	5.43857405739	4.37199549759	3.18010194524
Phvul.001G020000	1.88469176756	2.86143455738	1.6013920083	0.940856209766	2.26234376705	3.16807195719	2.11275333249	1.92980680591	2.22789626553	1.77851946986	3.17806491896	2.69374351296	1.42683629323	1.26964064128	1.36904973539	2.442618069	6.38739217895	1.806540566	2.6037747765	3.7735448202	3.73547834085	1.51879881929	5.49545892762	5.73119966683
Phvul.001G020100	113.359633018	104.628937443	9.66188686557	25.0919264176	1.84005389486	113.134125999	45.1480889533	13.8145810958	3.15747360512	0.175142817204	0.472203419998	0.527791662926	0.0	0.117562263371	0.0919861306217	15.2969878689	61.1660626203	17.1917551612	8.55973322124	17.7734596837	24.4268161951	43.4034346484	6.44557050502	2.78168917324
Phvul.001G020200	0.0585971833152	0.19971919484	0.0	0.0	0.0	0.0	0.271055679027	0.0	0.0	0.0	0.0	0.0	0.0	0.0940713127115	0.0	0.95444886675	28.9859987712	9.6265182466	11.5519039589	9.54123505574	34.6630717864	10.7949110872	6.89683789058	14.9617965061
Phvul.001G020300	0.0	0.0	0.0	0.0	0.0	0.0	0.0	0.0	0.0	0.0	0.0	0.0	0.0	0.0	0.0	0.0	0.0	0.0	0.0	0.0	0.0	0.0	0.0	0.0
Phvul.001G020350	0.211080156327	0.193887246319	0.0	0.0	0.192478091774	0.782367553502	0.206388062788	0.214340326899	0.121891352885	0.193911982605	0.0	0.310921123234	0.178951157782	0.169432951122	0.0994291096899	0.724044767588	4.7161608401	0.999909009404	0.158939689346	5.95383462014	9.66129615969	4.53189766355	4.23319341694	5.45716938272
Phvul.001G020400	24.6392749961	24.1064364068	25.659429706	24.9474748121	32.7171678966	27.6270464519	33.0543535382	40.0759527011	29.8687203164	32.6771948843	26.3134551511	22.1797479375	54.0300972856	60.4633577897	74.0652861144	62.3741103531	45.8267212039	54.7305228893	51.5053196958	44.3533908286	39.1754398302	74.9611253687	42.0191461294	36.9040127147
Phvul.001G020501	12.9951366524	8.99465460892	51.8825686105	65.6128781991	2.67382397535	0.791101218815	2.15621521078	4.55651532945	2.46292792911	5.43052026822	3.49916730887	4.18769954862	1.18943231977	1.39081720837	1.82070831866	0.485609853257	0.634281200012	0.477997000516	0.31651024543	0.559684707721	0.279477378296	0.481446892574	0.20461757399	0.685201372831
Phvul.001G020600	49.8973420816	50.9212739659	89.1621633357	69.7848400143	66.5305099246	65.5854665734	54.770658222	74.4309218592	52.0996546686	90.0245974678	64.6373526949	54.9339608842	113.813779855	132.440509634	142.049465083	126.493728348	91.8837861819	122.062713719	110.770480587	77.9002494226	64.5076838717	126.599791296	102.693646365	47.7244501172
Phvul.001G020800	0.328956464749	0.320341678852	1.3550391753	0.741280650119	1.48554690046	3.06823690532	0.534681105956	2.03603660725	1.08549010077	2.9864836817	5.32462602308	4.25492109998	4.10988775926	8.2987662996	10.0941876012	0.60430191407	1.98789511897	1.22931190025	3.90588963488	1.82795987454	2.50828082091	0.551691000526	3.94393433226	3.42255196174
Phvul.001G020900	5.37226703734	4.97761685601	6.01577831671	5.75918043554	5.13662687772	12.9582324446	8.12267265292	8.1916912399	7.95151319971	10.2113180971	7.9277130952	11.8414796169	11.2641709589	10.4667257275	15.7241248926	15.5157283388	11.6384705715	16.41682638	10.0739658987	10.282502561	7.3177222568	9.51445460078	11.4237733392	7.86545360982
Phvul.001G021000	2.40853124654	3.68634890884	4.05017802241	2.98680900247	1.49180759321	4.91297301373	4.31411929717	3.10715566615	4.09379888962	4.47173150308	3.45361543881	2.6714189056	3.81213058486	3.64776526418	4.0243932147	2.0842630166	1.8262200319	1.74480870069	2.17631659094	1.66723994988	2.59881527303	3.65240209767	1.511594188	1.69377770207
Phvul.001G021100	2.30414778829	2.08245388831	1.49300680042	1.63351299626	0.566585510148	2.72207312884	3.71882861036	3.15469990226	4.18604455225	2.86597337243	3.36266071816	1.74930948887	5.54491721435	4.98748996121	3.65853928609	5.70395083037	4.40797670858	5.39606638864	4.56999232449	5.40139482266	4.5403140366	7.62166904195	4.6634618641	1.66368969691
Phvul.001G021200	15.8719981342	11.4668577062	7.85618587254	8.17794671078	5.04817541992	20.2695205037	4.24894300827	4.49411655925	4.73200418175	4.08284193879	3.87911335256	3.1019405245	5.51827908241	7.42999246892	10.5063110959	11.5130784915	17.7923374816	5.29782539311	5.27538017114	11.8723475721	8.93815814496	5.05752397957	6.63914307401	2.73436119067
Phvul.001G021300	6.0044463144	4.61987313372	14.503976455	26.7218166091	2.39869702255	0.94553162025	0.60997129181	1.33557408847	1.98134638876	5.09953985835	16.2367335606	13.2146632472	0.3061952277	0.413120403414	0.565677761102	0.294142136487	1.36069025839	2.89530902273	3.25916574009	2.04744519901	2.06026560199	0.929540536567	0.614537519742	6.10313540862
Phvul.001G021400	0.302721354119	0.298069103858	0.132254539407	0.0442141805091	0.0408952796039	0.484849830227	0.227226313508	1.25235790083	0.776937402835	1.12050030692	5.577205748	2.47727016986	0.780436182728	0.566983356811	0.380257626586	0.360439921188	2.38324363052	5.23669071491	7.06895726688	0.520369930283	0.359059412001	0.273372748352	4.32035775549	1.685959559
Phvul.001G021500	2.5201974417	1.54614470483	12.2215158441	7.61944668242	6.74108620727	6.8243181492	1.70252164103	4.7787344488	2.32852035776	10.9787164177	2.43762827432	4.42745587447	0.112452229642	0.0	0.474854656602	0.0	3.59800220538	5.07098002009	3.19186733248	1.448176578	3.74720031109	0.113793310524	0.0	0.863744503411
Phvul.001G021550	0.315956705893	0.344604243878	0.662576982434	0.666182121534	1.4628410903	0.56421382393	0.380156486701	0.683596090754	0.0	0.323858759623	0.174631442307	0.85395285699	0.0	0.0	0.0	0.0	0.318095566441	1.21097370626	0.273111821393	0.0597743616451	0.244288635665	0.0	0.0	0.10774605759
Phvul.001G021600	2.40630346618	1.40121785781	1.93810243678	1.35440335085	11.5581314049	9.15604915573	3.3948672287	0.294833983347	0.593510076151	0.0658431643624	0.0	0.0	0.0624845464286	0.0	0.0	0.0	0.327433229938	0.397867705901	0.771870917776	0.711553060158	2.27317004135	0.058008920703	0.0657442931969	0.440865260736
Phvul.001G021700	0.201122785889	0.154477764497	0.96382103462	0.147454878393	1.51471451204	10.4479237605	1.29805450411	0.123496320223	0.0	0.0	0.0	0.0	0.0	0.0909522373563	0.0	0.0	3.02084786988	11.6773764782	8.44718270568	5.4812877731	20.593251195	0.511617138826	0.347904151002	0.166501358792
Phvul.001G021750	0.562070350484	0.478931884995	6.8142991302	3.14007946444	2.9897947013	8.34039278389	1.69868978831	1.80738015234	1.62287911448	2.08846286962	37.6675425492	63.234085438	0.0	0.0	0.0	0.0	0.0	1.48217916665	1.22352727003	0.248447297541	0.964297246046	0.190341771057	1.07861731026	0.180597894731
Phvul.001G021800	1.24677423198	2.51387556325	1.55745313713	3.07018180053	0.722357486432	23.8387636397	2.24087303731	2.72010279502	0.662539425535	0.841455285118	10.0993819185	8.38536106934	0.220865887123	0.695976117129	0.887875721229	0.333713776432	7.38311969944	12.4745430722	8.87106617301	6.93000086965	7.58123419268	3.23778808001	1.04361734252	1.28832619225
Phvul.001G021900	0.644719114995	0.710324529026	1.89790153435	1.64178782257	9.36136408398	2.13251089548	0.464924900526	1.38180115282	0.617031361986	0.752512742408	4.42609996912	4.77633276401	0.356068824181	0.609304265848	0.668897930246	0.259653394638	3.61567835488	2.5201875159	5.0252788123	3.81690206059	8.41416123116	0.540897592615	2.13386889811	10.5711617683
Phvul.001G022000	53.7842937629	37.1732663077	80.302837607	57.627844283	42.7066487468	58.8876765383	38.3603998312	63.1203201137	46.9274080862	81.8721429608	79.7840571961	81.1359954291	102.722367324	149.000482321	121.688786067	36.5748628312	43.1395010632	60.1829297149	48.4566358119	44.7118070188	38.9312719333	77.6829474574	65.9903200262	53.183932714
Phvul.001G022100	0.477555580064	0.423194814868	2.56623583638	0.502197958605	5.77722974527	1.43750728937	1.30743203777	2.26301371785	3.41956685854	2.59434581101	1.84763775293	2.61369718487	3.02583869788	0.0383331397242	0.134971264887	0.204699250937	0.151508943249	0.241788243709	0.226811701868	0.232198927607	0.109240306614	0.0431256928647	0.0	0.040918024966
Phvul.001G022200	0.867405325637	0.790205118254	0.399912535826	0.0	0.417350933814	0.993230623444	0.967189271139	1.81681489882	1.58578473472	0.479580550942	3.13226785272	0.92932066596	2.50724753462	4.02416642849	4.22680621943	0.915517399816	1.64691639003	0.273080282826	1.89177903529	2.03091421259	1.89290679445	1.02710482726	2.58552140385	2.10275553571
Phvul.001G022300	9.74389316829	13.8200656245	6.07496570865	8.12924240192	8.283588607	25.5168030813	10.3014473236	10.7187700214	7.92592377898	11.3773128747	13.0519503409	11.9655579794	6.52586641519	8.36860711359	12.0758722768	26.6092472905	67.6762553308	20.211739793	20.0722194908	28.2642387728	28.0801159454	17.6599735258	26.0047333258	23.9180262679
Phvul.001G022400	0.0	0.0	0.0	0.0	0.0	0.0	0.0219960683071	0.0	0.0	0.015852898009	0.0	0.0	0.0138020658395	0.0	0.0	0.145846363475	0.3761850403	0.378476221092	0.844733987757	0.341817426016	0.448127837571	0.0558666651231	0.0316581860796	0.225278764173
Phvul.001G022500	8.83591321159	6.5338700482	7.3069308206	9.57830495447	9.21606844879	8.25186690415	10.3979330616	9.07104131408	9.71460825846	8.8974957223	6.89249410987	8.75656066407	12.1979450311	15.1923597687	18.8439275185	7.88172964696	6.23191465108	8.12957032009	8.88411828851	6.05261418623	8.42728206988	8.9206015322	9.63490707826	9.41993105527
Phvul.001G022600	1.85467471392	2.12071575294	2.40470282981	2.77876422975	3.34608156086	2.70559360416	3.75807242671	3.32112431354	4.05371261162	3.41373138108	5.51124439773	4.41982397467	3.16787695661	2.81739628995	2.7430504638	2.76963247003	2.59407784275	2.47378609148	3.20458003938	3.719982132	4.60749807697	1.98102359917	5.47009707448	6.92038991572
Phvul.001G022700	4.46083050571	4.10777873383	3.1401910639	4.04584875061	1.3957076089	4.96681842966	20.503409798	17.4693161901	19.4280242622	6.77851568558	1.03068558669	0.760726425527	41.4978755453	15.0563565397	14.8098765747	19.1135361772	4.247579601	7.63613865244	9.61238205087	5.32936106549	2.94974994981	2.15363693993	0.55129688037	0.293033551719
Phvul.001G022800	0.358711608653	0.670856442046	0.783890882691	0.257480554363	0.02948010306	7.71971744828	0.376115019416	0.684893482769	1.17065486334	0.487563685622	4.42378663086	2.70710754072	7.4392763133	3.11940158857	6.9075339073	0.123087926431	1.80146606679	3.93965037073	3.69788354571	1.8333502616	3.35034772149	0.427619683233	0.898728512415	0.498403289613
Phvul.001G022900	0.422930021337	0.1446310858	0.833327678131	0.278900708178	0.128982628552	2.33518372946	4.85094717117	3.01341739836	4.89761272152	2.9718459401	0.977242177147	1.28930480986	3.66065519739	1.92903973272	2.1294636944	4.18106489347	0.519436747746	2.50505947525	3.78894205195	0.56302106454	0.808633132847	1.37187255812	0.0723840314171	0.181793907278
Phvul.001G023000	1.88700186808	0.633833542036	0.143374532691	0.143795158122	0.332503233655	1.92468255646	1.61411993442	0.629458900686	0.505357491217	0.308350030289	0.529037122276	0.110871728168	0.90300148297	0.658559413893	0.824459557429	1.5473533518	0.751951236264	0.876933865976	0.476251331738	0.96706758582	0.563021183351	1.53118297093	0.867681564823	0.398348237289
Phvul.001G023100	7.59054390238	7.30216392777	9.90552588739	6.39269028345	10.0278371379	7.24422687515	8.43533991531	10.3660203199	8.50089047533	8.15087726219	7.35547634996	7.14929331872	10.4393729862	14.717891049	14.2401606059	10.8171902009	10.5292305564	8.20753293121	8.73957828458	8.07568384992	8.26823074559	9.28789753826	9.78654376768	6.08142572286
Phvul.001G023200	0.62819627407	0.326263961991	0.392071113555	0.393221353267	0.472815872731	0.683417629731	1.69820099691	2.34416321645	1.51695534837	0.674569674105	0.082668665966	0.121275657841	1.49494270175	1.63280921349	1.06920234469	0.0256447450929	0.126540382573	0.0252427152192	0.0	0.0793361118199	0.0912375856826	0.0810418745116	0.0	0.102524295048
Phvul.001G023300	13.2459658393	19.6248416609	19.4259924269	18.539186749	23.6133168097	16.7782697288	17.4211516909	9.76201798219	8.28865651454	3.7107504843	9.18106247757	11.2818961823	6.51932806814	10.9203806857	10.6983011149	15.646453175	29.056644937	18.7899142117	15.3762838932	19.4302482916	22.558303787	21.3887905532	18.1094504519	19.1112130907
Phvul.001G023400	8.617119925	12.8860201885	2.57414965589	5.93791362147	7.31296910847	8.8262994111	9.82874086034	4.25461442757	4.9902600081	6.03940748979	8.41281955168	8.39366949571	5.89346624901	5.4783564301	6.1984906985	8.37645804889	8.41188101808	12.2641296673	5.6550740029	7.37917030858	10.5390422896	16.1841554915	15.4024898852	11.0013871567
Phvul.001G023500	106.286987513	85.9352487215	68.4850437557	117.491942309	71.8770882633	110.684541363	128.740044214	110.867844465	243.06226417	114.350659542	123.157160311	87.5062254576	163.435919094	202.096278172	138.61346444	155.657658496	50.0654972497	124.761686092	141.603936084	96.2974247471	79.580603434	160.930443098	63.3299717641	62.0818241831
Phvul.001G023600	0.798744462834	5.220096243	4.80019723439	1.5755824886	0.728656345865	22.9584964123	5.35082220971	4.50788502532	37.8380020879	7.37156050586	2.02425472329	0.854884683958	0.0891378936445	0.0	0.125468221814	0.0565151816566	0.246472654755	1.46096887086	2.00300248329	0.2943413034	0.431582936483	0.69154048492	0.136305393534	0.39938926473
Phvul.001G023700	3.49890057961	3.40622219321	2.2173368323	3.53691953832	7.17347743665	21.5960770674	2.62479815651	3.85227380804	1.42100522283	4.17757394771	23.9076889063	36.3182629732	0.789189950062	1.23452721812	0.941802192459	15.6895455315	34.4789113527	25.3980885619	11.687233401	29.2315710664	19.3053253764	4.67251413613	10.3885066733	40.1578454049
Phvul.001G023800	13.9623354509	12.8198580901	21.6493457207	23.1531944665	5.41225957872	5.44196885367	7.43519557927	7.78571610656	13.6337635816	6.77644757059	4.73056008298	3.6132763587	5.59153238642	5.40608644218	3.7560269837	5.11434131184	3.62376470122	3.86153660002	3.76218511542	3.22766107164	3.57876841583	4.98371208103	3.79041412962	3.2570794634
Phvul.001G023900	35.9107364584	30.150136385	49.4934488783	71.646947085	21.4026119905	16.717446635	15.0770156777	15.3753101311	17.830665963	20.8503353814	8.64841428567	17.867946922	14.8714984355	12.1414018439	12.4810241335	5.49981148608	5.2400696886	8.67054905324	4.29382153059	4.61098769551	5.19001497017	9.30249892898	6.2190167945	5.63564220151
Phvul.001G024000	0.109411293584	0.151133575529	0.197826556184	0.194609668564	1.98177211333	0.218306583347	0.289386261744	0.153023834369	0.500444886695	0.79021537348	1.01086657747	0.952035442279	1.68661804575	1.17794141603	1.83700112928	1.76602764698	1.84976581493	1.26940088326	2.57362515942	1.80009412719	2.05590672585	0.46304162147	0.59759228399	2.24371689775
Phvul.001G024100	16.3353587677	16.0233239915	12.5143186705	13.8111764215	10.4666585676	15.1029774843	12.1069993065	9.76050179216	12.1345905493	10.6909439586	6.94105116918	6.71065897726	7.68243551438	12.9584077706	14.1612400374	18.8527550734	18.5728113043	12.7004393655	12.4145982247	15.8310439575	17.0753516731	11.5312257137	15.0115644329	15.4257189223
Phvul.001G024200	7.26792189057	10.8109140137	5.68712571673	8.08729137917	1.04146339059	8.83886118554	6.97356555817	15.0551652851	24.2329200843	26.1248142673	10.2039563005	1.81844324814	5.49232357073	4.76963752049	3.74323835291	16.7567343993	6.17176213612	5.05867416505	7.11399386285	6.56386221727	4.47441626913	2.11411519935	3.24564719437	0.968537415663
Phvul.001G024300	2.08754454152	2.31898385292	4.8640945534	2.54081489803	1.92707439726	1.60618604924	1.01713402922	2.61702103506	2.50026190451	4.04175732009	4.70066752939	4.33607121267	3.93287680248	5.89584503333	7.28396961937	2.12101768645	2.20764298212	3.03378601988	3.73329324481	2.01635779579	1.65069847327	2.68809663765	3.04654889877	1.49054552031
Phvul.001G024400	0.658511375768	0.50743667815	5.77889696543	3.01083159499	1.67089560633	3.15599696303	0.488631158158	1.27921812391	0.661334116355	0.469551788751	0.23736767091	0.077382323234	0.153302838533	0.0919275964701	0.107892579483	0.12272351204	0.423893319102	4.80782363892	5.41656089026	2.93607422939	3.99506884064	2.97334598577	1.81678097085	6.23103084875
Phvul.001G024500	233.509694576	321.167664828	329.430713214	220.626725097	579.891487387	195.464049732	155.281335358	262.233219009	159.091168352	189.294550362	262.462052851	290.018116806	115.662709734	74.7664240963	101.536256061	220.297428103	312.272650788	347.819791393	345.932287615	274.866899483	280.309587345	228.542862071	178.623793949	762.861471797
Phvul.001G024600	17.2018429099	14.1909336253	19.5779966115	10.4840776758	19.1065722864	18.9989019708	13.2657174235	13.0405909726	11.3971307938	13.8215949494	18.2119594342	17.9940838404	17.3114157889	20.5082904062	23.242144357	19.5851190594	22.1228428498	16.1411187425	14.5795453177	16.7607578765	15.6159191153	16.754894632	18.2973545746	18.0978902947
Phvul.001G024700	23.9629559993	29.5189458045	17.9403126767	24.6760390197	34.7975772809	24.4790354666	33.7517448135	28.1117938301	21.5984071511	36.8798441553	33.0620996315	39.9982562903	29.9195933544	21.9460973689	23.3458349617	27.6293474135	28.0486789577	31.3063872801	28.9310297136	22.3629449309	26.6755463997	24.368816139	24.7255176081	39.4037600541
Phvul.001G024800	5.32260868637	4.15543541366	3.57749233327	1.91359349935	5.19923160714	4.16600906558	6.69643243744	5.42021566452	6.09469745398	3.40400044087	3.6458730511	3.50420782594	8.8909115877	8.32576199595	5.91444370211	7.7999352487	4.57041222041	3.53172199642	4.78939438297	4.02172409225	5.41129246202	7.47691125952	5.26129383629	4.75542401119
Phvul.001G024900	12.4316736342	11.178833645	12.4802426041	13.2991600847	1.60795681415	15.222969014	17.8685707836	10.9673842061	21.8420436113	9.79417069891	1.09644756965	0.536166066247	10.6515413401	16.8791020553	16.2595453411	8.33319243176	4.33567310816	11.2994364705	13.6616306942	4.44282226191	2.92440472004	6.35965446825	0.913652309868	0.651568875106
Phvul.001G025000	183.498923639	558.659607024	231.268948983	293.314607882	8.24983682922	63.5157714131	178.212786329	123.578117672	151.071181975	456.255051886	95.9066750093	54.9653621513	81.5823352636	262.030661312	384.63256514	468.336815329	207.469199887	224.685980334	116.857110688	180.212471646	154.561366563	724.747218453	172.350349045	92.4579129637
Phvul.001G025101	31.5791322305	25.7635420884	9.62289539332	20.5086440021	3.70254040242	71.8409413253	16.4935284225	13.1599867342	6.74509131954	26.7246730353	40.6952654441	51.300550733	13.8115278026	13.1932260082	15.2486774151	4.14843821792	10.1908259079	14.2919126144	6.50520251663	12.5388245478	18.0671803461	4.59596068031	4.78187007549	12.9390866662
Phvul.001G025200	77.0795097715	39.4238362075	3.39319727368	73.3998027203	110.670174773	92.3489252473	57.6150652167	29.2367389932	10.601021918	27.7430082348	17.3173774896	56.3357169482	23.6551629267	68.2001468181	120.676364028	55.5867864792	86.3985835667	76.4128282307	21.3315989056	46.4247388215	87.0055623169	71.0147844016	69.253372207	163.898642565
Phvul.001G025300	0.134331278732	1.73981796712	0.0	0.0	0.408309788498	0.569514691443	0.0955238060759	0.272812098466	0.310286321258	0.0688454470141	0.0	0.0907660583845	1.01896572237	3.23481070598	5.82144930428	1.61223189905	5.11414149946	0.566770398318	0.956995600569	1.30630151412	1.28033876135	2.42615926211	0.481194473005	0.74813719075
Phvul.001G025400	29.5329803908	20.8506839413	12.4417233368	27.7293872822	9.23324535056	27.9036887043	54.8278343526	32.9880347804	34.1085111665	34.9204505907	28.2739084813	22.9483489243	64.665029921	46.3959714293	46.3053639025	78.3049943942	32.682100142	44.9469917362	35.0662091665	30.3976802167	15.4414545013	88.5817703921	24.9365669122	15.5442020077
Phvul.001G025500	4.01616079491	1.244404214	0.957055641294	1.91972681185	0.221953013235	8.66830566257	11.5534818785	1.23581548878	0.0	2.05830233894	1.00898166666	1.2334874601	1.14038094419	0.879204961111	0.0	2.34748051235	1.15833119432	4.77540392018	4.33510827608	3.55046052555	3.89748250634	19.9473837794	16.0680176407	10.6362384042
Phvul.001G025600	5.87112297314	5.86896866165	2.68672316069	4.86397342864	3.05129904944	5.16768188284	9.15630967725	5.39200250179	5.6968110314	2.87253594795	1.84522567199	1.45689225542	8.29245275688	6.02583507459	4.63025330911	7.43710280793	2.8230847868	4.03609204373	3.85883412064	3.70333784614	2.79877105214	8.53010449682	1.61234573182	2.28774226175
Phvul.001G025700	3.35542497213	4.46386739344	2.79575399734	2.65452316729	3.38608040653	2.37858057629	4.0488936911	2.96296752694	2.2749021949	3.54462844833	2.49438248249	2.26449631698	3.60099745469	2.7900250414	3.23871527974	2.77569562393	3.50462834624	2.19640646486	1.74808966725	2.33239296414	2.65870532003	2.57696768858	2.79013271821	3.59852282373
Phvul.001G025800	14.0037582638	55.4304944846	13.8812615741	7.73443653533	1.28769434125	5.83729025064	13.6401679453	12.0292849808	18.7556541627	61.5774161037	0.813022417351	0.238542203027	106.750158113	249.752338209	382.483652637	0.403533840139	0.0622244030008	0.446858644624	0.093151086924	7.38634500018	0.0897295264151	0.106269785861	0.0602203236583	0.0504148393004
Phvul.001G025900	7.26559998352	9.88056945918	10.7190231825	10.1745521028	2.50806904955	4.92235928696	14.0718812992	11.7649634532	9.02376270695	10.1418169791	8.42499691662	9.05379795711	27.5157630677	21.0716122346	26.657305482	14.5700290466	7.8959576413	9.70485312811	8.51126258204	4.4703525708	3.32677971077	12.017886591	5.49301998415	3.97294787451
Phvul.001G026000	32.7804979714	50.5184447579	12.0779302568	41.0832764208	37.7294163082	24.0062099176	17.823289805	7.51607080894	6.41137427941	10.5552282623	13.4235865009	15.0053244584	6.01915355505	6.9959349927	7.42643062362	13.7069432876	23.6882116172	15.1775146665	5.93225343043	27.1881092025	48.7201593503	26.8703049973	21.3628369993	44.2829010684
Phvul.001G026100	17.93616097	17.1919720486	14.2488116878	45.3739029301	36.9834200819	32.6207474112	10.7762640253	25.5480231302	3.46659216501	99.4089319156	1021.69120437	2062.39991186	19.0443198884	24.5928770742	35.6919192563	5.14635316435	31.2004993679	48.5872301669	26.9757405992	16.26084369	16.9836772125	11.4868350154	4.88899239448	12.2944815306
Phvul.001G026200	14.1941972	6.64441190101	1.76617523709	2.65703513785	1.14687392958	28.3751262986	10.5727074447	2.61509473146	2.17885599723	7.85011838414	22.4060771056	16.0252200494	2.74585641496	2.09123198952	3.4277166182	16.327208308	53.8678815985	16.6398067604	11.0579449591	7.12790332925	8.54539286343	8.29524516163	22.5035940701	21.7066895471
Phvul.001G026300	7.10658438199	9.90484204077	9.26741931187	9.01507055731	13.1055828246	8.62139632777	10.7839660078	10.4371423856	10.191197371	8.59638438517	13.9207448801	12.5548606035	11.398436503	9.92183072169	10.4178442895	9.45711813127	12.9171587852	7.51438090016	8.78486627321	9.57046276918	11.4483663736	8.43773502927	13.7397379805	17.9361692589
Phvul.001G026400	8.52560548677	9.60771444961	21.2899182937	8.97757649334	0.935801893638	0.150105601918	7.49170971382	7.83720463614	3.25373346109	1.9960329354	0.128316146738	0.0627469707962	12.0929968385	43.446197523	31.5535207223	0.140113967276	0.0	0.0391810840576	0.0562338936595	0.551528130942	0.0	0.0	0.0	0.0
Phvul.001G026500	7.07636957741	3.00155404576	0.390701323485	0.402091924821	0.829097002687	0.944144962177	4.62091020298	1.10726249515	0.240770863561	0.998533735484	0.538430353475	0.32911752071	2.60155091795	23.1038221541	14.6787103936	0.145313594133	0.257553686309	0.0	0.0566777097988	0.319077719688	0.0	0.0879724795154	0.0498517160501	0.0417345191928
Phvul.001G026600	6.51960950478	6.92959875727	1.41741151938	4.18347699992	3.43742203715	5.1613479002	6.2510916886	4.2461994465	3.21171591841	3.46801780901	2.22012457865	1.69110461618	5.12879774889	3.64591829443	4.27910164601	4.29117739661	6.2248257564	2.9593409022	2.43361846876	3.93346433894	6.39656319065	5.05044755184	6.57775814466	9.18669594664
Phvul.001G026700	148.280632566	384.554520586	2.81404423116	158.871967523	427.188664959	223.433196448	72.7669947108	5.51109005613	3.71953696939	28.3346233068	39.5563074344	128.571499825	3.11357262429	3.51866111138	2.52841458515	77.1910586735	170.718611447	394.740436899	23.1562872649	194.197854545	381.925883725	127.643922477	116.327126276	558.171342639
Phvul.001G026800	0.0	0.0	0.0	0.0	0.0	0.0	0.0291801828359	0.0	0.189569740942	0.0	0.0	0.0	0.0	0.0	0.0	0.0351783823176	0.130187079477	0.450149630479	0.649641586041	0.290213173689	0.187733821837	0.0	0.0	0.0
Phvul.001G026900	4.04135774854	3.34044045271	3.32651195249	3.92653446742	6.21914777669	3.94823608255	5.43529583411	4.12360224884	4.87041746677	3.66214985698	6.17770699151	6.51673749714	4.47768537619	5.45364247358	5.66505077755	2.71140436509	5.09972778561	2.75950870808	3.38447530037	3.82299982341	5.46337168124	4.42530118791	4.5458362692	9.46812801917
Phvul.001G027000	0.0	0.570961933484	0.548899558977	0.0	0.0	0.0	0.0	0.0	0.0	0.0	0.0	0.0	0.0	0.0	0.0	0.0	0.442891339006	0.176699006534	0.0	0.555352782739	0.0	0.189097707194	0.857254019135	0.179417516334
Phvul.001G027100	1.19699384239	1.04761944296	0.738873561695	0.734613367084	2.93446202142	2.93204603696	2.11890859774	4.5985189472	4.39703371523	3.22682381737	1.73746147996	2.7933740582	3.43496966845	2.25808302138	4.54233229237	1.46213293976	1.9558559549	2.59370446877	1.81759782579	1.73844038711	2.51412888599	0.885070040414	0.571969975155	6.13271663058
Phvul.001G027200	5.52812721181	3.16225070853	1.72270015433	3.45550826132	3.61913972168	4.1957513123	7.00997776896	3.08808482137	3.75039285676	2.17937894711	1.70933364705	1.82846376438	4.79534978548	3.66163007333	2.91358784775	8.78233885797	4.45616824169	3.16427144009	3.70269248051	2.93909780403	3.09505963739	9.14651063719	3.64003245048	2.94796780684
Phvul.001G027300	18.1997216346	23.7135121224	34.6899175934	21.7362616438	25.1624199983	25.2423608401	19.7641836184	33.7230955265	10.9300858972	17.6155511521	30.3210351855	58.5353238459	7.00708117242	14.4001250782	19.2524228043	23.4033662765	16.469735259	22.8609582599	30.5209564654	13.8828055342	15.5424865378	10.6829270735	12.7727196521	25.3735462113
Phvul.001G027400	73.8373431353	70.3395441692	39.0563931093	66.4656435979	60.4165161331	44.4868106804	97.4229398531	175.118035391	111.912619662	272.029180834	131.410970315	262.325022942	209.891147786	51.9954310582	73.7183222136	14.3810401703	11.5381821564	38.3649932035	26.2648044274	23.9615664478	33.0149720763	13.6697644955	13.3025465975	68.1999599564
Phvul.001G027600	12.4059884213	19.7697444672	75.4348943039	51.737157106	23.5258530707	10.8351250419	7.73173902879	13.7639739088	13.9995709633	15.6593140479	19.8143056203	17.5793469692	12.9408111289	11.1497788584	10.5315177137	7.79368464373	10.8526624342	9.42003852847	12.5020604455	6.5893497754	8.79764293094	12.507278092	16.1508819485	10.1360054367
Phvul.001G027700	2.31232234857	6.25269490163	5.59418149192	2.38536401666	0.908613647431	3.60080478572	1.37676751758	2.71004260218	4.75428874107	3.37943715356	6.42539571299	4.22002449937	1.46395561666	0.514174222805	0.377168998566	0.83765509482	0.959667081332	2.05280583053	3.37687496393	2.62344591437	2.65975458489	0.753787249888	0.340677923431	2.56548960071
Phvul.001G027800	22.1033979212	25.1985919753	26.0584067715	24.48562284	47.8723325291	28.2272979316	17.5917558551	24.7651776847	12.7422879346	36.3544583608	30.5095007705	59.3997731157	24.3395701779	35.6264913086	36.744575663	18.0520629551	40.8818036455	36.4882278301	34.6591906673	40.261789507	47.5721110018	16.0058185191	84.9093642135	66.7486629557
Phvul.001G027900	0.463806074675	2.00278176354	4.14048978953	0.540299856413	5.00271123223	0.384323082766	0.627399802936	0.451424717119	0.0	0.796161570938	0.669183625723	1.46835207823	0.795671441841	0.520315540648	0.615357799689	0.226750239722	0.617215429998	1.23648211782	2.79652289984	2.08854620648	3.40110379577	0.470424522855	2.22158375866	3.64415751925
Phvul.001G028000	8.09656230411	4.66854472243	3.87958628506	4.88278341274	6.13929272205	10.8761830123	11.5356676737	8.48682854141	8.17789953773	9.16168269341	8.74153749656	10.2748164679	11.9129080777	8.52566006447	7.87381281137	22.4650057618	10.7106289986	15.2806227825	11.4627095327	10.1849889421	8.45274083551	16.9031768428	11.3458035332	7.50920811568
Phvul.001G028100	0.492892461193	0.0	0.0	0.0	0.0665859039704	0.0928747035276	0.662053455957	0.296595717307	0.253002692718	0.0	0.302694499998	0.666083228452	0.0	0.0	0.103189569608	3.52122076852	6.71832092707	5.40698959995	7.10957757277	4.9867831927	6.18029368862	1.68151499628	0.952870813578	2.01775699138
Phvul.001G028200	15.2463593077	11.5129552398	7.3906345729	5.90912799595	1.95093070996	38.8583085047	9.74605331682	6.83967379107	10.0738945978	29.2127825297	14.9225723347	10.1169390479	10.3125248624	5.42420041022	3.53421866286	28.2426406988	34.9836966893	41.266796085	27.2958471858	23.5415817464	17.391406679	15.7957831924	7.18914679915	2.21943979542
Phvul.001G028300	8.77424396309	9.79921049375	10.0822068683	9.85899093129	14.5259941098	9.66168694097	10.8548802256	13.4093978213	11.1053517344	16.9771245151	16.0102735255	20.0762058052	13.686771599	12.7739525526	17.6194593193	11.6848253392	14.1600610773	15.0921037793	13.434200481	8.30935272226	9.34813012112	7.61966923236	17.3452832065	11.9875536743
Phvul.001G028400	0.0	0.0	0.0	0.0	0.0	0.0	0.014674671658	0.0	0.0	0.0211525141551	0.0	0.0	0.0184160897819	0.0	0.0	0.0176911574844	0.0218236311974	0.0348276302734	0.0163351906055	0.0547304191685	0.0157351778206	0.186357160713	0.0	0.0176817262474
Phvul.001G028500	0.52221695155	0.284782969268	0.0	0.0915273174352	0.169313790047	0.0295200769158	0.643676306957	0.707043580376	0.0	0.0713703411589	0.0	0.0940948869316	0.714580305231	109.434147091	196.33266327	0.0	0.0368173729247	0.0	0.0275581455203	1.78509484525	0.0	0.0314392276019	0.0	0.0298298071166
Phvul.001G028600	10.0475144326	7.89954259487	9.69484935337	6.15808470813	11.9162825547	9.46035400001	17.5333739291	12.4351927364	9.96677274344	11.2465445391	7.49529238091	6.49743524436	10.6167561743	46.8071974534	40.1858600948	5.02015313031	4.88906023578	7.75027850305	8.2460890758	13.8958401915	13.4893388044	42.9178120898	144.723775923	21.6015582869
Phvul.001G028700	0.10950385813	0.0	0.056840360422	0.0570071159863	0.0377004656287	0.140655674099	0.0803360058023	0.127709298074	0.277481024308	0.015780634545	0.0	0.0603644969812	4.7388459844	0.954173920181	1.51088386883	0.0758438779949	0.0142174864359	0.0182977651437	0.0681426207498	0.866846493813	0.033067835623	0.118273416698	10.2708604888	3.90926542172
Phvul.001G028800	1.27832458763	2.51735835012	4.42131066209	1.68035937895	0.474901958492	0.346253570508	1.55291693718	3.87016730875	3.44487456918	2.45680385729	0.883173478799	0.767776733267	1.71118081116	0.171017423857	0.0	0.030441143801	0.319191014895	0.584296465497	0.351349174495	1.77362044163	2.32849239869	7.18288348123	8.95841138949	1.53645823214
Phvul.001G028900	14.3045711687	19.6666909267	5.93929508653	12.5091109708	12.3231012801	12.9489274589	18.9907271383	12.2298538172	21.1437964629	9.67682644559	12.6483058928	10.6554474028	15.5558652579	23.7646489488	15.5112751203	19.333344808	9.39280443713	11.8923180027	15.4721056761	11.5642201803	11.7364507187	17.4328293628	9.70867458447	11.5575840826
Phvul.001G029000	5.06757757943	2.83533743026	4.92200044094	4.09500167332	6.45234691836	10.9752834956	13.5975126195	10.3469809438	13.472015796	15.8413007169	7.5006453701	9.23187249871	15.1029707872	10.5247522215	8.96543143734	9.19202367889	5.66907971605	6.61546524337	5.38981467998	4.36345089273	6.77841440514	11.4456062772	9.57430044117	8.21341631232
Phvul.001G029100	23.0696787286	28.7383678847	5.81690961202	12.03257341	6.35160343718	314.816146228	141.347047267	21.0300808167	11.3194061872	38.810056085	16.4811258603	84.9014865353	10.5617470749	4.59561574997	14.1986167532	705.758492043	1285.6272796	84.6544975613	31.0326192438	17.368982837	11.4565377476	102.242502558	215.232770555	39.3728011438
Phvul.001G029200	3.7620390504	5.62527268557	10.8158163099	7.01900115581	5.01664253777	18.1105671879	2.76150639383	3.28614573152	1.68189290046	0.124391205401	1.34148698863	5.41192623118	12.9958997211	1.75341443949	0.228658705381	0.0	2.82343228616	0.204810212119	0.0	1.18012466332	0.462667870578	0.547953583345	1.73886184563	1.14378666663
Phvul.001G029300	1.48034707349	1.89392251107	1.59314750045	2.96738260246	0.738941129427	12.2415654959	4.15763871172	4.11436132239	4.81322195903	11.2579097441	2.87928914633	3.05062508424	10.0727027649	3.06649535217	3.24078169037	3.11424780555	6.12707760831	10.2732802399	6.95726724419	6.29399820438	5.28365203589	11.8095669068	12.7072226861	6.17458818407
Phvul.001G029400	2.60236533105	2.21754712808	1.57362291978	2.51880717744	1.59919343218	6.01264804469	6.79194300308	6.14040822392	7.29325403421	7.60746773664	3.07820356467	2.34756145969	8.65010877267	4.27504833903	3.56510308179	6.54782476261	5.33625219354	5.24306972035	5.33671705069	5.03661914839	5.46374454127	19.3224113225	21.8920549703	5.34277170224
Phvul.001G029500	0.13757599561	0.0937811871423	0.0	0.180843830101	0.250903406265	0.291635542478	0.0978311443869	0.651937446254	0.317781159936	1.19864246879	0.380195990336	3.62538053489	0.491095727519	0.110431541009	0.12961008743	1.3563220738	0.363727186623	0.174138151367	0.435605082814	0.7905504991	0.209802370942	0.186357160713	0.352012519935	0.176817262474
Phvul.001G029600	3.47178435213	1.59227811113	0.461322325972	0.967412893385	0.019452061834	4.21901602654	7.85012491729	4.89549560363	11.3822784454	3.09943749546	1.01691747752	0.540516976897	6.88182375245	2.00340186644	0.934503293301	9.51863783479	4.85588054609	3.53715674204	3.86263018307	3.42280351789	2.61062512022	8.01859266235	0.638606083918	0.411249138562
Phvul.001G029700	1.09251525925	1.09227500319	5.33361846911	6.39979692361	1.94819115453	0.154395287194	0.489529123249	0.197224773657	0.84118542336	0.149311864624	0.0	0.0	0.129995927873	0.407163620667	0.54893684088	0.0	0.308098322787	0.338032882066	0.490055718166	0.0965830926503	0.388751452039	0.131546231091	0.0745438277509	0.0936091389567
Phvul.001G029800	23.2563951637	18.0768139672	14.9560785756	25.5651424212	24.4755398584	27.3130911655	35.7833176067	27.4570643352	27.7906267873	28.4530796242	30.8838038195	27.7908592839	30.7715535015	30.5454796768	20.4257820537	30.5810457825	24.6992938204	10.0896979759	18.2029232875	24.6715957489	29.2049286463	15.9276932882	27.9025728911	32.7540116752
Phvul.001G029900	0.124722179961	0.0850191492195	0.163467897856	0.65578988901	0.530743117779	0.264387842159	0.310417507044	0.0844323574814	0.576181314803	0.447445153441	1.72337014598	0.0842733038431	0.0556515413849	0.0	0.0	0.213843480249	0.0659487833264	0.0526227698292	0.0493632767203	0.165389733838	0.0475500993995	0.168945688763	0.127649503579	0.0
Phvul.001G030000	30.9711326259	29.2630697778	16.8904701086	21.1611429505	39.0683406293	31.2053492001	31.1277219229	28.1743928792	27.0345013792	28.5624846553	18.5074782566	23.5819377089	36.4245118198	43.8193665484	40.9206352593	54.1884878388	43.4769474095	40.3786068048	43.0282008091	32.0863172555	28.1097045325	47.6189549652	28.4979726302	28.2925983769
Phvul.001G030100	3.71455188146	24.3470389696	137.816012346	172.024215618	22.2339018475	5.45134129401	20.0139944998	3.09491183276	27.7202950283	9.81151233501	28.821780652	2.50987883185	2.9324081422	1.37614689565	0.53838036317	0.48990897649	0.604346710082	5.18395881378	0.22617956223	0.378902901936	1.0893584645	1.41918145466	0.292441170407	1.71376731321
Phvul.001G030200	5.59282058007	5.99752039141	6.64470059527	7.96882517407	10.2732537554	6.75521313005	7.17211330919	7.15461505829	8.8602575654	5.78768650258	8.48780087751	8.22862001952	7.83970340058	10.2920809325	10.6390552175	6.43880369102	7.00672175505	6.47367462307	7.79257830525	6.53311085201	6.48368372629	9.12014976372	7.53602991578	9.22786253866
Phvul.001G030300	28.8463260934	30.5358080637	32.337313676	27.1383944435	40.0183199814	34.2748234634	27.6894913291	33.2677929913	35.3511386484	35.8890767319	38.5349577568	28.2868232344	51.1606646214	61.0675070054	63.795321871	42.2837253823	39.6648008012	44.8043028137	40.5110472456	39.1121092819	34.0862283607	55.6450473607	40.871679501	34.2715287941
Phvul.001G030400	0.0	0.21316437931	0.154662306673	0.0	0.0	0.0	0.0	0.190923251451	0.0	0.100997411855	0.0	0.0	0.0	0.0	0.0	0.0	0.0	0.184713917273	0.220910890522	0.128835709101	0.197050501697	0.0	0.0603866781435	0.123352020622
Phvul.001G030500	0.0961020171805	0.350476858383	0.0	0.0	0.116843656011	0.244462099274	0.0683387409047	0.364972873957	0.443964230192	0.164011693276	0.0	0.0	0.0857622178822	0.0	0.0905375301395	0.0823862677	0.152446287667	0.13340079328	0.162412954154	0.149951498277	0.205909581168	0.0433924997385	0.0983576039953	0.425670033465
Phvul.001G030600	87.7379609722	53.8457863164	212.158169606	143.421457725	10.3442427904	8.51624197188	14.7938773832	15.3454255019	25.8184589229	15.0045628809	6.4944691334	4.84439795193	6.86651472203	5.73814487735	4.24784394277	7.10386173538	1.80315743511	4.05770997929	2.73224804385	3.31888052624	2.90070648153	8.31804922879	2.87296663529	1.63893072654
Phvul.001G030700	21.8603765906	13.3081317438	14.9012772394	17.606671329	21.5827110069	22.6190839598	28.5051616053	22.9921326883	28.6209470382	22.2265723945	19.1201191963	26.5714810421	34.157250133	34.438240342	25.7679421556	25.6681150149	17.3021174984	24.1492341747	23.287771731	23.4108991062	25.0749161567	27.919552374	27.7431016405	28.6208403697
Phvul.001G030800	0.362890080652	1.2015145542	3.80499305932	1.09033027663	24.0775921687	3.78036111203	0.368647698206	1.05284280719	1.19746420097	0.212551962626	0.716328003637	9.73796435124	0.0925274413802	0.249677137015	0.0	0.266655553345	4.22144244727	17.4546023494	10.3821634369	18.286203521	35.4574281863	2.7152962033	4.56300500962	33.0476613581
Phvul.001G030900	0.0	0.279319507028	0.268526402953	0.0	0.0	0.260583700545	0.0	0.138695839028	0.473242446811	0.105001688971	0.0	0.276869127734	1.7369419931	0.822278021183	0.386032922273	0.0	0.0	0.0864426794556	0.0	0.181122250486	0.156219751025	0.555049385144	0.0	0.0
Phvul.001G031000	36.3949701921	11.5003054803	8.86301466589	6.8060542256	4.64063815431	4.66958549166	77.7283266506	23.9983508932	23.3444996193	1.32196740852	0.577972362298	0.490834402971	5.02373798005	56.1933789001	80.3926318148	75.9560448841	31.3769377744	14.7065999188	17.4673132868	15.1054416147	6.35542483995	6.83066283317	3.46174282422	4.86820991687
Phvul.001G031100	46.6135056151	49.4808654073	117.036030205	81.3904226054	31.9645166948	9.58357047575	13.0292273734	12.1660297518	13.1345194133	14.0675516694	13.6772149178	20.2068962978	6.98525160579	12.8478069256	11.5077143691	7.40237568956	6.19902306379	8.05642931354	9.50232936505	10.0848779774	9.47446475217	7.16364888452	10.0588228375	9.80442276602
Phvul.001G031200	4.24914174773	0.589416138973	0.584919412505	0.219988283042	0.067825014818	6.54806684227	32.3910635517	2.93863608863	4.35789084742	0.0	0.0	0.0	2.26524938867	2.88842510564	2.07591945127	0.0836907841817	0.518412771054	1.3611326959	1.8667715031	1.33154124598	2.92338181873	10.3981217623	2.26949815252	2.20096967549
Phvul.001G031300	10.7253548484	11.9775899266	10.4535385121	8.88501474813	2.98034196916	27.6155984823	21.1070315996	13.6033001619	24.7966118285	17.7781033456	20.0309668477	9.1042970192	14.2972316845	9.66525667219	6.84445250142	34.6298448645	17.8151767207	24.4079340607	31.0839364268	24.82670082	26.7907162312	15.4682571749	6.7775950955	9.28756419884
Phvul.001G031400	12.7170522455	5.52709404142	10.5151827602	12.78986824	7.16014655682	0.217109696558	11.6529500575	2.54224900549	13.8001468755	0.174967849355	0.471731688309	0.519025892301	0.152332890504	0.0685094774892	0.0	0.0731682237615	26.1301465525	40.0437724618	16.1130907612	28.6342335891	42.8542301926	43.8170179702	7.42496737853	9.28741061573
Phvul.001G031500	2.52114015894	1.06503622505	1.58236381591	1.49365278129	0.949803916984	2.37861148436	7.0954416154	3.55766932729	4.26508279994	1.85625180328	1.37382541146	1.10367905407	6.36939524154	4.95950529185	2.87695608033	6.42308134202	4.3184666721	2.72671683899	2.19241884885	1.78931619775	1.62452958048	5.45129549915	0.872218553135	2.22101883062
Phvul.001G031600	61.6302191625	65.7170038489	67.9536127172	44.882558712	11.2205119959	40.9733740736	41.7132134093	41.9090986089	34.3999210572	69.2004941873	27.4193223712	9.09932891287	28.8428238966	18.8533826014	18.9931956076	76.7897116248	188.679102205	49.5995831638	67.1730755269	52.4353953327	45.0297457304	68.6390486985	313.863469078	51.0074766046
Phvul.001G031700	3.47609511511	5.16968794122	7.09989646938	3.66208755955	7.19779146723	6.13528272488	4.65003658164	8.43444071091	5.00505326899	6.97483319936	9.83757124995	10.614695893	9.85776986683	15.6873695322	12.0888733321	6.33564577409	12.4578205755	6.90959930071	10.2725603707	8.38059543517	9.19391973842	5.87025056245	21.3065603364	17.1878474116
Phvul.001G031800	13.0336246235	18.8919961126	14.8299501969	15.5324082576	5.74659234936	13.2375646168	11.0509097149	11.8775024261	18.3612515805	20.8835421184	8.90576441739	7.01630000354	10.6404137758	13.5086562759	18.9581641799	25.1709729371	19.2362595322	19.0052889543	19.6987610768	15.5424297654	12.0403786899	14.8095364447	11.3605918211	5.21559049996
Phvul.001G031900	3.76196160553	5.57485929881	14.1524343347	20.5506199328	6.5451248354	7.69543572904	2.28706975395	5.76304337414	2.20462616136	4.72619073264	4.27000932897	6.05046752924	1.35804495847	0.975696851409	1.35679526844	9.20927056978	25.842334381	8.3962164835	6.54950774618	14.8638650138	11.6678562856	4.91527401047	3.99943744991	8.58529913407
Phvul.001G032000	25.525149633	17.9378184442	22.9929178709	26.4041275512	13.064236395	9.5201338811	12.4749775491	10.0352277863	12.7644274334	13.3964475171	8.72655190961	9.18656882499	8.76711756683	12.8847757853	8.34627750892	20.0398675196	9.73997174693	8.03091542224	7.98478875491	5.42808880049	5.41748925089	12.7926346226	8.48364629409	4.81001045842
Phvul.001G032100	3.44322705259	2.73614217368	2.73958101119	2.24029895321	3.64294308595	0.0	2.53841790433	0.722393796795	2.66678513946	0.0845283866815	0.0759658011579	0.185737493991	0.0	0.044129978743	0.155381977402	8.18404215656	8.71085183576	4.82894506614	4.77528077586	3.82451520233	3.77447426088	4.11923436324	3.19937791497	6.14683025495
Phvul.001G032150	0.084505136769	0.115208936133	0.44302872416	0.888656921804	0.308231484255	10.3540136841	0.630967336276	4.00448223663	5.85584867419	7.36258133647	5.48802194359	0.799387718947	1.62138096092	1.83145959258	4.21944293529	1.30400104425	7.81959485782	5.84732142692	17.5256721523	6.49944028226	5.09035337093	2.67093497401	58.1635404971	4.92359997345
Phvul.001G032200	0.0	0.126880429663	0.121977679773	0.0	0.0565762582755	31.5321344237	8.39876218683	3.45947696369	1.28981062404	0.0	0.0642978513069	0.0	0.0	1.04585165309	1.27132247523	0.21940504135	0.839279087416	1.55102461291	1.82108365699	1.41923488922	3.5990959214	0.69335825971	1.09538013556	1.35338759466
Phvul.001G032300	3.73850804939	2.5015096703	5.33805458397	4.56009511764	2.53597890672	15.5684812305	2.78436273216	3.11722257736	2.63968784765	3.25747233343	3.50403292177	3.41688102685	2.42210436399	5.90253273115	7.13242405772	2.62419065011	12.1224367802	14.3271226163	11.891240622	8.07770909376	8.78764099534	3.15075584771	2.95538312418	2.20821973857
Phvul.001G032350	0.626686655117	0.451458272987	0.0	0.0	0.642166845966	0.567885614534	0.78413937369	0.0	1.4800657524	0.510833216845	1.28803549156	0.272973643495	0.275566803906	0.39870922655	0.703488891407	0.670669723121	0.525289727658	0.536507495189	0.60943557044	0.408378023028	0.316249629117	1.19989091646	1.00403384974	0.602926304889
Phvul.001G032400	1.15854621939	1.60120884045	0.0	1.84817335795	2.72275814599	1.22974550625	1.10672679322	0.733400319158	0.724507710966	1.55597450366	0.770495090905	0.999797654021	1.72301193568	0.278148478606	1.17167065855	0.906981107044	1.97758725722	1.36708190818	1.01953864638	1.56249605773	6.03072147036	1.04667564474	0.659875777317	1.71914602014
Phvul.001G032500	2.84190247895	2.17938900182	1.62958122707	2.49045640456	2.01557330937	1.35546864608	2.16825138199	1.36273707952	1.3675821228	0.51583989821	0.572665270267	1.12013996376	1.10955983759	1.18811481231	1.39445364335	1.31966472046	1.06441244884	0.59952760637	0.890454672925	1.09915976958	1.1511869179	0.962393320603	1.30281224114	2.05453571718
Phvul.001G032600	10.2404598102	6.04035266617	0.328695234926	2.74716287899	0.203275949499	4.39473646046	5.91510886673	1.47137014359	1.73784628462	1.07107887233	0.115509642857	0.395391870771	6.90062777103	2.54986644299	2.83518895752	15.5870868462	30.8975212216	5.89019741156	3.63945489323	12.711166628	4.39815156188	5.17113769144	2.48117161311	0.537199217202
Phvul.001G032700	14.3172533683	21.0434057984	19.0485987939	16.3217701845	11.6852780568	24.3869604598	16.8488026241	17.2116911088	24.4907460929	23.1958880953	24.4672730286	19.6404110531	21.5275149702	24.0269013011	23.2052390514	26.495514112	33.7524703859	23.0369558304	23.6225887446	21.0260455	21.5860821786	20.533664242	31.1151726844	17.535809089
Phvul.001G032800	13.5271597683	11.3758455627	15.0047183442	12.3534420342	13.6074953354	19.8733290608	18.813222559	21.9006277659	16.8398592273	23.7902326702	25.6563858199	26.4775484235	30.5224588828	31.9573419265	35.5756360179	18.5544859696	17.4074011883	20.1380323767	21.528147699	18.353298764	19.6733781256	27.0031525873	32.4693532288	28.3537089412
Phvul.001G032900	11.0979849245	9.44345806592	5.50699229663	5.68323970991	7.88494802968	9.08755474003	8.82284562391	7.13161548349	9.56469196135	9.92434352653	16.9124888488	16.9931140583	6.76564872153	9.0671536581	11.1294694747	8.45695331548	13.8937822549	7.51506038482	10.4357766868	9.50155965564	11.0275221612	8.2485956381	16.2508599572	26.5182414056
Phvul.001G033000	0.0	0.0	0.0	0.0	0.0	0.0	0.0	0.133880011284	0.0	0.0	0.0	0.0	0.0	0.0	0.0	0.0	0.0	0.0	0.0	0.0	0.0	0.0	0.0	0.0
Phvul.001G033101	14.0096890469	12.8212510745	21.8968503223	19.2297618551	25.1286313068	21.2207496045	17.7663809713	22.8669567564	17.340223897	34.9572963108	29.7200630268	26.5930479139	34.1935614673	41.6286047348	66.0999516908	19.6199452511	26.5854913045	36.131437685	22.0364112251	26.2291688636	26.817209291	40.2404792278	38.564174337	28.1306160752
Phvul.001G033200	2.74684861186	5.14483367227	3.02818386503	3.23953899499	6.14879206977	4.1575941501	4.27170520296	5.45689776763	4.38801545183	6.44681343374	5.32080175779	7.25059347638	12.0503647094	9.8910558125	11.9957874669	8.0327848782	5.37538069866	7.79854269223	8.69731097889	5.31056098494	5.24594185563	6.44477714566	6.88379098779	5.87290461518
Phvul.001G033300	12.2883046352	9.81475463685	15.1180796782	14.7302557108	10.9764003316	8.27567414934	8.14074402336	9.92135982367	11.6105243634	9.80769027908	11.7196991206	7.63530415362	13.5355262901	16.3651084517	14.5675034284	12.5290044884	8.29045802978	9.99534063812	10.6911761197	9.88909701506	10.0039865381	14.0507742221	13.1602047808	8.16821775681
Phvul.001G033400	1615.2190824	1229.57727018	1531.92027554	670.515645601	789.850493225	856.620935728	409.014802165	248.477795084	359.4791451	640.876519744	378.303721913	447.078842133	279.140298473	402.264329441	535.883194677	255.92532224	418.47795063	484.12173112	265.474651919	380.359393942	326.411198293	302.35702067	221.748184076	181.448369923
Phvul.001G033500	6.90424144947	9.84562002442	64.7881307471	24.221365456	397.660559079	81.7459104458	12.7867740579	41.0619566001	6.16192636498	9.44312413036	168.859545001	278.632972821	9.22282341498	19.3456563233	27.3742538557	5.99130563739	20.2680163652	118.4530148	128.032425846	89.8906514397	185.100942942	38.1559384784	94.7686922904	1642.00974983
Phvul.001G033700	0.83507594929	0.454098379847	4.71475831711	1.02823675602	10.2311995003	0.163403613725	0.0	0.173943353007	0.0	0.0	0.0	0.0	0.0573252719528	0.0	0.0	0.0	0.0	0.0702662716043	0.0	0.0	0.048980177577	0.0	0.0	0.879081191712
Phvul.001G033800	0.710602892192	1.89054853985	0.35463344428	0.444592313907	0.534585167268	3.92897498771	3.15069731869	3.80079309945	1.5624869384	0.866700401841	1.21509193586	1.69113767688	16.4196281723	13.085744148	12.872960085	2.11663563536	10.0858455874	7.36372333958	19.9726573043	8.94016847082	12.2241027506	20.6477448389	141.719116761	52.7723425662
Phvul.001G033900	0.0	0.0576044680666	0.0	0.0	0.0513719140424	0.0	0.0	3.71844779116	0.195194955806	0.0	0.0	0.0	0.0	0.0	0.0	0.0	0.0	0.0	0.0	0.0373531050705	0.0	0.0763124278289	0.0	0.0362029409813
Phvul.001G034000	4.11677731529	3.05852591764	1.03063544696	1.27687297691	1.29350418758	3.21617002578	8.65082620179	5.54250199396	5.34223336005	2.22840076031	0.83089394423	1.37520161225	9.01949683587	3.00748074949	2.3531914845	6.36450645027	2.54368777703	4.19600347948	2.98411297358	4.94796177193	4.02077667797	9.02263277724	1.08885648559	1.96183874384
Phvul.001G034100	5.23147814132	16.5919772709	10.9845179282	11.7578701882	5.06401238757	6.87469378009	7.71207302553	8.25248488106	7.06888320112	9.68283624958	10.878645972	9.10078781591	3.83026200263	3.87331079776	4.21149639507	2.89569118135	4.18982579445	5.67916069753	6.43327490817	4.7597893674	7.22312018257	2.93585320426	1.55957033208	1.95844565986
Phvul.001G034200	0.973118412211	0.800867963425	0.0481201160427	0.193045154264	0.0223192974202	0.824976416809	5.90039097126	3.03223554565	1.61130206536	0.188163748608	0.0	0.0	1.01569444032	2.41658570317	0.968483111402	0.0157372995241	0.0194133719719	0.0154905875948	0.0145310891936	0.0	0.0	0.0	0.0	0.0
Phvul.001G034300	0.151479952613	0.309777219231	0.198538138354	0.79648240066	0.460434442348	0.128443738921	0.0538591672556	0.102546391622	0.0	0.0	0.0	0.0	0.0	0.0	0.428126937734	0.0	0.0800973698202	0.0	0.0599536250947	0.0669574277061	0.0	0.0	0.0	0.0
Phvul.001G034400	3.52681797078	6.53830714107	3.15363126246	3.03290173399	1.84344308214	4.87699687389	4.94556816364	3.41394028775	3.04540278272	3.78394975441	4.37225388887	4.29836116303	1.98548467962	1.77265629891	2.23577400817	6.82399543382	3.92143373078	4.2972216728	3.84841209231	3.89004055687	4.78775566813	3.40813599123	3.87947131345	4.70223407391
Phvul.001G034500	3.85532743815	4.78120927418	4.65109396489	2.52913837541	4.9899871415	6.11503761765	3.77966493982	3.45625215515	3.7340603135	5.7611461842	7.28040487512	10.4581468848	3.46528921887	3.74331190962	4.07539559189	2.67209783699	6.10283597191	4.02530400145	5.43229114364	5.80096305161	7.23686898678	2.65738714825	5.51231634057	9.21050078503
Phvul.001G034600	0.136331957351	0.247821775384	0.119122883012	0.119472360099	0.0	1.48957993661	0.0323155003533	0.0578361648748	0.0	0.0465805364904	0.125586015957	0.0	0.0	0.0	0.0	0.0779163744525	0.0961168437843	0.036046597333	0.0719443501137	0.0755279784525	0.207905221843	0.0	0.0	0.0389374184384
Phvul.001G034700	5.02078089441	5.77201161728	9.10601352225	6.706847356	5.2794922589	7.57099949785	3.85979292657	5.40147156073	4.2627899688	5.897439207	5.55004019692	5.31794530128	5.66733517699	11.3280029297	10.7385333556	6.51448213338	4.93652201494	7.78643144423	6.93892744012	6.59790154842	5.31827017077	7.05836625988	5.19417508291	2.32536044041
Phvul.001G034800	3.32862441325	6.31765671855	11.4627336472	9.2657249788	6.11023589375	14.914584743	4.52515753611	6.09731913882	4.67349511835	8.16173556107	8.02637593197	8.82004784302	3.64030804513	4.55789523766	4.48862803167	7.24580615897	10.456837069	14.1542788611	14.801629434	7.24122329701	7.66395719734	6.83698723152	8.28307779528	12.7223329764
Phvul.001G034900	10.6905780662	11.0339520544	18.0486841827	22.3819938611	3.85996733056	1.19863359151	1.10614682098	3.6737379728	2.20711559569	3.20615058467	2.8865505115	1.89195877251	1.3028959466	1.11664814304	0.963736269836	0.376245527907	0.103030511495	0.393271538885	0.206145806707	0.483644072547	0.320360973964	0.949170965003	0.400286868475	0.588749136822
Phvul.001G035000	8.11023336503	8.13476564609	8.15751651516	12.4172760064	4.42155364563	1.59063584916	4.83908937557	3.09877810804	4.75092037034	3.9441574232	2.05439701793	2.84610183399	1.40369577965	0.684725137778	1.31487721597	1.45591791094	0.710364613969	1.36382511171	1.17796659923	1.12573570551	1.89661108623	1.23651907366	1.02077852591	1.99739009616
Phvul.001G035100	5.6462161622	7.65611725047	7.74802791441	8.25215734405	8.5341279153	13.0318637248	6.87726815152	6.13243348533	6.97889523804	6.50195547928	9.65186227034	8.66688911749	4.62575914951	3.88498415483	4.1231437122	9.5419479327	14.7552011477	5.93948566334	7.35976623675	10.6904992112	12.3068562739	7.82718981249	14.7199457068	9.45198957744
Phvul.001G035200	2.14150286569	0.460987735214	0.25324276675	0.338647624555	0.0587301226124	1.28337226963	5.1753523521	3.24824295754	7.95914238005	1.02326184194	0.222485591782	0.043518441864	5.41716257254	1.49925489788	0.728122405977	2.22236413676	0.595975152752	0.896749123248	1.860844819	0.896770192708	0.859414725295	3.25707079831	0.263671043956	0.110369161951
Phvul.001G035300	12.1716585149	7.52978484628	6.3204296122	7.44043027119	14.9569306579	13.3364377126	16.5766007587	10.8062725902	12.1737185839	9.52977672676	5.81098649318	7.21649595056	12.1687289891	12.403343257	10.673895085	12.746364831	12.8160959285	7.46414441686	8.31931973718	11.7775955418	13.1429633305	14.0393094332	13.0742769956	11.6224425901
Phvul.001G035400	1.93057821275	2.39237157769	0.96025041696	0.491229088084	2.14324216716	1.40871548515	2.86413907031	1.91483475362	3.79635090832	1.14031834223	1.1839056969	0.765820007312	3.18079787937	3.82161933125	2.77017225023	3.45499141905	1.07769800989	1.1747560138	2.17722236513	1.57304674547	1.27428450911	2.47218996143	1.52736763571	1.47826609415
Phvul.001G035500	261.509503025	392.666546089	1069.05271577	1204.084619	532.720579378	52.199133493	32.4650569532	65.9102299953	45.6144772674	65.1941953511	54.3597233639	55.9348261122	39.58708864	40.3746300846	50.9999437913	37.3668262327	36.1799161932	53.1265626506	48.092169812	46.4638512902	49.058271934	62.1687072204	106.866016165	34.4039761644
Phvul.001G035600	6.9816050948	5.88759398976	49.3371455319	59.2268875961	24.8089990648	0.976475400189	0.588594033394	1.55918894355	5.15383749783	2.54525155583	1.88960930496	6.5168041784	7.99680299605	4.04419468211	3.93285267822	0.0925544127868	0.0761161189193	0.0607356315636	0.0284868109127	0.0636292994545	0.0	0.0974960377444	0.0	0.0
Phvul.001G035700	0.0	0.0	0.0	0.0	0.11241775995	0.0	0.0	0.0	0.0	0.0	0.0	0.0	0.0	0.0	0.0	0.0	0.195562409431	0.0780229379502	0.219570419178	0.0817402364205	0.0705017707547	0.0834976888907	0.0	0.0792233189006
Phvul.001G035800	3.25762258835	6.14049113875	3.63846153285	5.1385790955	16.0839399073	4.27543893825	3.66613779871	4.2571712872	2.09381538801	3.42620232594	4.2272852586	8.03893551581	3.94358336365	2.04642534052	2.40182618914	13.1863646711	6.05128192896	13.0513542068	15.3373141078	8.063663482	10.9940685724	2.86582340314	3.18912138418	10.0483327317
Phvul.001G035900	11.0317005591	12.4057970007	12.6910737009	12.0140160459	20.6973145557	13.2915187356	11.0181885942	11.4790168005	7.08872576483	10.1103364892	11.6027248191	16.1684886117	16.0837286793	18.5808922682	19.9020245622	24.2124686872	28.4498486992	20.5068663452	15.4278510143	15.1199728438	15.2880755955	22.3938389046	16.6968943928	19.9630637146
Phvul.001G036000	23.1714500589	18.8505256053	30.6653744477	18.3035597653	22.9188512466	17.950146174	20.0211666668	16.4957843345	25.7321076242	16.7130255579	17.8724200526	15.0647514068	21.6686727191	29.5677297867	21.6397955956	16.186068791	17.7752977593	18.4647322506	18.0131670896	20.1586858225	15.6204188524	26.0039967782	26.1326598899	17.9856679412
Phvul.001G036100	44.7772344983	41.3881955546	21.6869564883	23.2598046207	22.4991927218	44.4961603319	62.866293383	19.7968848939	22.7762424085	19.0718759445	12.3183500869	13.9640531372	18.1113872056	5.31276104564	6.74443764044	40.8762235112	19.7126908707	28.5523245278	22.694034803	23.3748644776	22.6586560617	40.009188249	7.70715411828	12.4415055595
Phvul.001G036200	59.0726027798	41.2004816284	123.136796925	68.7402430574	1.27085870694	37.1335055187	28.5729956273	35.6299079761	76.6928637444	47.7246845368	10.5349449586	2.43040084077	47.0240505394	24.8499578537	23.3440873051	35.5137731919	11.0539558379	30.0150508199	28.6060987928	19.3508170774	9.78678233323	30.4692951879	4.86126883323	2.00193535317
Phvul.001G036300	3.17917359666	3.96800588993	5.39923842919	3.47271336011	7.62178271862	4.15745724753	2.99307925705	3.51624482467	3.7234358551	5.25520245541	8.10516876568	7.86639172666	3.89604540906	2.48002154125	2.91072465214	4.49121743306	7.62385908716	5.23318001113	6.06097213693	5.46271542267	5.25792451327	2.60812120677	7.67619754556	8.61316919607
Phvul.001G036400	18.7169646013	17.3373716096	19.7912235834	25.5893666796	33.111613862	18.3437504564	22.1394589857	23.3330450568	16.6312499685	15.8537392085	16.7196489913	20.2033984315	27.1296378728	20.8168840656	25.2800354103	29.4908765232	26.1743078889	21.1244593032	22.7052775952	17.3422611468	19.0627105474	35.1442847619	24.0348874604	27.0474530983
Phvul.001G036500	9.38320423344	4.13985547282	16.6975773911	11.1637757346	8.71631191899	2.98054828888	7.25693180495	12.6136007895	7.59835644418	14.5325946092	19.0256840281	30.3285387306	3.606548556	20.4157876753	18.1968822001	0.0391455863096	0.0965791909751	0.577978578295	0.740976818113	0.464228622236	1.30565812755	0.123706891291	0.0233671592602	0.117374152855
Phvul.001G036600	0.0237786215269	0.0	0.0	0.066939833683	1.05690526136	0.0708364056511	0.165799211468	0.670671586775	0.0	0.234674119603	0.411142632929	0.392715671606	0.0377457264807	0.0	0.0	0.689298913241	0.913289939106	1.22718243433	1.79613145724	0.57148263499	1.15236846065	0.0860832380157	0.344160039663	18.1412002758
Phvul.001G036700	0.80612135681	1.66067917891	2.10819948956	2.10109400924	14.5946057518	5.20929665772	5.1388529337	19.7230966769	3.50311420687	10.8743527804	21.6365181901	24.5882527717	0.0408076377831	0.110669155944	0.0432963229123	35.5628658772	28.0274027892	8.94184419586	11.8903228535	17.5593408538	10.5521126648	1.30585444733	3.56368196746	25.6473377879
Phvul.001G036800	1.15914322743	0.852396844943	2.45919860977	2.52177056655	8.6004030402	5.7038122097	1.39993144776	7.88959806938	1.54098272578	1.868318266	14.1275012955	19.1964818019	0.223258013755	0.301221026208	0.196407672753	8.61667640409	13.0652296557	8.68601608941	9.85981342378	14.5764575106	14.6713070125	1.459823225	6.07001112325	25.1153000024
Phvul.001G036900	1.11611259112	1.78756449279	5.88101514329	8.92278503095	24.2975064849	5.21154312411	5.45002831731	8.18949530944	2.25817033517	3.6991922419	8.73791944996	12.106899083	9.92093929469	7.63814729722	8.89703296269	15.8856900425	8.11333250625	12.3980543265	15.3981145645	10.534945926	11.3343977758	8.43632739735	7.59050286801	13.0450592843
Phvul.001G037000	0.0242161829007	0.0660296113553	0.12695636058	0.25402099421	3.00345458613	0.205335228887	0.103321667796	0.032786941539	0.223742609532	0.024821827835	0.0	0.0654503550256	0.0	0.0	0.0	0.0	0.0512187262796	0.122607473922	0.784588356927	0.0642244714732	0.609336732951	0.0656038393702	0.0	2.21636986221
Phvul.001G037100	0.0	0.137841697551	0.0769062568897	0.0	0.0356710199841	0.35620338008	0.212487058214	0.0397226407107	0.0	0.0	0.0810788839282	0.0792956224348	0.0	0.0471002657738	0.0	0.0	0.0620534568387	1.79166519288	7.65764916285	0.904632249317	1.83725966828	0.395544094718	0.0300274416043	1.40756309622
Phvul.001G037201	2.4756455266	1.54033137715	0.827512520652	0.742578107499	0.202010910529	2.12734005863	6.06113597059	6.07380961346	11.4367844993	2.86114287148	0.413246866976	0.269438567713	14.1601894537	5.94822679641	3.56889013206	7.06490284417	2.37207846679	3.04243937039	3.81408592785	2.80549278188	2.26773840446	8.13230466316	0.374110855492	0.683335791497
Phvul.001G037300	0.0	0.0	0.0	0.0	0.0	0.0	0.0	0.0	0.0	0.0	0.0	0.0	0.0	0.0	0.0	0.0	0.0	0.0440129393565	0.0412867454865	0.0	0.0	0.0	0.0	0.0
Phvul.001G037400	2.40137103025	1.3077062583	2.13489333457	1.35156063428	4.31327986114	5.15527404227	1.72807330037	2.10646364548	0.953117032425	0.0700293924687	0.576701326482	1.26104022987	1.55563903677	4.42634797904	3.75482578322	1.5947254787	7.54954049267	6.93105000975	9.86009565367	7.84761410318	7.78138928891	3.70548860071	5.96052181101	17.8708199198
Phvul.001G037500	4.4065885322	5.76512790444	5.23885421933	4.93049019965	1.01389778445	12.2613621909	6.70667403271	6.73009352236	6.25126410899	8.55748028255	6.6727342338	7.21369269209	7.07189122784	4.18684355378	6.23986274463	12.4643490079	9.53225312449	9.84016933828	8.45798977825	6.16771683734	5.78959911958	4.40129737414	2.32429556556	2.17342809244
Phvul.001G037600	2.61050451669	0.808862739102	8.08712016893	3.43151167617	5.19370050969	20.7275441465	2.53138086101	4.34092548588	2.74086250445	6.20297477597	5.57462370831	4.32954098494	3.49551196129	4.00038257306	4.0243932147	0.508620777676	3.51360462278	11.5148852592	12.3984096696	4.61245168411	7.6896633871	0.857242939278	4.12910685884	4.57412996725
Phvul.001G037700	14.655800057	8.31553338645	3.38977326028	3.90967571948	3.90444690184	13.0666554383	5.88526892409	3.00561300812	2.29004455467	3.04865145991	3.33544292632	2.76694512997	2.38498583513	3.01023454395	2.92387801673	5.61689787173	9.00307368746	4.7831761345	3.85566542335	13.6232352658	14.7575644014	7.41545418462	10.7424914598	8.42085521666
Phvul.001G037800	493.757800271	11375.0877073	19069.3098115	20959.68664	2431.24329197	382.520959175	165.842020796	1442.61095946	15280.5499703	489.276418676	9828.88898066	590.941771047	264.949858799	322.814400286	578.865282798	24.1097108848	25.1725567184	31.6850873354	10.5015452462	20.9932838329	12.8664477147	28.2798649363	27.8500780807	12.6345687303
Phvul.001G037900	422.05508159	48.6891646629	7.46503400209	211.657663682	18.7628279674	253.515308978	534.490806448	149.748772838	6.04471298278	108.556989402	10.5288600405	42.0732571389	7.45254357581	3.8304821549	7.17864735595	333.248333533	337.432207968	99.5990216399	13.9084567637	62.6678091484	28.3462849312	102.730140345	71.0547736726	52.8243961063
Phvul.001G038000	5.12108541552	4.68288954217	2.86487050519	5.08980200772	7.89685457614	3.62714415068	5.1957702427	4.10095613513	5.19321316632	2.88063844085	2.67512902411	3.67124820361	4.54223161793	4.31118923913	3.53016948658	2.89110757837	3.07110178495	1.52829140739	3.23802166411	3.64389369727	4.78577151742	2.39689637627	2.52444389148	8.9092285876
Phvul.001G038100	0.0	0.0	0.0	0.0	0.0	0.0	0.0	0.109538191051	0.0	0.0	0.0	0.0	0.0	0.0	0.0	0.0	0.0	0.0682700707064	0.0	0.0	0.0	0.0	0.0	0.0
Phvul.001G038400	6.83997107016	2.87674662592	4.13284224331	3.15355246976	0.298390843082	1.82475378641	11.0006579703	21.788579256	17.3379130996	10.3352465849	7.56809882006	8.11474575405	8.07207270592	6.89404402812	5.54373069726	0.0249428889114	0.0404596223227	0.140854350923	0.0774682506797	0.108899252435	0.122522473615	0.310774261943	0.0742523781988	0.0581960274784
Phvul.001G038500	0.14480456487	0.197417346493	0.56936700016	0.190345794056	0.0	0.0	0.514857124274	2.64673974851	1.00343440841	0.742130581373	0.200086194914	0.195685468246	2.32604578059	0.0	0.0	0.310344881294	1.07194717305	2.13835746891	0.458492807504	2.11222312621	1.15933589807	1.17689284884	0.370508093016	0.248143548014
Phvul.001G038600	0.0459326307922	0.0626216314143	0.722422645364	0.603785045661	0.509186324479	0.781992209202	0.0893428539181	0.435325972176	0.424391613592	0.347391860212	1.0154912258	0.310361360928	0.0819813029003	0.0	0.0	0.0359026431301	0.0	0.426357602863	0.265206623948	0.222141113096	0.255465239911	0.113458624316	0.300038906697	0.226525117068
Phvul.001G038700	8.09217916078	7.10924764205	8.76300838264	6.67753623472	6.99699075873	7.1827705961	8.97139621329	7.56246934228	6.87378685169	8.25353951644	10.2810595971	9.80946571267	5.82729378863	7.19842329259	8.49763316812	7.17050823066	6.0075856029	5.6471920008	5.28176313648	5.65994876364	7.07512708051	5.05634321806	7.14447084061	9.88990082656
Phvul.001G038800	7.63535862677	5.82073196917	26.5283069773	23.5179224343	23.4279562917	15.4959797514	8.22464516661	8.86963924574	5.84408123635	6.7380433377	3.80809209676	6.34968817111	10.1401463997	1.52314936679	2.42612811463	0.329218314053	8.40908018808	1.33435315352	0.822547249845	0.878696735037	1.05070380931	4.05955077802	2.21952177561	0.987128418792
Phvul.001G038850	0.0	0.675348441837	0.911213554109	0.0999402733378	0.0	0.197720871134	0.985705773071	0.363465806782	0.0	0.0156664446582	0.0	0.0148290088781	0.430875677115	0.0	0.83589231542	0.0	0.468327116824	0.29961667141	0.162554628862	0.0	0.0	0.182262432273	0.511804243571	1.75282683297
Phvul.001G038900	16.940991761	8.19035496366	7.74423135779	11.7313721021	9.84916622195	13.0297410969	22.4307353344	14.2870426353	14.9496160901	11.7267161519	7.35238412465	12.5086549228	21.7905884362	43.4547800501	34.7970689583	24.7162679276	13.9232066953	11.8601897491	13.2092766646	13.5547431023	9.50793922573	16.0464493735	13.1025876416	9.56906725718
Phvul.001G039000	7.00234243365	7.29539764688	7.13372970136	6.5115429477	7.58421549017	5.83375464176	7.13207950533	6.49984100597	4.80288576298	6.92672917002	8.53481485679	8.84296607757	6.49453886326	7.41250968645	8.58460399413	6.99908792415	8.40764374405	4.33488071005	4.45364881734	5.73082728416	6.22525084444	3.9487174762	10.2336616157	10.2441365589
Phvul.001G039100	1.22049561819	3.6761602229	4.16653060582	2.23861830883	4.48625293196	6.78695009565	4.03675353251	4.91895621526	6.03171868088	2.99662959668	4.47102905978	3.33705484554	1.19049925242	6.4704811623	6.73851887112	0.0973307534688	10.1756124386	3.85614762167	4.35872813513	7.05095081234	4.76132889004	10.098948381	8.59874197533	1.58078157248
Phvul.001G039200	718.476493744	540.108644704	3089.09386007	1293.24549645	277.725449373	65.841220898	68.4182565425	93.8711585663	105.126165591	164.639704334	38.4308858176	74.2720841861	20.1294745836	10.6819294341	5.51630222576	1.25491481595	10.8363507058	1.85286247973	0.790043097043	0.82351378375	0.913228544542	1.08156819442	1.63439084022	0.456089387315
Phvul.001G039300	0.0	0.0	0.0	0.0	0.0	0.0530712591586	0.0	0.0	0.0	0.0	0.0	0.0	0.0	0.0	0.0	0.0	0.0	0.0	0.0	0.0	0.0238621377939	0.0	0.0	0.18769832478
Phvul.001G039301	0.0	0.12482122269	0.0	0.0	0.0	0.0	0.0883447309599	0.251782211386	0.666194339879	0.131064676505	0.201410384061	0.0	0.0	0.0	0.0	0.203225963189	0.0	0.069598166071	0.0	0.0	0.132897764151	0.114533277953	0.0668939201817	0.409568685191
Phvul.001G039400	0.835361445341	1.55301645908	1.69207437381	0.99825794216	0.276997360517	0.257572511116	0.837043271375	0.925378637997	1.57873680256	0.700571268816	0.944406839995	0.615756940081	1.93147949633	0.731498527645	0.930081987397	1.20441400154	0.321243851226	0.480621297773	0.510964762141	0.234975932963	0.260574544709	0.274317740569	0.155448728803	0.260275010361
Phvul.001G039500	8.51347225727	4.01195918595	5.26235130254	5.436512753	11.6777470571	4.75092496754	13.6864675288	9.41418534389	5.88167166554	1.86001671871	1.50580423933	2.53640546235	32.0442614123	13.9752793706	12.8072289665	12.7713456585	5.32100284074	9.36506619421	8.62839142751	7.09493045588	9.25647640989	14.4942636173	12.6441996009	18.0624350315
Phvul.001G039600	0.46795215408	0.227848658902	0.438088849888	0.0	0.0	0.963629553032	0.0	0.090510430164	0.0	0.0	0.0923715610324	0.0	0.0298288778158	6.92219117269	3.71579342202	0.0573093834001	0.247436945266	0.535904029207	2.61938232456	1.30016864316	1.07043533625	3.35049176971	16.2495920294	6.90209919642
Phvul.001G039700	11.1825752121	0.549416200145	0.132046592018	0.132433984072	10.5343925432	4.27178732184	8.45314040917	0.886639320014	0.0	0.258170426303	0.139210913914	0.40844726273	0.629810725164	0.242610802948	1.32880908033	4.44803265005	12.7043798416	3.06013507312	0.757621517117	1.2023911664	1.4983804524	15.7883830331	5.31032471995	1.89911748421
Phvul.001G039800	7.93826868058	0.312771843262	0.0	0.0	0.390503797721	1.71495983167	7.86397527546	1.677310904	0.0	0.0470308316874	0.0	0.0	0.245270270712	0.0	0.0864531302836	4.87751482609	7.54629755779	0.890904623665	0.0726398379236	0.0405628240883	0.174579347221	3.14615524927	0.845283769674	0.0393138274243
Phvul.001G039900	0.0657189948258	0.358388413633	0.172270015433	0.518326239198	52.3365205207	0.612973043282	0.327132295885	0.177957430384	0.0	0.202087866005	0.181616699999	0.621677679889	0.117296325688	0.0	0.0	0.0563395322964	0.138999743319	0.110912607178	0.260106496565	0.290492224817	0.952099297977	0.356085528623	0.874399099518	15.2035643072
Phvul.001G040000	0.0280248873256	0.0401739062315	0.0	0.0	0.785193313911	0.0	0.187710499737	0.280671403107	0.129467079805	0.0578740134031	0.296123707669	0.22333441839	0.0913955089569	0.0	0.0	0.815088718331	1.81963605128	4.813863968	6.15630545651	9.19470249984	6.00465316004	0.528302323722	0.806488701533	4.06797411274
Phvul.001G040100	0.0978766388959	0.311262946865	0.323967980479	0.436132110652	1.61181200769	0.639672266306	0.147459079282	0.22853707868	0.191594272156	0.437219387122	1.37706895419	2.47022030953	0.203560371036	0.233031994547	0.11721533635	0.894896037024	1.34735285174	3.52364238104	4.75773924457	6.57551713377	4.26279716345	0.9121522625	0.283967474552	1.7351798969
Phvul.001G040300	0.125339452792	0.143600836969	2.68038593831	0.421326167479	38.7675432035	0.623586122527	0.233025745014	3.01601671095	1.13016068058	0.845723877595	2.60828225805	4.33119907988	0.33236118621	0.303040154515	0.154004618821	0.179786094776	0.799693839213	0.747532838196	0.946429038451	1.52791465027	2.64834932758	0.316551065934	0.786495522346	0.829551118074
Phvul.001G040400	0.0892632328649	0.0	0.10417594942	0.0	1.6198375238	0.0638677576426	0.0	0.0377498591974	0.0	0.115809242257	0.0	0.16336829435	0.0	0.0	0.0	0.189435845807	0.342387580109	0.463707080158	0.290209420863	0.624310664559	0.584642716302	0.0400227646029	0.0557945845284	0.357632507083
Phvul.001G040500	0.0	0.0	0.308559584605	0.0568627941737	3.85785241852	0.0359742522524	0.0714307861267	0.181617947148	0.543795661058	0.096993648768	0.0649452123414	0.405551940362	0.0796204489244	0.0	0.0654404738904	0.10251655402	0.141638978951	0.877122168794	0.716115987378	0.950902396681	0.228510174614	0.0	0.169005083987	0.0260164133714
Phvul.001G040501	1.15100155623	0.167885126175	0.0	1.62505545856	0.890147258908	0.0	0.102453521239	0.834255460461	2.39591780755	0.27074873615	0.0	0.0	0.0	0.0	0.20738938675	0.620719812119	0.0308618311215	0.0	0.230511817323	0.474538347674	1.1196014932	0.379267173379	0.0966016377589	0.00137820448265
Phvul.001G040600	0.0	0.0	0.0	0.0	5.06471222401	0.0	0.0	0.0	0.0	0.0	0.0	0.0	0.0	0.0	0.0	0.0	0.0	0.0	0.0	0.0	0.0357147128165	0.0	0.0	0.0
Phvul.001G040700	0.0	0.0509519835655	0.20425978864	0.416104565457	16.2422418827	0.0	0.0	0.34104615158	0.0880529056547	0.0	0.189521713844	0.195959393661	0.0	0.0	0.0	0.0	0.0	0.0354789343829	0.365946856628	0.0161892867199	0.0631203648875	0.0175498554498	0.231413584956	17.4335903686
Phvul.001G040750	0.88507883679	1.34073363373	1.80457532318	1.03416650123	4.18485220925	1.022149194	1.28499448599	1.69488430427	1.50183367628	1.51433283374	2.7898593019	2.53297664204	0.98731439608	1.08594431772	1.59445985049	1.92043704485	7.30436948779	2.1854344311	3.33158754069	3.2923276569	2.95833275705	1.49897205463	2.48307544134	3.68883910357
Phvul.001G040800	0.0456293718772	0.124728978899	0.0679185863314	0.301406383502	2.84831122424	0.291635542478	0.0978311443869	0.295855422038	0.211854106624	0.0470055870113	0.251563013606	0.0938880600062	0.0204623219799	0.0	0.0	0.0204431153153	0.41222414484	1.0103882516	0.608576601114	0.919673747287	0.726265874076	0.189463113391	0.046935002658	0.830648206376
Phvul.001G040900	65.5569375423	57.1784106709	70.9972382752	51.6120595627	53.2630562909	69.3620158882	33.8631560629	28.0798650376	18.4745796044	27.2989111162	34.8593769714	41.633863293	33.6646676412	45.6213842374	38.5885079878	40.2731665283	83.5256912299	42.6044772591	30.7289122215	72.3537152304	71.4063818555	43.8801367358	57.5154690776	48.6675751547
Phvul.001G041000	1.51258003964	1.84882911795	0.546888937882	0.82274006222	1.01464234622	2.21130246494	1.57631775228	1.58890562843	1.5662071454	1.63060315162	1.44140238095	1.37445745554	1.58256947357	0.711737349471	0.78620624463	10.3512712116	17.3749679148	5.21553331375	3.63323360281	12.6571612242	11.9907242414	6.24091700299	4.11042311739	4.40197261686
Phvul.001G041100	32.8394261666	40.1466951135	144.610606323	158.852368217	59.0976044035	8.34413566771	5.35433438664	14.3328715746	7.57683456727	9.62827005572	13.2884470287	17.2274929244	7.48454957761	10.8910939162	8.14711366327	3.22747844263	6.149465084	5.41013502729	5.19305117051	6.65647977636	6.02550212461	3.63542817181	4.84505609244	9.70921177395
Phvul.001G041200	4.31267780742	4.61402182334	13.0220720931	7.82181342859	28.6400226189	3.65683017979	2.6587748269	4.87819409807	1.26097188703	1.20305769006	3.09270610542	4.90478436437	0.852553165944	4.68784220172	3.34294644033	0.0701994172383	0.833643189003	2.1418358377	3.08969953427	3.01629306919	4.39105570629	1.23245789992	5.75455177347	7.46055865363
Phvul.001G041300	8.97216115945	9.38957332473	16.3664875697	15.18978421	16.7904373234	11.7261210752	10.0643114008	12.8681627153	13.1890754527	13.4192315665	15.2620837344	18.639103364	13.2264674934	21.1986235429	19.3287055498	6.12820977565	9.4906495314	11.4974490131	13.5411854134	10.6188717261	14.5196250476	9.75201786191	28.7143323117	19.7487526899
Phvul.001G041400	15.3369529927	5.36139168841	5.15422370685	6.72014840234	2.39065616096	13.5881355656	38.9057799536	27.3540434563	53.8205728146	7.4067877241	0.407540350976	0.332147371304	75.7850682911	80.8888799089	113.824103784	37.8849317576	11.4886726857	23.7268741939	27.189988675	16.5570539646	13.0812019712	42.5405082293	2.26397925652	1.55839288065
Phvul.001G041500	0.0	0.0	0.211274547229	0.0	0.0	0.0	0.401199985519	0.0	0.0	0.247843609251	0.0	0.217838540123	0.215780976502	64.5668216913	111.771826642	0.0	0.0852356916577	0.340062238991	0.510397653637	2.42259553527	0.553106344902	0.0	0.0	0.207176452823
Phvul.001G041600	32.5353656645	39.7262589156	31.9045960119	27.2881866814	3.23745593382	39.683279729	31.6777350955	29.1307050199	45.016309204	46.0723900051	22.3202049674	8.88257244122	19.4945753931	20.6400497658	27.3174305744	70.9585182607	45.1807953803	53.0494797163	45.9646893939	34.7987712353	26.1027556575	39.9980177738	9.43152684671	5.42379078913
Phvul.001G041700	10.4549518875	6.20218199186	5.73849395797	4.38907781131	13.6127467644	6.71435154975	11.1421782773	13.2929861628	3.96240861166	4.05940106171	2.0740379688	2.95983918177	7.17593602386	7.59791967469	3.23221254963	2.56042872663	3.77434889249	2.85632771983	2.50966863484	3.2496799621	4.00578472729	6.56994185266	1.69299216113	3.81891051977
Phvul.001G041800	9.49993283542	4.99339321181	4.97893093134	5.95968455146	8.31432422067	8.92012073168	10.4069354747	7.92982535015	10.0543823329	6.3400832029	9.97254448129	7.51194884637	12.4987162729	16.0760981703	12.5704852868	16.6723185841	6.67986816918	8.35898583554	9.39457539787	8.27674875979	7.01477534622	14.7300872306	6.8444314952	5.674183132
Phvul.001G041900	13.7494013514	21.1176033131	13.5514353179	10.2821676131	13.9818250089	11.5893510996	6.32871169615	5.51434806744	5.56690753047	4.11456437296	24.3947592012	18.0060222723	6.24573048045	4.13638967407	4.09022638218	13.2546317505	15.5079034032	12.269683296	14.1736606683	15.4062104902	14.6447785483	12.9113733459	8.93635215662	25.2353477488
Phvul.001G042000	1.80149693257	1.07789322719	1.05587883056	1.44344859279	0.904503552054	1.26991696135	4.22027802611	3.57154100831	5.54631348862	2.30187525921	1.08685410088	0.570427007239	4.01921778165	0.953778075345	1.03575064968	1.76525028788	0.822499965413	0.447699954061	0.58093079042	0.852938217684	0.685520168271	0.739262654429	0.576065335947	0.189983371325
Phvul.001G042100	11.4767441323	17.7356742609	0.952532694029	0.108401562252	26.1988632759	3.1815861276	3.28395354942	1.00487545149	0.0	0.0	0.113948701737	0.334327489185	0.110389881801	0.129637026402	0.0	0.0706963243101	3.03883699032	0.278352102957	0.195833076564	0.0364517270524	0.220079851951	1.9734791604	2.61644518196	5.9353254052
Phvul.001G042200	2.22812565994	15.4722587203	0.0912595843777	0.18305463487	72.8468348832	1.23984323047	0.940757679398	1.03699725122	0.0	0.107055511738	1.25074255501	2.30485425539	0.155343544615	0.0	0.0	0.447685770081	4.23031614905	2.9953635404	0.0275581455203	3.29319221451	2.97314068943	2.26362438734	2.52984254547	11.5432404599
Phvul.001G042300	9.02034693463	7.78853163794	9.83722224979	12.0366461243	13.7802598622	11.4624834045	10.4725670654	9.93544471663	7.54064473651	9.26285493191	12.9910667108	12.898277078	9.72204855528	8.62303091112	9.11365826301	9.47872527251	11.0001210055	8.27528888189	8.24731851647	9.3203711372	12.2970566549	7.33665396364	10.0330943589	18.1494898268
Phvul.001G042400	34.9013103862	40.5662247632	40.3679827831	26.3466854979	41.1167957017	40.0925962021	35.3567870261	39.5528120294	29.8515677115	40.850792962	48.9739960052	57.6749239902	51.0355888082	71.3111676067	81.5814494067	71.0521112466	54.1771644475	74.1175506756	62.9109028195	53.7042238091	46.644967752	56.6059875665	62.9266380949	53.4430175827
Phvul.001G042500	0.0349283292206	0.095238131178	0.0	0.0	0.0424668888773	0.0	0.0993510068099	0.0472904046401	0.161359035421	0.0	0.0	0.0	0.0311703236702	5.10269567781	6.9102418241	1.94631663084	0.443253474197	1.12000874788	0.96768974601	0.710197671467	0.1597963275	0.0315420541844	0.0	0.0
Phvul.001G042600	35.9653747272	41.515759283	24.646783458	31.1786065834	11.3141754763	60.2701302973	24.2407232451	11.5515166258	11.9763774651	10.9464260752	7.00392300948	8.54927477099	13.7948022523	13.5727265872	10.2432472222	12.4888514866	63.7113633269	10.0401527898	6.78420884835	77.1527877716	45.4795811447	24.1973125863	21.1273514308	9.97912425086
Phvul.001G042700	5.40478623605	2.39699567807	2.21902687562	1.36956120113	0.237516791602	2.81597233714	7.4089195932	5.37805801427	10.8297494078	3.73780402569	2.33942243139	0.879988005069	14.35360144	10.872119885	7.6070847351	11.388143266	4.88935834921	5.43995904873	4.99991299037	6.79291269619	3.52530348216	12.1137836084	1.86609563922	0.446355772342
Phvul.001G042800	0.0547795547932	0.0243266989204	0.740422858729	0.194209956792	0.957819037188	0.239204734537	0.0544342049812	0.0	0.0	0.0182897678784	0.0	0.102722609835	0.0	0.0	0.0	0.015296865494	0.0401932215173	0.065799344338	0.0459043420211	0.078241180686	0.179593984449	0.016274724975	0.097703324612	0.206703368191
Phvul.001G043000	0.224921219213	0.0688248731864	12.0665517622	3.08719815985	7.03759124766	1.56799204964	0.133762089908	0.220939809364	0.0	0.0329587537079	0.0444301298455	0.25876217855	0.0143474993785	0.0	0.0	0.0	0.273395806769	0.383122284036	0.465147165385	0.245600953643	0.681102827628	0.139668975692	0.456945107144	1.51928618999
Phvul.001G043001	2.87547839608	2.27875252197	3.17726771501	3.17499815638	2.36227158899	1.45099136075	3.58467667266	2.77144908328	4.7231362298	1.50576560192	2.4151516457	2.17851255981	2.54606613851	1.99478128963	2.53311197129	0.86828859269	0.799666892519	0.473471600656	0.863295454888	1.09503446603	1.25736011381	0.782214635326	0.993069827362	1.93261138867
Phvul.001G043100	7.04316167677	6.08688913322	0.903838197563	0.906489835369	0.0465802736295	0.617221123892	3.39788698873	0.870872278894	1.59289587702	0.628315039297	0.0	0.0	0.205137071831	0.492039368371	0.288745701503	0.032843673536	0.0	0.0323287868457	0.0303263179851	0.0335303581471	0.0292123929046	0.0	0.0	0.0
Phvul.001G043200	3.2459014874	2.97876406031	1.05022518073	1.54387618203	0.214872952495	2.09925664718	1.75942849967	1.09492003106	1.13988216791	3.1358151694	1.81210193306	0.668135181599	0.667466907458	1.04872329527	0.700854616163	8.59859230095	10.1687595614	16.3229923822	7.14729457979	3.58253468912	1.60742510207	0.803270676242	1.04738491415	0.36099063373
Phvul.001G043300	20.744918338	18.0738984461	18.9843537122	23.8807395646	17.3869571661	23.7310880393	19.9018909073	20.6082886335	14.4604125235	26.4224077678	23.406635043	29.6100791499	23.4971842084	34.3875250738	36.3120537188	31.8326452235	16.4862482916	28.1225608503	24.8259692052	23.3312002404	25.2712381722	27.0474927393	24.3726185785	20.4566902675
Phvul.001G043400	32.5936324758	41.3237569727	78.9531146889	77.3622432838	108.928690447	46.8171802442	22.5775706931	37.3003052899	21.3474759854	42.8962913272	65.9313341215	76.3554436647	43.1113096901	54.0323813765	72.427886041	27.1563890046	44.9631755154	45.9015616143	44.1764361389	50.9763531741	66.9430121071	30.3855868801	74.1663695077	90.9995081535
Phvul.001G043450	1.4914246024	1.14802725315	24.6217414586	10.5914307096	6.93687355432	11.7010917429	0.0	1.01711876159	0.0	0.0	0.0	0.467789485729	0.109543982324	0.197063180939	0.231286966362	0.0	1.14105608255	2.0353897632	0.894900886026	1.46281199647	3.01757303212	0.595266541025	1.4925088078	4.37426091632
Phvul.001G043500	0.223358675225	0.152256515596	1.75647858873	0.293605277106	0.746806609236	2.03595918713	1.27065392239	1.66326225784	1.03185411932	0.400653503408	0.771574215682	0.150920818647	0.44848595116	0.0896444274074	0.0	0.382961526721	2.89355674817	6.45540370539	22.5425630356	2.17204643916	3.40620319882	1.36150349179	10.2870482296	21.2908786049
Phvul.001G043600	0.0107410979725	0.161081038312	0.0844673196113	0.169430251687	0.0266410586869	0.163937746735	0.290933760108	0.442096910283	0.0496208449384	0.0546082708909	0.0	0.0	0.115408730807	0.189680124876	0.344051720643	8.09375392598	4.07789666877	3.96630399621	7.0892591372	4.29219975108	3.23605148685	0.21339464669	0.439288257691	0.158203210857
Phvul.001G043700	6.32736127918	10.1011690081	8.91226355417	7.9070870091	6.54611590859	6.75995991477	7.09245123185	7.28939271092	9.04197031992	5.99512415783	5.92418233728	6.67705404522	5.14179228303	4.99861567163	4.62616870554	6.51130407708	7.12745423571	6.3403048143	6.67712208941	6.27404667319	6.15954684341	8.7584447712	5.3071268019	7.58341795599
Phvul.001G043800	5.97009225003	11.2491649023	1.91530909941	15.3205732362	6.11023589375	7.90306770067	5.70628372514	2.5817562126	2.88150751406	6.68567700215	2.36397206507	3.97371304417	2.9580988268	2.31740381489	3.35785833517	2.61249020223	1.56425451649	9.36880689965	2.55331909227	3.02490026343	5.150070528	4.8924002542	5.7089469785	5.63447349167
Phvul.001G043900	11.5562323379	12.3820043933	19.4561553354	11.6091397416	21.323110597	12.2153385725	7.41598088021	7.03871214752	9.83816922417	14.092319786	17.3095095307	17.6482755691	10.0054453767	27.8032454491	26.848957664	10.1217026314	18.6793643331	16.7283695834	12.295943474	14.3691425282	13.8024273132	15.8941891014	23.6228788983	22.4866446131
Phvul.001G043901	0.306626408624	0.110299464423	14.6946649433	2.33966705194	10.6461023895	6.49922399765	0.230700846651	0.51811564367	0.0	0.082927470267	0.447162329543	1.09331843054	0.0	0.0	0.0	0.0	0.427792770631	0.664950488681	1.21678607295	0.786749775547	2.71431817406	0.365302388897	1.90446773569	5.03266133316
Phvul.001G044000	13.3165599978	17.7838116829	14.6882373753	13.2403038266	17.7352598393	14.1768327323	10.7600490768	12.2859617365	11.2138102678	14.0914162541	13.9805314205	15.2058936345	15.224228358	14.6042340805	20.3463746171	18.6312409777	21.1120162449	18.1860156486	19.1426225672	12.9757307644	12.7658001856	11.1241270426	21.0125115524	16.2304725078
Phvul.001G044100	7.76953863103	10.7922357783	17.4342620006	19.3929090674	8.93184164087	2.05073655347	3.24400588433	2.98799719452	4.7547258696	3.43964131452	2.84057259022	2.27977710538	1.99422908219	2.57228118134	1.48102227293	1.16626420359	0.86321496647	1.02042738381	1.22045723441	0.935413745873	1.0603705818	2.04755479127	3.21788769816	2.27947859393
Phvul.001G044200	0.0	0.0	0.0	0.0	0.0	0.0	0.0	0.0	0.0	0.0	0.0	0.0	0.0	0.0	0.186104568849	0.0	0.0	0.0	0.0	0.0	0.0	0.0	0.0	0.0
Phvul.001G044300	0.0	0.0	0.0	0.183503298191	0.0848643874132	0.0	0.0	0.0	0.0	0.0	0.0	0.0	0.0	0.0	0.0	0.0	0.0	0.0	0.0	0.0	0.0	0.0	0.0	0.0598058387779
Phvul.001G044400	0.0	0.0	0.0	0.0	0.0	0.0	0.102278014586	0.0	0.0	0.073713306904	0.0	0.0	0.0320886412867	13.2768829986	8.60637491689	0.0	0.0	0.0	0.0	0.0953636091572	0.0	0.0324713234575	0.0368013089023	0.0
Phvul.001G044500	15.1677535159	13.8421032222	0.0	3.58070783601	0.602168175037	6.29932771752	0.924504314456	0.0	0.0	0.0	0.171088195651	0.0	0.0	0.0	0.0	0.318440834719	2.22601038213	29.8821067746	0.0	6.23926778521	12.0846165662	9.39240089992	1.58405633971	0.848722859874
Phvul.001G044600	25.5694519485	38.4026037665	44.6976970197	49.0038563608	67.6955856896	31.6237842372	28.4259907126	28.9940969237	35.1258563844	36.8306337342	44.9506447501	57.8572782016	33.7838084126	43.5468929631	44.0068833691	42.8255868071	49.1275097302	40.7030109577	57.875893156	59.6878072299	64.8133924341	33.8969889245	66.1627557465	92.3207214688
Phvul.001G044700	24.8268518608	40.2550961054	64.7808629463	46.4362667416	28.4800968499	26.6435850909	15.3904362552	39.3614360772	15.7593514009	54.2756245861	50.9074671958	103.468474293	1.45449525421	1.70380091843	5.42775304911	37.0756114708	20.723542033	25.395739381	32.7937285687	10.957253307	9.13282565752	3.14905569531	7.87502294597	3.7997668854
Phvul.001G044800	11.7978474468	10.4778997913	10.6963762105	10.6225177125	10.3989728292	14.8625330935	12.5338250843	11.0301828725	8.10059578248	12.4760564136	12.2305636798	16.0020894018	13.9588181708	12.1539427098	15.7373290101	17.3679530215	17.2949474204	16.6657639688	13.5636504116	12.2557260973	12.5431382043	11.2711998166	12.9834861135	16.4681294953
Phvul.001G044900	0.806440046924	0.842172085343	0.595400803367	1.26102522074	8.59108354986	2.18454603385	2.63073567048	1.82942468984	2.0810941142	1.80523168529	2.18306394334	3.05672271492	0.853095765927	2.07063050227	1.83732136806	0.608462539547	2.41423582976	8.4018224822	10.3665350803	7.150955532	11.039755767	0.518246329126	0.921153601498	6.6626851278
Phvul.001G045000	4.9864606969	5.51411485956	4.64749198574	8.88527253965	0.740994884651	7.84556347698	1.57595695627	4.65089782391	3.58338444161	7.89392074947	1.22491159532	0.898478025409	1.33498736435	1.06736166485	1.77469999092	0.712464902581	8.14437536242	8.7428193272	3.81557000797	4.80009201579	5.95671381388	1.20080723012	0.850582781632	0.522195728473
Phvul.001G045100	6.16435897425	7.99304321767	21.1318953877	32.8257609262	10.5070990621	1.76855512361	0.628007110826	1.88536007704	2.27003571315	2.0432901319	1.43426272429	1.12918230293	0.328497095946	0.110313115764	0.0	0.0150269577319	0.976062189758	0.0739569087669	0.0712514136998	0.0309921946871	0.133655388136	0.0474878115727	0.133964703053	0.344745629083
Phvul.001G045200	8.17691783806	7.82548958339	9.23890346794	12.7076682878	10.5049387961	7.18957924196	8.40690560347	8.86221291104	8.83899082057	7.22536374604	6.84594774395	6.53207503621	9.59772622497	9.18253102241	7.70345895883	8.28756910725	7.83798646908	6.62808720409	6.83929246271	7.63826090432	8.20054260224	7.07498239136	9.2139650515	10.3539387078
Phvul.001G045300	9.88850679284	13.248202344	17.247918018	13.3460050115	19.2624011664	13.7602435002	13.8888590732	14.0579882171	12.8543168616	14.7496903463	15.2936022884	18.0439019639	11.593269815	9.22414269201	8.75469116879	13.4471283512	11.1808804856	10.7951567171	13.1931991338	12.7487928882	17.7694707713	8.54954656575	15.1403187208	24.8206298491
Phvul.001G045400	3.91037419151	7.5683372597	0.411842905714	1.37683716992	17.1283870508	5.93570694102	4.15862323713	1.58358113879	0.725818922306	0.322085278879	1.35080667756	0.89645856111	0.218103098439	1.45731725471	1.57883836784	6.82428989483	41.6487992649	30.4046493238	31.8792559807	27.4086002721	35.5002202054	11.4135574016	8.32590887567	60.5781577421
Phvul.001G045500	7.93690881619	16.4216241896	9.3031012866	13.2321955324	8.26389406376	4.28598518545	4.97098960622	3.96058329455	2.38479879541	5.24722941774	3.8042571601	3.34271375138	1.07492101084	1.93371967278	2.06690890181	7.02542053031	7.71112624378	5.98961587104	5.99318896415	5.38127338924	6.80629632769	12.4701654158	24.0173569379	12.163531923
Phvul.001G045700	0.514666826949	0.116944010473	0.112425210875	0.169132557971	0.338946318403	0.254566205452	0.960704784601	1.10330033396	0.0990673194378	0.220027560268	0.237642534411	0.0869385739948	0.114823210387	0.240986901991	0.282838880551	0.441213204731	2.38120795219	1.15812360909	1.08638858003	1.00476477359	1.96215771619	0.0774617113806	0.175582148498	1.88113861734
Phvul.001G045800	0.0	0.0	0.0	0.0	0.0	0.0	0.0	0.0	2.17456859857	0.0	0.0	0.0	1.99533005819	0.0	0.0	0.0	0.0	0.0	0.0	0.0	0.0	0.0	0.0	0.0
Phvul.001G045900	8.59439909979	7.14009563826	8.46007305851	6.53274442097	0.39109190585	17.3738959037	29.0772200792	14.546231853	22.3889250378	8.62638759443	3.76860155925	1.33305813459	5.26273047609	20.9869627081	20.5969865961	20.045089551	16.3051235749	19.5829750396	13.6528971895	14.5925561081	14.8338985865	35.7732745878	3.82987266915	3.84018334659
Phvul.001G046100	0.0107383978473	0.0	0.0281486953322	0.0	0.0	0.00910536309094	0.00763614136052	0.0	0.0	0.0	0.0	0.0	0.938562266168	7.89543294391	1.43656067493	0.00920580593078	0.0	0.0	0.00850021230604	0.0189864199227	0.00818798845869	0.00969731831763	0.0	0.018401796547
Phvul.001G046200	0.0766459568841	0.0696628196356	0.0669709988226	0.0	0.0	0.0	0.0181678052226	0.0	0.0	0.0	0.0	0.0	0.0	0.0	0.0	0.175218641113	1.89129435437	1.16418436363	1.31453343061	1.53585602116	0.564941820916	0.184573838601	0.156889790583	0.109453269534
Phvul.001G046300	0.0191988074772	0.0	0.0503260719242	0.0	0.303452164611	0.0	0.109355653196	0.393285921149	0.449673909494	0.236934777431	0.530565640447	0.156966130091	0.326558242461	0.0930811328716	0.218854642238	1.38220496605	0.730919998575	1.33056496133	1.72321430738	1.30688861592	1.24797640093	0.278440212232	0.256424904465	0.345778275703
Phvul.001G046400	0.397370666388	1.92998411702	0.390612244296	0.326465170038	1.35881699381	1.05293995278	0.582806291256	0.0336256772528	0.458935117024	0.0	0.0686342180229	0.134249332866	0.066490649736	0.15948369062	0.140385809815	2.8955899157	26.7897761106	11.3588696247	14.449520783	15.566667652	8.27551424695	75.2679236569	8.43896805349	3.48987931771
Phvul.001G046500	0.246351480027	0.940407890444	2.32475107332	1.1657856591	2.33626666526	4.34486502316	1.29634729214	0.93391731055	0.682844637786	1.61608135828	2.04240233563	1.66456785273	0.0879384217962	0.0	0.0	2.53430422094	12.505167219	25.1536232831	27.651690644	12.6751105707	12.8859672485	12.7251633547	3.58029619757	9.58300616652
Phvul.001G046600	2.16751302196	3.32924717089	1.03903042856	1.36271828293	3.1486772109	1.65079229969	3.12026989324	3.58064919586	3.79194120805	1.43154695899	1.35561828224	1.8497721896	4.41344615546	4.61138206053	5.81303339177	4.06431449971	6.15836233594	3.52128387946	3.76513900809	3.51045092197	3.50122593743	6.46549804556	6.7198291313	4.03717737254
Phvul.001G046700	14.1969568023	18.2775438189	26.0253961139	17.1240768391	7.8040059472	16.8370632035	8.90386517508	9.07569722684	5.40463191106	8.68583919516	6.72828707251	6.96486731355	5.41768373274	8.98468074989	12.0344549129	15.2337758311	14.5121493672	12.8070812138	15.4177115062	12.3830105309	7.7632312543	7.76658295838	10.9704402197	4.22633829741
Phvul.001G046800	9.19376581529	11.6882298367	4.86596941146	5.54994782522	20.9187008969	19.8270280389	3.361487994	1.41424456984	1.32768385537	1.3925728585	1.01083300917	1.34167223183	0.419684101086	0.461380952069	0.0984561031119	4.94905748412	16.8840905339	12.586986758	10.0107593004	14.2757118172	21.0162932677	13.9172997961	10.7235556844	10.8133521507
Phvul.001G046900	0.432258864777	1.85691774534	1.01977696636	0.115869225429	0.0	0.902294329539	0.561424112389	1.15787084045	1.17465535905	0.173752794845	0.117113943452	0.0	1.15801030266	0.204101151687	0.0	3.91601668755	0.515388433188	0.512090549413	0.24454655436	0.311702768217	0.132161444427	0.358970480823	0.0446741603424	0.0758893375635
Phvul.001G047001	39.2451345037	21.6757912203	60.4188714554	52.7288386293	16.1088037199	29.7904303048	22.0920511506	40.3306732603	49.5993514174	42.1232524265	27.2085125694	19.3247248241	25.13559899	40.0832832912	19.1965708423	22.8536642906	13.7698943582	14.4186389332	16.5091123408	17.2664228815	13.6557782789	29.2723250736	34.4849912243	9.00349718329
Phvul.001G047100	6.11065178249	4.30238767437	5.27507756037	7.57511045509	1.20198666263	1.74512960054	5.49672821396	5.57307798579	5.52302971833	3.14094452695	2.90703390256	2.47225752174	7.14413450722	7.48924482934	7.58343903412	7.9987206488	1.78958448973	4.03305077227	6.00974110907	4.02627048273	3.01672925456	1.13580100359	0.842568725446	0.862126138442
Phvul.001G047200	1.95666757837	2.87889105509	3.14851774238	2.03726110645	3.88644255827	2.90754684105	2.65881091796	3.04262817482	4.11688735362	3.71334544412	4.87194004759	5.34074897009	3.19838620499	4.60296692565	3.68674571143	2.65728406296	2.02826156067	2.73005975266	3.61907814721	3.76783565976	4.03270128717	2.60671832556	6.10691434584	4.3821812969
Phvul.001G047300	7.61351091074	8.02398182766	6.06682709413	7.21344762078	5.65335382766	12.4762671728	12.064242201	9.74097702108	10.9338844502	13.9440132108	10.968686944	10.1047389499	10.5513494246	9.63353432996	12.8851618985	20.0206305623	12.5368976629	11.9477812195	11.9869623006	10.0821241156	8.45637542435	11.3959299785	9.24989486252	7.87835993762
Phvul.001G047400	0.0	0.0737191357156	0.141741151938	0.0	0.131486088853	0.0	0.0384513548508	0.0	0.0	0.0554249421532	0.149431462025	0.0	0.0482548175299	0.0	0.0	0.0	0.0571834387071	0.045628604219	0.0	0.0956050360158	0.0	0.097660588019	0.0553417151594	0.231652995773
Phvul.001G047500	4.22479252451	43.838582739	135.970262181	276.852030937	35.7661427041	8.15970609564	18.8601782831	4.4489357596	91.4424017967	19.4068506243	82.8085667853	7.295197264	2.16439648591	3.26561842698	2.50603240476	0.201212615344	0.0	3.43300926981	0.247720472919	0.276659261731	0.775519478302	1.413037812	0.160146355223	0.201105347978
Phvul.001G047600	15.4854625003	20.1642731407	14.9320454966	10.1705791582	21.5916920196	18.2614486019	13.5244135554	19.6838301264	20.1079838114	23.0924644597	15.4013367118	13.3372800302	30.4874512377	19.6823364183	23.2402045246	32.2710788892	41.3646666611	51.1033326547	45.0149604777	41.6619331738	31.9413053451	22.3576906512	15.0069469295	23.1052784395
Phvul.001G047700	3.36456660363	3.64997623779	3.736848348	4.55211222826	2.56719794101	3.05763463129	3.68548740185	1.70994351521	3.20304667293	2.44269489738	2.90652157633	2.41715445814	1.07006443685	0.680100004177	0.548238469095	0.73632251909	0.913972179926	0.682874529672	0.650363952342	1.17418896543	1.63489658237	0.792033477164	1.98121979812	2.36079039329
Phvul.001G047800	0.444757916288	0.83147191446	0.489049667306	0.21423457343	1.59252624062	0.257111867507	0.362932918627	0.143429043414	1.07983378187	0.0	0.0	0.256758588531	0.0382744034625	0.068853400569	0.0	0.100376004076	0.0639524421444	0.0	0.154470876223	0.111472016391	0.323428996885	0.0526739637388	0.0	0.208362101198
Phvul.001G047900	3.68975183444	2.75374450312	0.237815136533	3.57566251379	2.38093500546	1.42429422204	1.82451591891	0.402213546057	0.196182838095	0.142852591529	0.244316726569	0.865516914477	0.185008054593	0.167338965034	0.0531008955577	0.161839316226	1.16131992958	0.0978942837647	0.240195949562	0.536682088191	2.25780248297	0.282216151564	0.282312768462	1.00756596448
Phvul.001G048050	1.71696998578	2.25605229563	0.388627671273	1.65791145911	2.06155760449	0.488668239261	0.539642638093	0.247598382649	0.22559189635	0.0600899829517	0.268684232285	0.557355945538	0.109338657867	0.0	0.0	0.26701805111	0.510287085913	0.0874250635625	0.310422179507	0.965519129107	2.30686295567	0.406375442695	0.674710118758	0.834363513599
Phvul.001G048200	4.83190291483	5.36920622675	0.0	1.92937416994	1.81559818156	1.53914284482	2.00368860707	0.0567596880328	0.173634335307	0.0691483203851	0.0	0.226936647227	0.0677282083605	0.0	0.0	1.75605841697	1.47168820168	3.08317342671	0.0345194916197	1.84623947328	4.33023307483	2.4581550071	0.729898853518	1.22581933021
Phvul.001G048300	1.86934029727	2.29965898748	0.0	0.505528060453	0.488296629116	1.18260455825	0.655130021123	0.0	0.0	0.0	0.0	0.0	0.0	0.0	0.0	3.33342232754	1.67057098915	3.9671796438	0.418097109293	1.55897493985	4.21020907887	2.15739473052	0.834540451107	1.55059671638
Phvul.001G048400	0.615129791569	0.536437768572	0.0	0.215873279992	0.807908968174	0.0607710143415	0.144119950354	0.0	0.0	0.0	0.0	0.0	0.0	0.0	0.0	0.0	0.171664682999	0.0813051028733	0.0687548172586	0.30253151369	0.0926487270078	0.373329300056	0.0825821371767	0.0
Phvul.001G048500	1.93156697836	1.22806464563	0.0	2.13865913478	9.76039340712	0.647518394964	1.48096786373	0.524297407669	0.311743317897	0.0	0.0	0.573925626216	0.0	0.0	0.0	0.0	0.248462041182	0.0292552094297	0.0	0.295817915606	0.542627607144	0.239003058614	0.319662569353	0.215363425693
Phvul.001G048600	8.47112938229	8.22084209947	0.0274477238196	4.80290788552	3.65904444786	3.56033573941	3.02740262928	0.274527747702	0.146106207341	0.320415562508	0.475982937116	1.13397608584	0.258853582049	0.0	0.068595080804	1.31161673749	1.95037620129	2.09916072903	0.0	3.45455861599	6.54320418716	1.34172514832	1.40015151879	1.735466813
Phvul.001G048701	5.88744832165	6.01594773218	0.321570695475	5.00088834486	1.96768744666	2.08823611176	2.71814051565	0.37107419743	0.0	0.104037827313	0.235429055554	0.639768829304	0.124030003644	0.0	0.0	0.212420903251	0.737213453454	0.156920799786	0.285346460306	0.876210621819	1.43167524066	0.602048310432	0.439441598732	1.13432354275
Phvul.001G048800	1.39635950119	1.68318257848	0.188908735068	0.445680927802	2.73000170012	0.726188986838	0.761036391064	0.0536502650724	0.0	0.0	0.0	0.215138517745	0.0544283962088	0.0	0.0	1.21183832102	1.15494369133	2.73763674292	0.205261411127	1.2667454002	4.44380286828	1.21690911684	0.428412670981	0.871190007445
Phvul.001G048900	0.957285531138	0.779567679858	0.236816533671	0.363118229596	2.23352885671	0.613015538062	0.664053138933	0.0	0.163532091267	0.0885953752506	0.222658196262	0.360685027656	0.0672500921682	0.0	0.0	0.0390968284619	0.511921144147	0.0753185129835	0.0	0.125176009027	0.395100955565	0.0560890525089	0.129359500742	0.177702697164
Phvul.001G049000	8.98622109671	8.40205005852	0.383639703275	5.52466793469	3.60742873694	3.17195634528	3.23501728384	0.117948032974	0.0	0.346041530632	0.351206958252	1.322130462	0.130241697525	0.24976339783	0.0	1.63686076378	1.99558676594	1.78503303492	0.540632101977	2.58984133408	4.78855740212	1.84679499152	1.01369876412	1.62966548632
Phvul.001G049101	13.2584833979	11.8442457068	0.000959515938572	9.98322097555	1.6804981255	6.91584675373	9.29882260964	0.312721679829	0.0	0.06828618837	0.248847560667	0.789482709165	0.137850823206	0.0	0.0	1.04841255622	3.57644433822	0.870431116404	0.102861309481	0.864979804642	1.8010791956	1.46469542311	0.429706841109	0.419329637917
Phvul.001G049200	0.609571804474	0.321981131432	0.0	0.557561743374	0.457129329856	0.0514318222254	0.124198263392	0.0757170335722	0.0	0.0493856886376	0.0	0.0	0.0	0.0	0.0	0.0464673483895	0.0987206132684	0.0	0.146765025202	0.197376741273	0.321782009517	0.041955696726	0.0906979932028	0.0
Phvul.001G049300	4.34318726515	4.2890165747	0.278928165782	2.22310602191	5.28494964019	1.31154504617	2.37602535691	0.0779500657759	1.01639493306	0.052163474438	0.0	0.351503848918	0.325246761091	0.0	0.0	1.17441822889	2.53218726141	3.36131266827	1.0266225007	2.05906901545	4.75877789909	1.34806867996	0.904387516289	2.73033301426
Phvul.001G049400	14.4548597205	33.629081153	9.99108086139	9.64226421404	13.3777134341	20.3063972365	25.3138086101	13.339317488	3.98670909738	11.5729891839	22.85496351	32.8481448465	3.1446868461	3.5789858518	6.09756547682	14.2198039237	39.9280857793	44.1176368032	33.9846215461	21.8700543667	22.0983883666	19.9373926029	44.9711994786	63.1585903457
Phvul.001G049500	25.6591375973	23.868080826	13.9792881376	23.5087857123	26.6561930321	34.3788656664	26.2523029016	17.0177870586	13.43817581	22.7118785655	30.1702059015	41.5422399676	17.0175816777	22.6287178516	30.2802179668	27.9696530553	59.8344523494	30.0464071086	23.2390230537	25.4141011985	31.6955690943	19.5393015479	62.2444251801	50.8016285592
Phvul.001G049601	14.5367883615	20.6887126887	21.27768879	35.0313377554	48.4766070878	26.0268384146	7.19707806196	7.70688064958	6.66258062031	16.8236789926	15.7659791409	21.9042607345	5.88847180273	3.54466439953	3.70335557253	4.13583002247	37.7109999763	16.8978521707	15.3360484525	31.7501839506	41.1843245149	7.58379546819	17.8955298228	46.7930746005
Phvul.001G049700	13.0371122852	16.6016451023	26.6850728451	20.0542890166	34.0625812649	19.1454567415	11.124925758	13.4074745846	10.3796819	14.1877054845	20.8505406233	18.2927792264	15.9911451807	13.0476299878	11.3937366338	15.9561603968	19.9767001234	28.813870985	22.6377102173	23.909019153	24.4288635665	30.259562454	22.9671711529	23.1252867871
Phvul.001G049800	0.0213373359824	0.029089968639	0.0559318231925	0.280479566666	0.103770239954	0.0361849494263	0.015173112054	0.0	0.0	0.0	0.0589664610387	0.0288347717945	1.92320274261	0.548075819913	0.28142609893	0.0	0.0225648933959	0.0	0.0337800644889	0.0943156574082	0.0813481970247	0.192686974363	1.39764091831	0.0365646087233
Phvul.001G049900	11.8056199409	17.3900350008	13.5167388221	13.5563935919	19.0721657853	19.42226011	13.4899762784	18.4458416564	15.5466457686	15.7728680678	15.3001108131	18.5944708121	16.1543271925	11.720126108	13.6532781236	20.6136827506	20.9802185635	21.9852181955	24.2325391717	22.5768194802	21.3144679996	13.3079613858	13.0271022133	22.2769530191
Phvul.001G050000	0.160218619542	0.340267651146	0.179735971158	0.18206590478	0.394043195438	0.971517103401	0.959243007492	0.933610002286	0.316760995699	0.788330096163	0.766793675598	0.895713847429	0.652692234969	0.477000444391	0.404807878204	0.137743976901	0.968275633033	0.660564985904	0.491015377838	0.753057184838	1.47174426837	0.352735517631	0.437667393044	1.35105133664
Phvul.001G050100	0.477466616655	0.433965105927	0.584074940551	0.58578847202	0.0774023920967	0.40485619645	0.430070667892	0.603357904804	0.58820298158	0.163136007083	0.0	0.0430158071032	0.17043802913	0.204405326279	0.239904215481	0.0272881490258	0.0	0.134301778439	0.0251966054795	0.0844202441719	0.0	0.143725530058	0.0325782078807	0.0
Phvul.001G050200	0.0	0.0	0.0	0.0	0.0	0.0	0.0	0.199263272609	0.339951938536	0.0	0.0	0.0	0.0	0.0	0.0	0.0	0.0778207003938	0.0	0.0	0.0	0.0280549682073	0.0	0.0	0.0
Phvul.001G050300	1724.71335588	1671.85552863	6753.39443142	3390.46725158	460.746156466	243.386677626	212.188283101	375.813484294	242.192577666	655.3063043	46.6756982824	5.11607426387	46.570373454	895.029231694	669.509030815	1.08197510887	0.308010794854	1.47463352726	0.384248233562	11.0300888078	1.4435237562	8.59191218686	1.39108947651	2.78668024233
Phvul.001G050400	0.113308611769	0.205970352663	6.13835687175	0.992962144058	0.688819696245	0.256206078697	0.134290761857	0.102274385278	0.0	0.0	0.0	0.0	0.0	0.0	0.0	0.0	0.0	0.0	0.0	0.0333899108985	0.201593922742	0.0	0.0	0.711959162958
Phvul.001G050500	0.566417855957	0.91200630986	1.69068714333	1.13057736738	0.0603217248512	0.210343405202	0.577630532043	1.74672981165	1.10635133496	0.762817148101	0.0	0.0645718267702	0.354204932392	2.53140220347	1.7853180637	0.0	0.314807781036	0.766090994773	0.529523292783	0.588178322969	0.546507014911	0.127449765171	0.152334337895	0.0
Phvul.001G050600	24.5520771873	28.1470733412	101.657877848	113.124040881	64.8670800793	15.9443519192	18.6737748078	29.4409406734	20.0361242328	44.1206436246	35.6697472164	46.6273699954	12.6585003774	9.60950234616	8.08796689185	13.3953310794	10.3826911886	11.2175607138	14.5672299728	11.3843458481	16.6369960961	6.85406863307	21.7991708746	23.5184173566
Phvul.001G050700	1.79468076821	1.50569462791	3.82608841063	3.26646037168	11.8215433439	1.30452940566	1.13610616926	2.48353725531	0.819981026261	0.303225099037	5.45072299561	8.39549834205	4.45646161308	7.66199115694	7.9897025401	0.101442371171	0.72997325958	1.63075072607	1.93594407344	1.06370313144	2.43596898069	0.854868305097	1.75586282703	33.3248106832
Phvul.001G050800	6.08806278839	5.09010315819	5.13811675777	6.57476057633	3.28715222132	4.97645198536	6.84189430877	6.13136558008	7.80625396836	4.67647949417	2.5097425866	2.64270757464	6.83825362132	4.91385575903	7.45022161582	5.17723520518	2.35881684667	4.35889018221	3.63181979377	2.7187682117	3.74952529859	4.88302940095	2.47861162068	2.17174683537
Phvul.001G050900	10.1669442437	12.8682708493	15.5248971046	17.9312659138	17.618937477	9.99236824464	5.9248046039	5.81886110824	5.56934023949	6.21956027003	8.04892193178	11.3441584467	5.58587590774	6.60967162391	6.52286398556	6.65796736525	8.09954312394	7.84030948001	7.59957617489	10.6305153132	12.2224592459	5.47953583345	11.2059985607	14.0001316371
Phvul.001G051000	35.0535920474	5.75765509932	0.532934738383	22.2333339454	0.601766145782	14.8713519397	11.9600811703	1.03683024286	0.539985694871	0.0940084396944	0.129225420333	0.442646531159	0.20502045504	0.18132730557	0.136203683628	1.16155967511	4.15676122934	5.58308447554	0.0913742705806	9.66668268254	30.5563986118	9.68274259692	2.64995249032	1.7654114329
Phvul.001G051100	1.9337070494	2.19383854024	6.77028249952	3.34174667247	1.61121446644	0.424242472904	0.538489375942	0.84218537013	1.49927521611	1.10884974488	0.934242283946	0.493394984039	0.56717359129	0.217087644719	0.0509578121519	0.0695549781437	0.214505776727	0.285269051385	0.181967507885	0.717264752635	1.02076922785	0.0244228757629	0.0	0.0231726326889
Phvul.001G051200	12.4847217915	10.856415775	16.3490361109	11.9950249539	12.6617005716	26.6434860743	15.6078674322	12.8385160945	20.2546706739	21.6949334593	21.7323711216	16.7403843733	13.0528014554	15.3574302529	13.7903152194	22.8655083122	15.0570267978	19.1110895542	20.5251866326	16.8921363749	20.5683257592	13.9982013712	19.8337632534	13.9703874596
Phvul.001G051300	26.0745496099	13.4365997018	26.5386777317	11.8214756308	9.35244315548	45.5851548814	40.0496125895	40.6057356299	25.7367805711	18.493916197	41.9680363326	63.8895596943	35.3575427215	27.9442244144	65.7013830611	97.787804479	166.389341367	65.1605784739	88.6120842178	88.2146037507	79.6978803083	63.2080887927	48.9158422434	49.5638768645
Phvul.001G051400	0.672774662416	0.730733322728	2.37225669082	1.98946580697	1.51945891671	5.15355667132	0.887332046064	0.824954211931	0.504066667485	0.681693599896	1.80001303684	2.5255048653	0.121938752874	0.364481838974	0.198735467393	0.363932382536	4.20164227729	2.12266922747	1.35453527374	1.73678724036	2.0845010662	0.980976814859	0.279182343397	0.409205664582
Phvul.001G051500	0.0	0.242658821731	0.466564625131	0.0	0.432808375808	0.0	0.0632845215253	0.0	0.0	0.0	0.245939281249	0.0	0.0	0.142870806181	0.0	0.0	0.0	0.0	0.0	0.0786749775547	0.0678579543514	0.241099576672	0.0	0.305009777767
Phvul.001G051550	0.419973913564	5.15309183226	0.157268974763	0.946382178312	1.89657602882	0.152617139224	0.25598233426	0.731075117799	0.0	0.799458084147	0.0	0.0	0.0535411598998	0.0	0.0	0.0	0.0	0.0	0.0	0.0	0.0	0.0	0.0	0.0
Phvul.001G051600	0.0	0.0	0.0	0.0	0.0	0.0	0.0	26.7414525765	0.0	0.0	0.0	0.0	0.0	0.0	0.0	0.0393770924652	0.0	0.0	0.0363589726381	0.0	0.0	0.0	0.0	0.0
Phvul.001G051700	36.8242254808	24.7039330982	20.5390150568	24.6390226355	28.485047363	34.9482447483	45.2340963971	32.4602049047	47.7373814122	33.4405534779	43.6081816557	33.8172717453	45.4092955467	46.0918825672	43.4143338632	50.2258920062	33.4655674965	32.6533483305	33.9626815588	35.601284938	40.2476140114	45.383624485	42.2640908354	45.8986953185
Phvul.001G051800	2.80499870146	2.10182678672	1.29094572969	2.75834431386	1.92648540209	1.27091699564	3.83704046301	3.3629048248	3.36322376486	1.49244505888	1.42016066165	1.59147705378	3.84079322084	2.37187022592	1.81551573595	2.36795477847	1.15484749148	1.28286135872	1.7457774381	1.36291088937	1.45307860145	2.91978234205	0.986164397953	1.72456656301
Phvul.001G051900	5.14463602141	8.3361569558	11.1643894503	13.7469874562	13.6379500057	4.34439074694	4.15316386081	6.16614590965	3.70138194085	3.84691775201	3.84568431884	3.67562215898	2.82240665217	2.74176552039	3.49601779757	2.31364713083	2.25205655204	1.81478426849	1.93603453514	1.60301237584	1.73630619624	1.50419479227	2.870066146	2.20401932207
Phvul.001G052000	13.754985617	12.0851109862	10.4487990987	12.7755968989	6.90449294264	14.4415408353	10.1216196278	10.5861086359	10.7777318163	8.38944645179	6.15428975401	5.90486794573	16.6516619704	20.4593748587	16.6469267759	41.0224595296	13.7957663918	30.0585192122	28.95585432	16.5290250916	13.3544454164	22.7700249837	11.8810294513	6.00479731642
Phvul.001G052100	0.0	0.0	0.0	0.0	0.0	0.0	1.50538755628	0.0	0.0	0.0	0.0	0.0	0.0674713377852	0.218073952655	0.04891002963	0.0	0.0	0.0	0.0	0.0	0.0	0.0	0.0	0.0
Phvul.001G052200	1.78580540811	5.62245357032	0.0	0.643576037209	0.496551500497	0.13838064709	0.622328016833	0.0552398900428	0.0	0.0418201569255	0.0	0.106412150283	0.101583995528	0.0	0.0	4.93102743175	20.5138131214	4.12211948298	1.21626493398	3.37423227518	4.31397709108	3.39482941655	2.0189683124	1.20920208745
Phvul.001G052300	9.37342001509	6.13619759103	6.98687056993	8.30144262119	0.184367644073	5.57553990066	2.49849842206	2.51745994253	1.476198466	2.45896200526	0.264391612541	0.581150779464	0.616002736166	0.562139825975	0.393876782715	0.131637664207	6.23494789285	6.04517179909	3.97738659786	4.39593133266	2.74070146829	0.553800057861	0.858732374331	0.388964316821
Phvul.001G052350	0.093066114677	0.126880429663	0.0	0.244671064255	0.0	0.0789131467881	0.0	0.126004716503	0.0	0.190787382575	0.514382810455	0.125767348873	0.0	0.0	0.17535482417	0.0797836514001	0.0984202975569	0.078532891793	0.221005519957	0.164548972663	0.35481283321	0.0	0.0952504465706	0.239223355111
Phvul.001G052400	0.572843365534	1.84676134854	0.122780164508	0.492561484618	0.2841728678	0.31772924891	0.851010276301	0.443917932153	0.64915164579	0.432095766128	0.388325180919	0.19432296526	0.384975029458	0.0751951611477	0.0882542371645	1.28573978694	3.44557806711	0.998791134435	0.531678213702	1.34368580087	1.79752149606	0.882339854277	1.51725501643	1.14017470873
Phvul.001G052500	0.079995031155	0.136325180748	0.209691966351	0.105153575368	0.0486301545851	0.0	0.0426637223766	0.108307424859	0.369554494982	0.0409978504691	0.0	0.0270258488448	0.0178470532999	0.0	0.0	0.0685780823832	0.0422986110287	0.0	0.0316609031399	0.017679770237	0.0	0.0	0.0	0.0171353807734
Phvul.001G052600	1.41460911277	0.755950259157	0.308778706241	0.575381557253	0.279115727534	1.28215459328	3.16333091041	1.52005930879	5.02888370242	0.988131585204	1.21207319091	0.352338947342	2.34149511276	0.670767455193	0.453554966156	2.57857546689	1.46565625832	0.92555942312	1.03434567632	1.23764357551	0.982850318782	1.37255484956	0.519159215037	0.834150055209
Phvul.001G052700	0.10804975914	0.0	0.0	0.0	0.134425189663	0.0	0.215614087456	0.0	0.495289977274	0.0	0.550903989997	0.0	0.0	0.177495966267	0.0	0.221160281681	0.0	0.0	0.0	0.192522298016	0.146892512949	0.101356371056	0.0	0.0796613772521
Phvul.001G052800	9.67827016546	8.44936344281	6.91749680116	9.7599969942	10.9180015729	8.84903539224	12.7871938671	10.6584566331	15.7824205584	10.4147131195	8.61279208788	8.63773502175	12.3906787841	11.4151938443	10.0121757608	12.0018564303	8.50593705043	4.71079662169	7.84182368689	8.43352366105	10.2999826007	9.64253238939	11.6061340834	12.3864747946
Phvul.001G052900	9.15843348373	8.28174938362	6.49587046217	8.17039841152	7.86363177221	12.5160237808	19.046512374	12.4611808329	13.7580730543	15.4884952283	19.8934576441	17.7553441016	15.2305080796	15.9350401372	15.9621330641	17.1097009748	8.5109732105	5.54727076262	8.88762620254	8.68205414601	10.2630022783	11.7179799827	10.7748686023	11.9055952999
Phvul.001G053000	26.2175496723	17.6594561484	15.8367262882	25.7752718527	32.8221837166	27.7472161107	35.7328520498	28.6525852651	29.5328016185	24.9610996492	22.3606534931	25.1036293311	26.4852579966	33.0098207057	24.9911236087	32.314232544	20.5047203698	13.4723355308	21.6007253871	19.8877269671	24.2086896745	23.4394003639	19.6770933265	32.3242664934
Phvul.001G053100	172.303576463	156.691334877	298.880493381	427.009758446	4.57740565453	147.116377911	46.9399202512	90.7839385345	74.1434776794	552.413181827	46.5641311904	10.5780204342	61.7349082569	22.1516801279	25.4961762039	1.56231638194	1.20186809566	3.30247137144	2.66139696254	2.93186900173	3.66243213038	22.696328581	3.64499297098	2.01210443652
Phvul.001G053200	0.0441599034839	0.100341345995	0.270099438394	0.309590678134	0.107381816189	0.0624071922394	0.0	0.139508323268	0.0	0.0	0.0	0.0198922167927	0.0	0.0	0.0	0.0	0.0155668217018	0.0496851789566	0.244690122544	0.0260261814102	0.0336717623246	0.0	0.0	0.0252247920965
Phvul.001G053300	0.0	0.0	0.0	0.0	0.0	0.0	0.0	0.231159731714	0.0	0.0175002814952	0.0	0.0	0.0152363332728	0.0274092673728	0.0	0.0	0.0	0.0	0.0135147260405	0.0150935208738	0.0	0.0154180384762	0.0	0.0
Phvul.001G053400	4.25946189756	3.88928257081	3.59906839754	3.99986251027	3.39494327286	3.68790938991	4.00413440637	4.03119531269	5.39397435159	4.6647825095	3.67747821531	3.5342640148	4.79147170574	4.70560401722	4.41825762827	3.91467172764	3.06713048638	2.20002706727	2.8086617	3.23223743107	2.76431103317	2.38226233938	4.43673071442	3.47638446599
Phvul.001G053501	1.6940377047	3.78011678812	2.7188028649	1.20480126952	2.70463583864	1.53841311736	3.15039350972	1.37161247912	3.6652785913	2.18928521505	1.3825286324	2.06223826663	1.88405382713	1.42206068371	0.946321751741	1.60211714351	1.72515256742	0.489570104364	1.03676925894	1.23594110346	1.92705233378	0.41158421457	3.1374098234	3.74158940104
Phvul.001G053600	9.31052204507	6.13859332244	8.86867703393	8.6421133457	4.12669964319	6.70463270887	7.25989011626	5.62206686129	6.34262760159	5.94363139641	2.42953512949	4.00879546578	9.3653031551	13.8316907207	12.669782556	14.5389034042	5.87383165622	7.06461003111	8.34102090556	8.95878723857	5.81133223577	12.6815461978	5.11951685595	3.50078937191
Phvul.001G053700	2.91654470924	4.39783980387	10.4805906912	10.5655389342	11.6524046506	3.61815102262	3.48333644349	5.51490534823	2.81028357792	2.70434485123	5.97091197101	9.02201303314	1.76623810882	2.88168761192	2.41360004897	10.7095505153	2.58694712119	7.4967180129	12.759830492	4.41843534177	5.07776618415	1.64704833073	2.66427267453	3.50890785264
Phvul.001G053800	0.0	0.0	0.0	0.0	0.0	0.0	0.0	0.0	0.0	0.0	0.0	0.0	0.0	0.0	0.0	0.0	0.0	0.0	0.0	0.0	0.0	0.0	0.0	0.0
Phvul.001G053900	1.83511938941	2.30256962784	9.82158075275	5.0368425504	3.36371672515	1.7418729354	1.56041313049	2.21768136762	1.65566677387	0.971049322242	1.18512592372	2.45096048978	0.0	0.791284465	1.49012734417	3.5699210422	1.14880931925	2.79184891078	4.4436329358	1.72769019811	2.05410539889	0.36840769734	0.578562637556	1.0025953738
Phvul.001G054000	33.112721101	34.2670336108	63.9570002899	32.072317158	33.2905372652	43.9710779049	26.9616159158	35.1841039266	32.2045131982	53.5511469647	46.0216388484	44.8000856224	36.2895477254	43.9570596423	49.1829741923	55.678066346	48.942905994	51.9946839137	46.1376573462	42.5914801428	38.7436313077	33.050096095	41.500265512	35.2074749821
Phvul.001G054100	32.5957294507	24.6828643725	25.7494647017	31.2976155215	27.4038194319	30.8082632789	36.6210568918	34.9260546257	38.9189035325	29.5193096308	22.4927193864	21.8519237873	40.0921306274	51.4641161211	43.228749181	54.9297613026	30.0045308449	30.8271005423	35.5489507626	36.3638777518	29.6146849018	37.8989955927	32.3301793149	32.1221768582
Phvul.001G054200	18.8862450736	11.3417262617	23.6449296688	9.71316321562	10.8805402597	9.26474419424	8.61896828919	10.905622301	6.68770451085	10.4488612536	9.77198744162	10.1693191619	19.1039725901	47.6599691745	32.9918942732	19.4829500801	8.21590275755	12.121123487	14.4793273256	22.1539200433	14.5355850824	20.4004336754	10.8041282675	8.76949324683
Phvul.001G054300	0.0	0.568390032882	0.252197094665	0.505873957176	0.428909201251	0.135965219128	0.136831397893	50.9757188911	0.0	0.131488601504	0.0886267680176	0.043338748598	0.0572391979709	0.1029699504	0.0	0.054986030019	0.135660410146	0.108248040039	0.0761573075528	0.255162089367	0.1467199013	0.0289609101107	0.295405101189	0.659480600578
Phvul.001G054400	4.38553435452	9.13542120542	6.43110947828	8.28772398899	0.458794087437	37.266082498	4.39088056732	11.0670593821	4.79514712508	1.75906914982	1.69605204532	1.6999369964	1.16368086044	0.967696445202	0.749584351366	5.99424248521	13.7443710738	12.9397490453	7.03891157319	9.15286649413	10.9077816786	4.43090639728	4.51560400885	1.12811171085
Phvul.001G054500	0.0518382547512	0.0393621683176	0.0	0.00665395764606	0.0	0.0100945448008	0.154915842554	0.0322369670358	0.0463366353616	0.132308349402	0.10154912258	0.0689128899366	0.0819813029003	0.0641084539122	0.0134234752827	0.0	0.669940939737	1.02175531655	3.81591127936	2.27280045758	4.82616135432	0.0808426932532	0.0633205404523	0.216217596247
Phvul.001G054600	0.846176948406	0.0795602694199	0.0	0.0	0.0354760963777	0.0	3.05010644728	0.434561348103	0.0	0.0	0.0	0.0394311565113	1.64046603037	1.31160084362	0.824670740717	0.025014136607	0.0	0.0246219927138	0.0923875534247	0.0773852238243	0.111242548117	0.184447763574	0.029863357224	0.200006411651
Phvul.001G054700	17.0430843445	13.6771000373	13.4608329375	16.1783973409	24.0669433156	15.6832002929	21.6494663759	16.535718723	19.8267532223	13.1895416238	18.3083559848	20.1933669285	25.4747196603	19.9295539627	21.0173808122	16.2352912586	15.8936693195	13.7772013837	14.3482770873	15.0561770354	19.1879589583	15.9463076665	16.9793011454	30.4666496801
Phvul.001G054800	15.6827119701	23.9600677772	10.8564335554	17.325311992	13.6605501899	2.06112647102	5.72653672329	7.25202309072	3.26725331656	0.733628025705	0.979196661502	5.02580381221	135.494418525	209.3802888	132.764332379	0.0	0.512331421463	0.132190750153	0.0	1.76159006035	0.216246673072	0.127734875058	0.696334382232	0.226636404407
Phvul.001G054900	0.6235750601	1.80275551168	1.77022291721	1.85088143652	1.80332996477	0.360610055766	0.866712577028	0.845297794324	0.0	0.377850109618	0.937309175857	1.67567144752	10.2941008128	16.0542825899	8.92483029276	0.0	0.0918676464463	0.0500381589857	0.0896918953672	0.288822729272	0.201017940105	0.0341078092551	3.43110804921	0.955319749569
Phvul.001G055000	0.0347013376416	0.141928799063	0.0	0.0	1.05477264616	0.0294241546513	0.320792375563	0.0469830746343	0.16031039831	0.0	0.0	0.0	0.0	0.0	0.0	0.118994950423	1.98167790028	1.0248829461	1.3184927202	1.16574459025	1.13776456362	8.96240181033	0.497221258865	1.27851377196
Phvul.001G055100	6.08782041741	4.50483139581	3.29033282819	1.73798440677	0.119479495293	3.23765186976	6.95314276632	3.78329324307	6.16761073613	3.18849923907	0.93487478338	0.133992229042	12.1653165541	6.09438540165	3.52937131461	2.17747896523	1.18176871212	1.01835153064	0.926326465538	1.43935013006	1.60037975412	5.02926382485	0.242204445406	0.378156476581
Phvul.001G055200	6.2600083038	5.66653642484	4.53594202669	5.88726387652	4.74404732815	3.22221370142	3.83627854075	4.15740502079	6.11305950158	4.41682640685	4.96957530974	3.55350199982	5.46536592985	5.06572898165	4.12348470767	3.05414859351	4.162263958	3.77930964889	3.07520667305	3.98936502549	4.08764674981	5.43862428712	4.49700887163	4.60785224236
Phvul.001G055300	18.7974142656	22.0442508333	52.8935412349	49.8868736997	19.2258986542	2.87049657201	2.91412353551	5.48810323629	4.32135986103	5.11365889647	3.44674029195	4.0932747581	2.66332376628	1.43019785123	1.59465007465	0.572795036381	1.13055057131	2.70631387693	1.76297416858	2.04768241894	2.41146932669	2.09170852754	2.64416828843	2.55712055605
Phvul.001G055400	6.23910259535	6.38197330499	3.04433655691	4.35148266985	0.918889840558	3.5344168188	4.83319777825	2.98395491741	5.73460516731	1.41426693479	0.793322054641	0.775170068353	3.5287960191	1.45242810205	1.02532311203	3.79983252755	3.01407536461	2.29064329238	2.27865426568	4.12702454176	4.93161849385	7.44412452509	6.09795375135	2.74382025315
Phvul.001G055500	6.46097526948	7.04678665122	8.44357199711	6.49896117539	4.53111092253	5.58958320923	7.32446895339	9.25480060469	9.34368559166	9.75148521916	5.79644706705	4.859107813	12.1834423339	18.9408732087	19.799802899	6.99983492012	5.90185231934	6.41600987163	7.07111085137	5.73661651333	5.72612847591	8.60813218946	6.05677587566	4.46081814393
Phvul.001G055600	8.57677719997	9.28631186787	7.24675815408	6.65505294773	12.9184441528	7.63962327379	5.56607721486	5.25373349545	4.15457053306	5.7527416567	10.723527959	11.3203852654	5.40980714577	7.56630421504	9.16275102294	6.1248649438	12.2932131664	8.60059164436	9.05657357045	11.6604598313	13.155712881	10.0914037238	19.8572115193	18.2506435445
Phvul.001G055700	5.82099157004	7.23644491818	8.84663868573	7.07691575939	12.6283724451	10.8745839489	4.45373781835	5.73860779886	4.68416928691	14.7091117613	29.3853771157	23.7839865206	6.75393625673	10.0003882288	10.6548333048	9.02666933061	13.5950877733	12.0935630362	11.8326957095	11.8142838801	13.2600339745	7.79824151115	11.2220610164	13.075072528
Phvul.001G055800	6.05840882749	6.65515100868	7.23588681849	8.2130453815	12.1162923579	4.53742624362	5.85048582926	4.88986671342	5.12896004041	4.14915502287	7.73770157823	6.48623268787	3.66034674528	2.53956400492	2.70722441351	3.10573190206	4.0106578	2.86400209931	3.62573985447	4.3958770677	6.68165196722	4.87325421762	5.84379190174	11.0399265388
Phvul.001G055900	1.89627565656	2.92842579087	3.48569924393	2.77191719986	2.31511424451	1.37438822645	2.5237340299	1.9282272688	3.08971790886	1.6856165406	2.65282820223	1.49927004083	1.77651323995	1.55371014863	1.34897601255	2.13828709333	2.02201229114	1.16187033842	1.76262995185	2.10070450292	1.7338838511	2.50114720173	2.28706340268	2.7439081868
Phvul.001G056000	0.0	0.0279453537502	0.0	0.0	0.0	0.0	0.0	0.0	0.0	0.0	0.0	0.0	0.0	0.0	0.0	0.0	0.0	0.0	0.0	0.0	0.0	0.0185105241207	0.0	0.0
Phvul.001G056100	0.0	0.0387766358343	0.0703363756479	0.0	0.0	1.93004951576	0.0190807602589	0.0363292492932	0.123958605729	0.0	0.0	0.0	0.454965333621	5.2566405462	6.26864968204	0.0	0.0323488724244	0.0	0.61064574806	0.545585271485	0.122758108374	2.68844201324	0.631907138188	0.421649195295
Phvul.001G056300	0.466856247396	1.5490384456	3.44187018539	1.53420790291	0.674045831176	77.1720462505	1.53542773537	0.395055771003	0.269593033224	0.269174411686	7.49913218234	1.18293469534	0.0520782866785	0.701238022467	0.110505879256	6.75381688389	87.3523663564	14.5023537084	32.9650339063	12.2268653642	79.4716763748	17.7349159645	96.338891771	845.143592958
Phvul.001G056400	0.985139986225	0.768697425463	0.329662934342	0.105801626843	0.152905804996	5.73406505576	4.03912992851	1.27704976416	7.1655129655	1.30948904669	0.463398842	0.48153219983	1.75829379282	1.27700422247	0.236961327656	0.359378763422	0.864485646009	0.742864125606	0.912542419253	2.74242905078	3.6684050078	18.4626910372	4.89800790976	2.51431023871
Phvul.001G056500	6.1273101483	8.70591430767	8.98207326042	6.31259204591	12.2313496235	9.8496196586	7.34661834259	7.42907537815	8.04425021346	9.24488598949	10.5963757439	15.2756157717	10.553280978	13.1728811896	11.357355048	6.0836061954	12.8580772223	10.930502906	10.1333975957	11.1882944756	13.3975865229	7.65970763149	23.3466279479	20.258235232
Phvul.001G056600	3.0614098423	4.44745088468	4.74216284983	3.62929153097	3.67887119436	3.43617828111	3.10043527857	3.16363821865	5.89723976457	5.65200466352	6.02846366197	8.369483784	3.89218532715	5.09534443162	6.58122437044	2.6556108044	4.9835462139	3.94349774823	4.16361139268	3.83430370611	6.35801889091	1.72820176558	11.5879740664	14.6215587266
Phvul.001G056700	0.567403086257	1.21559637451	1.69981798909	0.426201208702	0.591313151008	1.44334691061	0.403483856404	0.548730217028	0.374463188463	1.24627241843	0.672016252369	1.31447164628	0.506355106149	0.390387022581	0.152728395245	0.972845813847	1.20009266053	0.341998077163	0.89828050047	1.14653477727	1.73057098004	0.0731991124621	1.49328119462	2.91698155588
Phvul.001G056750	1.3005058865	1.32006399021	0.829448222455	3.33584529005	1.56580452403	0.823695426174	1.12730827677	0.462689318998	2.9966763382	1.62169275189	1.86258015666	3.08306079026	0.632531297044	1.01597017728	2.41463592882	1.70625316884	1.76684118174	0.267011832096	1.31247811452	1.11893301411	1.78059272218	0.0	0.97155455502	2.2150487861
Phvul.001G056800	15.5275538704	13.3286370697	15.4031100691	5.28139631585	28.8435573957	27.526307737	11.5125478013	10.1359302604	9.78335142882	8.74424036789	14.6693172389	52.6874288006	4.91419282567	3.2203546076	4.35299042243	6.51653006799	27.4379512924	4.6854017357	6.1994463256	6.25197518876	11.7905493393	2.83482000806	12.7877596647	65.7120166212
Phvul.001G056900	1.70729698612	2.08711653828	3.84208950295	2.57859755743	0.84598108537	1.16315019374	1.72066809873	1.70881076023	1.26385608622	1.73760950548	2.87167544494	1.63810139331	6.16846882059	8.47997525876	9.20140136561	0.853912536711	0.495973466554	0.666049470307	1.07613225872	1.34277929601	0.855497060655	1.34852940497	3.12565483833	0.809385118911
Phvul.001G057000	1.65377602027	1.91432817728	1.7176666988	2.62507566967	0.910509950567	2.16956392901	2.08575428139	3.97121950199	2.30640876926	4.44573622925	3.19056364863	2.48787843303	9.60690322701	3.70691821441	3.70397038022	1.49799779079	1.35293760389	1.50084444703	1.40788103692	1.54476508157	1.83201606489	1.12712731242	2.5548549292	1.31004930115
Phvul.001G057100	12.0101184815	10.6142189577	18.7751784836	10.9928629483	8.21110753972	9.69901216186	10.8237168596	9.56056712166	17.8966510485	22.2825768382	21.0951652727	18.9398199438	8.4033755413	12.0534973275	11.355581814	8.09506132282	5.98260017969	13.0004664132	11.2017201151	9.49985724682	9.24995274456	17.1310089769	14.7647551713	7.83297603039
Phvul.001G057200	176.937308437	73.6137695323	24.3681644571	71.498251894	107.996509973	118.293642679	253.242696178	125.674327961	181.174313788	75.2744836953	77.8566723213	75.4044333829	190.934636567	415.608937444	210.535161294	397.612240081	95.0496573097	170.650509062	190.859291963	144.097202535	94.97996114	286.065228684	59.8087667204	80.7835851795
Phvul.001G057300	33.4361404037	26.5505251186	47.9300929661	24.5045908504	140.331183688	32.8579835516	12.0152450896	24.7562414181	13.5592529468	26.8324650313	38.5830092477	60.1928136935	29.661703158	21.5221537556	30.8648913216	11.9688811415	47.5657896009	27.2776015101	24.8030986046	28.6122703887	30.0011546369	25.2158368768	32.6783321779	50.7726582712
Phvul.001G057400	22.4938636366	10.2825537138	12.060419175	6.92331387737	17.1719037852	8.07453258429	13.88925626	8.91170647611	7.9963684127	8.73597764674	8.79985276367	12.8851768651	12.3299099006	15.2098175729	9.25550052883	21.835955717	11.0144125057	10.3260722845	12.3688381944	15.4616369468	12.4055317017	16.3071675924	16.3660207758	10.1376945412
Phvul.001G057500	15.2182129986	7.62929692033	11.2174636605	16.3762824833	11.6373372416	3.52120097073	7.86873813583	6.30815313394	6.31681886028	5.65814080475	5.10830611438	5.71454925497	5.69446892345	5.04070562174	3.72143059569	5.16640524378	2.38326471576	3.20509164194	3.78827304125	3.24586747943	3.14712883726	6.01391238077	4.71667564055	4.90329885776
Phvul.001G057600	13.2023894509	21.6337731112	5.32424416197	2.83680284455	4.70751457788	4.84383669215	3.61088503205	2.49219729773	2.63904740398	1.17108867373	2.28032855125	2.48750249754	1.52938374133	1.42658516721	0.956765103049	10.1754385596	28.9978662139	9.90879718663	9.74723007929	14.9821472859	11.9542928201	5.04410407064	9.15975282556	6.19990157482
Phvul.001G057700	1.35545426828	1.0108823876	0.628608566588	1.36267731607	0.793284392918	1.63090523907	1.96559456551	1.27388876322	0.998667478175	0.996943736232	1.41468213749	1.4267563583	2.03189773771	1.54137877977	1.5709551806	1.13624488251	0.880173032179	0.828141136304	0.722062760669	1.39088075177	1.41442004577	1.73632344237	2.17816593389	1.23263803972
Phvul.001G057800	11.3702812558	6.24688090448	5.27466931476	6.88356072488	2.53495030552	10.6073242553	10.464573321	8.73122579835	11.0878932643	9.61695094466	6.9008161549	5.04539774257	12.0291975323	11.364796932	11.7853967014	18.2272136127	8.12712645077	11.4768110691	9.48015846163	5.50814144787	5.26842687586	7.81589547077	1.76170079642	1.80679344859
Phvul.001G057900	2.4171997889	1.43544655108	1.97038081153	2.63624456556	1.09726067106	1.19036591845	2.71620465879	2.32462994989	3.09426802363	1.77908302935	1.38557341549	0.609794504921	2.84893242975	1.77079309069	1.49622055002	1.94379610175	1.23201517907	1.14232174647	1.83139815853	1.175301032	1.10866516969	1.53941513744	1.13395690477	1.41764814346
Phvul.001G058000	89.9266204456	78.1111242239	171.310986481	105.473155512	25.8078726358	22.1807771332	19.0714756003	21.9419677051	24.0065647812	36.2022008757	13.8740180102	18.1513402118	8.96047189019	11.3118329017	9.45939848404	0.792819191594	1.4903065263	2.26684787352	1.08064864037	1.09009453437	0.839479847646	1.35214607948	3.1099761787	2.49038911332
Phvul.001G058100	11.287122176	19.2905223985	13.6100496277	9.55072736587	11.8925598176	17.9879733923	13.7914059178	14.766706467	18.1633866868	15.9366860158	11.682420089	14.1475671713	15.6247383336	7.42593723096	5.44106137072	30.5767610966	28.6610955909	29.1904367777	26.6590310682	24.9211984842	18.6507923476	15.4356377757	10.454845316	18.0268281848
Phvul.001G058200	33.4353063629	22.5196457924	30.2176902071	42.5075957847	34.5842206837	19.5069426953	34.7059413374	25.201973713	37.1169137284	18.926063775	14.6184469976	17.3316516064	25.6071855876	10.2546522567	8.55653697518	32.0431089936	15.3573606593	20.7604818752	22.2792153366	18.9702282328	16.3239602337	31.5006736624	12.7686784392	13.383372959
Phvul.001G058300	0.0	0.0	0.0	0.11589681991	0.0	0.0	0.0	27.6348238772	0.0	0.0	0.0	0.0	0.393408729088	1.06157874561	2.40882153202	0.0377922559264	0.046620140948	0.0371997908493	0.209373650486	0.077944250209	0.0672276947135	0.0	0.0	0.0377721087018
Phvul.001G058350	7.10811153843	67.6011585683	252.215835099	480.36148103	72.5903146237	15.8977004575	27.9952816354	7.53171922003	81.3798211127	26.609318691	114.0652152	10.7658468221	3.61600811104	2.42558796345	2.71743593276	0.382692160695	0.363142416227	3.36125827221	0.543630941373	0.758922613068	1.0996916075	0.837258980083	0.632603850134	1.73590773842
Phvul.001G058400	0.0	1.17061542141	0.140672751296	0.0	0.0	0.0910078753159	0.114484561553	1.38051147314	0.0	0.0550071662073	0.296610188441	0.0	0.191564350998	0.172306499916	0.0	0.27603539693	0.964790931955	2.80764954101	3.56829515388	13.4261418983	19.7640554483	49.3830087696	32.5702679657	33.658365426
Phvul.001G058500	10.0920145036	4.82686176765	3.12247742923	3.82755756289	3.1781745954	7.82780518267	14.3765177947	10.7966814367	17.578885776	6.10490067713	6.12657419439	1.56502901599	19.9022154469	28.4723478034	20.94804214	12.3676401648	7.97821919436	8.54396497591	8.98384870784	9.1265411608	8.09880217387	14.9403300804	3.92836156251	3.96914350619
Phvul.001G058600	9.22163635921	11.7650291393	36.3062132483	39.4785650897	22.5329383726	1.65817036831	1.86265403969	3.74076832873	3.72969110223	4.45028997935	3.81768829691	4.02466080639	2.00132853048	2.1313612077	2.87335928811	1.30733270028	1.70757769512	0.711545600441	1.30654082273	1.64949805944	1.94254437992	1.66876145466	2.60740596664	3.91990726572
Phvul.001G058700	5.54991994809	6.8471493092	3.48689896102	3.29179502361	14.6777951847	8.56012821806	7.21608451422	4.89907627524	4.46797217105	4.11691901327	10.9677208387	9.28462032075	6.1643932718	5.6199863055	5.85665498802	9.67709338085	22.6645770699	12.6503569075	13.4951839123	15.6482180014	20.5987782379	11.5399298187	23.4623004651	25.5619979396
Phvul.001G058800	28.7029747413	23.0785774534	17.4843383758	20.3843821616	23.919128052	28.1969484627	20.5478491536	14.8013635023	16.1299912889	13.1801387242	21.4274945377	20.0450751351	14.9347844221	14.9217040412	14.4732969052	37.0541991583	70.3598052462	26.3542484447	20.8715669594	37.6362643472	33.0491953549	39.6197004461	35.8828942756	25.521787718
Phvul.001G058900	37.6851329053	57.1438421027	214.638199403	231.491264456	360.198775706	37.8091943851	27.2511660248	130.879445516	37.9185574149	37.2240902974	31.4034960025	36.4193814449	37.4035835761	19.1188344837	23.4947496284	1.14806571407	6.99737344207	31.7940101926	26.1774452211	24.6811741851	37.8822158753	57.9075790562	43.3174444706	47.8463374787
Phvul.001G059000	60.2912486359	46.1544444629	56.0821694424	46.391218162	44.6579418699	56.2520935784	63.1535556487	59.2201365098	81.5425545387	67.5532934367	44.7458527457	46.5390367323	106.272300738	129.804367472	96.6397291354	133.115921158	72.09931922	93.6779944079	91.4536196434	90.1069161482	64.5636051503	146.096097748	66.3245725065	46.6211302945
Phvul.001G059100	0.0315723182829	0.430436934334	0.910370000255	0.166007418319	0.153546208712	0.0267709788439	0.24696398644	3.97543483618	1.16684168704	0.45306715463	0.0	0.0	93.8240565232	134.875109622	155.562280213	6.00871730256	1.93654483486	4.74227222858	2.99901060341	4.60536453979	1.13146744284	2.02430982335	0.16156672201	0.108207459962
Phvul.001G059200	5.49777141871	8.52994136869	6.01210792115	5.09823888137	7.15615244724	4.59020297458	5.58854541669	6.25626102475	4.67450691639	6.53414774014	4.94014632054	6.49562190566	5.56814873189	4.49344196481	6.25981415946	4.51072133822	6.43845109911	6.00539442342	6.16752243274	6.1579305606	6.94385383651	5.22381781567	7.73237371878	8.72763864689
Phvul.001G059300	4.05982093362	4.44008622112	3.50837107148	5.10206245895	7.43119550734	6.22284762904	4.71114432827	4.10742476395	2.67931833333	2.97239768101	5.23985518274	4.46142430476	3.84199061555	3.68852880291	4.74941444659	4.87638510607	11.3232166881	7.71754825406	6.35664962884	8.61768318113	10.494418674	5.88207426742	9.42889890603	12.9394226349
Phvul.001G059400	0.0	0.0746164218006	0.143466380566	0.0719436377277	0.0332716240211	1.09057867755	0.0972984315571	0.111152142617	0.0	0.02804977854	0.0756251473411	0.0	0.1221053999	0.307524605232	0.103123464823	0.0703793004343	0.839252133747	1.45479540806	1.40800762074	0.556420084692	0.542515868229	0.247123204789	0.280076585368	0.0937890412096
Phvul.001G059500	7.70061585111	7.88695578432	19.3320947812	17.0218646864	4.33196544754	2.90743634675	3.90945097997	4.25342199079	3.98223969256	6.36168977288	2.43512974438	2.64043755135	1.96589693838	2.46019684185	2.23777918665	3.33363286391	1.31675765812	0.921370425103	1.09174744746	1.1176786049	1.92801793171	0.916827089766	1.76448248782	1.5428297279
Phvul.001G059600	5.52562692814	0.86922563008	1.11418417942	0.0	0.0	2.88327437817	7.8586152103	1.15096845522	0.0	0.0	0.0	0.0	0.0	0.0	0.0	2.00411769114	1.57325580124	0.358672610279	0.841140411777	1.3151638039	0.324097692425	2.68688085445	2.82765877954	0.0
Phvul.001G059700	1.62201497763	2.20513259359	18.7825328817	4.57938716185	25.5635956058	6.21913360617	2.47731253194	5.7274648711	2.10753699371	3.6984041497	6.87674883492	21.6701232599	4.0704672012	2.2637393756	2.50059384214	2.27368301818	8.55253275032	9.41411134231	11.6322908161	7.42520689136	13.4701860515	2.47185585404	8.57420476227	22.0342616971
Phvul.001G059800	13.5445245434	16.8609120764	47.3637527785	57.4517924989	31.3725116015	5.8568952604	4.39047087005	7.6111573795	6.27906682837	7.13940345649	6.57334454446	7.6656732886	4.34364049929	3.63281845249	2.59756289312	1.6871323357	3.59321799316	1.66068334596	2.59636566128	2.84850325239	3.2365853566	2.03856552633	5.66740157095	3.68656804564
Phvul.001G059900	0.0	0.0	0.0	0.0	0.0817905592077	0.0	0.0478371186333	0.0	0.146396216855	0.0	0.0875748182488	0.0	0.0	0.0	0.0	0.0	1.68565742298	1.97863443952	1.74107959075	2.45797177814	6.44109922272	0.618576963843	1.10160516475	9.28587550626
Phvul.001G060001	7.26245326528	5.15685807692	12.5592366623	16.8389732569	12.5703495217	6.67118885787	3.15600730724	3.89216221708	2.32989492704	4.08390866562	1.8118785301	3.27143592723	4.90581149646	8.74430058135	5.22648469441	5.01534915602	5.06684424435	5.36230373549	5.9882841594	4.63690068422	4.42238380189	9.06329459414	6.45217753482	3.71629386843
Phvul.001G060100	11.2754516087	12.4433753461	8.97893723827	10.2570661655	11.8683254743	11.4078312285	13.1807785246	13.5583775661	13.48370058	14.6995999825	11.4751836935	11.6962370881	16.8238793242	14.7246111015	17.6016662371	11.737871364	14.0667949924	15.831772073	12.463823122	12.0744644417	13.4401076168	17.9478632991	17.4235587479	13.9246258892
Phvul.001G060200	48.1881591304	41.9158216512	9.92927398937	35.2309923886	47.5208116158	43.2891138534	72.557901439	30.3411451529	26.3220834257	19.1195400301	25.6333972778	41.5098236966	42.6373454938	25.7566041511	24.1715492308	74.6475503046	214.690593114	78.9307668099	48.131311685	99.107678253	84.5988656435	35.1227826823	36.6149736192	72.3786838961
Phvul.001G060300	3.0523565019	6.74061682151	7.47223113616	10.1469796346	6.51539490463	5.01273677652	5.5104203691	4.0239039824	7.90765026078	4.66249920157	11.1226902482	4.09060810586	2.9507885733	2.19700644744	1.80979577459	4.6671051756	5.4967552486	6.08965540086	4.54441912863	4.80720130594	5.80899822799	3.5067807216	5.7453694913	5.23743341584
Phvul.001G060400	0.0	0.0	0.107410561181	0.0	0.0	0.0	0.0145690984806	0.0277391678057	0.0	0.0210003377942	0.0	0.0	0.0	0.0328911208473	0.0	0.0	0.0	0.0172885358911	0.0	0.0362244500971	0.0624879004099	0.0370032923429	0.0	0.0175545195837
Phvul.001G060500	107.357964995	107.477108894	78.8808893035	92.0034105348	99.5577907472	79.9253068699	120.973148858	94.2100203326	106.140833004	83.8902541655	65.2143895194	76.203406872	139.14861277	174.543950971	183.634859504	140.519721976	77.0834581169	89.9173880052	96.1595890907	87.031648165	78.4297673378	144.677821218	98.6076829707	73.2868250733
Phvul.001G060600	0.0826254286978	0.0450585046154	0.0433174120044	0.173777978326	0.020091684757	0.0140120442459	0.0587554551879	0.0894950326883	0.0	0.0169383769056	0.0456676421661	0.0223316104962	0.0147471202509	0.0	0.0	0.0283332270736	0.0349515795579	0.0139445250805	0.0392423727893	0.0292177866354	0.0	0.014922991206	0.0	0.0283181225006
Phvul.001G060700	3.71622674505	6.41204585969	3.7996043747	2.66297487573	1.93181092765	2.56594285003	3.20442264784	2.56792097966	4.95452667091	2.17831935738	2.46863734505	2.06232228921	2.60785272148	2.61964228553	2.67967805282	2.67262332651	1.589477843	1.31304122813	1.96364855238	2.01410069643	1.50350295509	1.26316946421	1.75326903508	1.44780861664
Phvul.001G060750	0.0	0.0	1.10760585872	0.668137831541	0.501525510339	0.276407209884	0.448782241616	0.225906177449	0.424660215879	0.534454799334	0.924340329381	0.473926849226	0.363289840547	0.699421060564	0.451197792606	0.0721818420108	0.0	0.0	0.0684837358044	0.142041767795	0.238545864845	0.0	1.06888569851	0.0
Phvul.001G060800	0.0283408210497	0.0	0.0506523718477	0.135469262356	0.1334448985	0.137631572115	0.238175762556	0.146508982192	0.521325934501	0.443931055066	0.389468140438	0.195673665745	0.386041450663	0.117054103206	0.30243630552	0.136057591867	0.139502758071	0.139359884743	0.0862681317617	0.420004801768	0.159519398601	0.100511476113	4.20481545263	0.352104170474
Phvul.001G060900	4.83711131034	6.71040790743	5.89215967301	4.89645520629	4.16718087954	10.9470226022	6.85974432383	7.62144567956	8.36846588946	12.4482757328	14.8339512456	8.81080758239	9.39622916276	14.3824174666	13.3363656555	10.3598050048	10.1027564889	8.20286188816	10.3120842095	8.69181766723	11.1589417037	7.49076529461	30.4327496995	10.6890653702
Phvul.001G061000	5.27813565998	1.86421630011	1.07530899518	0.0718975790608	0.0	16.0003730597	4.60899306576	0.999728842266	0.126339372804	7.84890986189	0.831344049292	0.554358640838	0.0	0.0	0.0	1.40668486527	19.3772049345	1.98463980194	1.53699293425	0.556063861846	2.56487427971	1.60527246952	1.81933231334	0.0937289970091
Phvul.001G061100	4.548906005	3.81967109211	2.35233682889	2.54553115056	4.64288815685	6.50797151216	9.02899396285	6.52410207273	10.3140047759	3.97329440118	5.05880159813	4.57962366492	12.2223523512	12.8273569142	9.86098983662	11.2130769846	4.92506109958	4.26688988707	7.00245038046	6.23451153913	5.67494471236	9.43257749238	5.7988297809	5.25554832365
Phvul.001G061200	6.25261533472	4.31380949443	4.31924096119	3.25707710247	2.63616451914	6.70857848715	9.96259883828	7.77601198163	11.0461210446	4.78760103785	3.59493612962	3.41541516213	9.66299922033	5.42975360844	4.76204301507	7.56778153208	4.27117830761	3.9412897896	4.70726374294	4.48633563424	4.27930208648	6.18680533196	2.61203907339	4.02177683884
Phvul.001G061300	28.0411060548	36.4416174346	52.8062170102	37.8503419611	43.9310395823	40.6925872804	32.1622602929	36.6056458287	47.434286687	55.0538737945	57.7531615902	57.4255686485	46.6369731251	47.2117558869	53.0452351879	52.6945743121	49.1288282844	44.6403321642	55.9220472954	42.549236718	49.2725869976	26.1540285393	22.81661922	44.7055480934
Phvul.001G061400	15.2622413171	34.4519720311	79.224972639	76.3546258792	37.4247713986	4.3880007707	5.65506326024	10.9428517905	10.0291929834	8.86750421139	7.81753608569	7.36822087951	1.31115374325	2.21751919868	1.44613719214	0.0939956262645	0.0463808178425	0.111026480492	0.0173582364237	0.116316188582	0.0167206458361	0.158422719784	0.133763311939	0.0375782067064
Phvul.001G061500	5.0197122534	3.58645058767	3.13823593344	4.7437777976	6.47312429378	6.78771320196	6.38838399435	3.41374436578	6.5616528195	3.73507207591	4.84791939986	4.11228627188	6.16189933505	7.08302078659	5.20180786027	6.9550241856	6.04672536257	3.7287679839	3.37217819023	5.63803721171	6.74253262136	7.74844534009	8.77350134483	5.87404196402
Phvul.001G061600	74.9300811326	74.6532977358	90.4084074297	72.991073213	69.9834133745	63.10385926	76.6042275615	86.7601403712	62.2159032145	96.533775034	58.126728851	62.5789879306	133.61157018	123.117950197	131.92863078	124.556208877	97.3700283449	123.398993508	89.697744271	92.9285472874	79.4287726986	171.430993787	120.945814311	76.8752504334
Phvul.001G061700	14.7348877316	13.6304080789	8.73408978245	12.3677308118	13.6218021731	14.7528775439	20.2087818887	17.3802261814	18.6516624644	12.6937979258	12.1244978552	9.42681772992	25.3785765104	33.4571517284	31.4941975049	44.4874814697	15.4662338928	26.2515604281	25.3194899101	22.6382874496	15.4399997563	51.8077286329	20.2979150565	9.59900987278
Phvul.001G061900	0.0563553385709	0.0768312892023	0.0	0.296316671485	0.822221716574	0.0	0.200373155225	0.152602018139	16.4017840636	2.36835603739	0.155739914247	0.0	0.0	0.0	0.0	0.0	0.0	0.0	0.0	0.0	0.0	0.0	0.0	0.0
Phvul.001G062000	29.0921843173	24.4826118174	29.8268412558	48.5522434129	25.9683399913	11.5075507541	14.518099112	12.8017952424	13.0962270832	11.1428107834	11.3639189245	11.5105714148	11.4551242899	9.78830028057	9.82506164422	12.3335524015	8.34215986897	7.61581677549	10.2770804044	8.61728137255	10.5010725948	11.8212593942	10.9476409324	13.129682873
Phvul.001G062100	4.92735838231	6.05143448663	1.49443006715	2.14116336498	2.07946064258	18.7148282475	5.24133387046	2.64645940323	1.31686816229	0.459144659019	0.337609690179	1.6509212526	0.0726812313606	0.196123890276	0.153456366623	3.63065050833	11.8858693763	4.98260878292	1.67618676528	9.82799719616	11.5895434715	3.6406265915	2.50399894657	1.43055110259
Phvul.001G062200	0.0	0.0	0.529435035609	0.0	0.12278251796	0.0	0.0	0.136728522163	4.66529787991	0.0	0.0	0.0	157.932154188	0.823584335203	0.0	0.0865737493916	0.0	0.0	0.0	0.0	0.0	0.09119605737	0.0	0.0
Phvul.001G062300	0.0	0.0	0.0	0.0	0.0	0.0	0.0	0.0	0.0	0.0	0.0	0.0	3.76468001429	0.552674916061	0.0	0.0	0.0	0.0	0.0	0.0	0.0	0.0	0.0	0.0
Phvul.001G062350	0.0	0.0	0.0	0.0	0.453268408118	0.0	0.0	0.0	0.0	0.0	0.0	0.0	0.0	0.0	0.0	0.0	0.0	0.0	0.0	0.0	0.0	0.467587057788	0.0	0.0
Phvul.001G062400	0.0	0.0	0.0	0.0	0.0772872099656	0.0	0.0	0.0	0.0	0.0	0.0	0.0	0.0	0.0	0.0	0.0	0.0	0.0	0.0	0.0	0.0	0.0	0.0	0.0
Phvul.001G062500	0.0	0.0	0.0	0.0	0.0	0.0	0.0	0.0	0.0	0.0	0.0	0.0	1.01202990527	0.0	0.0	0.0	0.0	0.0	0.0	0.0	0.0	0.0	0.0	0.0
Phvul.001G062600	0.041304304636	0.171404806393	0.0	0.0	0.0262107871354	0.0678954257595	0.0401929174878	0.0	0.0	0.0	0.0	0.0	0.0370219636952	0.0290831157619	0.0	0.0687996960337	0.1530736147	0.129174617245	0.0988029639411	0.06838517133	0.0908916721898	0.0168503860202	0.10308861309	0.170898608306
Phvul.001G062700	5.01678706386	8.48523230185	8.77017996793	7.84195870825	9.59189195665	8.05897391545	6.35227869296	8.58273598144	6.8614597508	7.87628794255	11.9401764476	9.99416243358	7.1284621237	8.38996107471	10.7262343689	8.06752730671	10.6521311632	9.43172808882	11.9495674439	10.236576878	12.3356795846	15.574613993	25.203772783	9.54498653644
Phvul.001G062800	5.59131666042	5.69871791367	3.40558770764	3.82834303296	8.29917807778	8.83282762148	9.64075494694	10.5393412301	11.5139774363	8.80973943895	10.2695791521	9.53991565953	13.2648193836	9.8780670805	9.73474145475	7.09602460058	5.67615459381	8.22992280716	7.72903247183	6.63558655561	7.2803325459	15.2339640235	9.1011938095	9.57192021436
Phvul.001G062900	9.55522104778	5.15138435093	3.72217155364	4.8506454898	4.69874862959	8.09533708055	19.8827258983	13.0986986507	17.9408886879	6.5767705858	5.05543739045	5.43283834704	21.5677107727	11.5497208028	10.4437565675	18.7747618263	7.74489827695	7.68792861515	9.22501545438	8.39527504053	7.45658406406	22.5586876084	5.10345461818	6.62040497072
Phvul.001G063050	1.42809391369	1.77046488565	1.66699092979	1.70845877294	3.70064500108	0.868449119139	1.0721155346	0.957854131342	0.6915732745	0.694000890817	1.18818553217	1.45770134951	0.97797026902	1.02045160583	0.668212028758	0.495293473039	1.33074814968	1.07563252963	1.14768131646	1.41137224069	2.16135128891	0.888440657479	2.05195827997	3.99238963767
Phvul.001G063200	0.742103741789	1.07497067607	1.2158035834	0.365811135156	1.29701532815	0.904545158135	0.890518348499	1.31873991571	0.857077525821	1.28361999579	1.02541459283	1.25357683241	2.73181996309	2.53165207043	1.39826908654	1.27238031679	1.61864521943	1.52640314439	2.31299913883	1.92715254466	1.59145690987	1.8848175375	1.85133359833	1.58962750628
Phvul.001G063300	9.01376347512	16.8719427314	17.1776596776	10.3587989907	13.3423399505	19.8294171171	13.980212459	17.0457308797	16.3094288657	22.9810464434	16.8105867283	16.5607546521	19.4095675472	24.6507042955	28.3677552807	27.3517065052	14.8422680688	24.2257997591	19.033202949	18.7050249163	15.7947849043	15.9995483284	19.9394700909	13.8758828284
Phvul.001G063400	14.7988842157	24.7309285636	20.8177238142	23.3621791132	30.4348297681	23.6579481283	16.1212265153	17.5433998394	17.8593792673	23.9051656614	27.9899447357	31.7003246563	17.6713014827	13.9009433041	20.3691646739	27.5779934195	36.7208064736	30.0388311108	29.6459628128	27.2172895324	31.1446335942	18.7034823115	39.7096069355	41.3973958817
Phvul.001G063500	6.1176772892	7.79651008798	0.139446463302	0.0699277823742	0.0	0.293197227201	20.2573516972	14.7291353884	0.614390100623	0.0	0.588049090906	2.4801853712	0.498472866016	10.8460826211	9.37187460957	0.0228024258983	0.0562576794254	0.202004592775	0.484258047776	0.775972381361	2.59601040806	0.456377779006	2.97518921502	1.07114268157
Phvul.001G063600	3.408145303	3.174396288	8.40384152365	5.23933554835	1.5802334208	0.0	0.976703701151	4.65348453016	0.539326055452	0.272540208801	0.0945162970372	0.342310324553	2.39708008379	2.27202255671	2.12239804426	3.98643140961	13.0705777702	13.6368268935	14.9290537542	13.7370021661	16.6086580673	5.26865335905	10.7600159643	16.2245477812
Phvul.001G063700	15.3220335518	27.967141306	15.7720122129	10.7925211342	19.6384009515	11.9003013673	8.88040580603	5.64394485193	3.0984554069	5.63026867604	9.84345540472	12.1999721122	4.96004504696	3.2558520915	5.74788662283	4.43747005572	5.76634589374	7.0880411952	4.76490792688	8.42087548918	11.7570260462	6.05202298868	5.61952602593	10.4827128691
Phvul.001G063800	16.5930072753	23.0022705975	15.2739855598	17.0941527697	13.8874015435	19.7792915358	17.6853654734	16.9537809412	15.5241653347	18.2341550883	16.3840537145	16.1270337526	18.5268857693	17.7485034019	18.6859811414	23.3717450034	15.9356864715	18.2349543871	17.3040134955	13.3726140711	11.7113348167	14.6982595957	12.8355784708	11.4399331282
Phvul.001G063900	1.94851493901	2.29718810038	1.78830667126	1.51762187153	0.272873932208	3.63778034874	6.47552437233	9.80282125513	3.72050313146	2.9978475167	0.58010248157	0.354762639037	3.16811023538	0.566215065385	0.669557540099	0.0320671593631	0.138452021038	0.413310698331	0.304629230211	0.30928738105	0.30274787401	0.582676446221	0.214840073592	0.176275353175
Phvul.001G064000	2.88028634865	0.56727503936	0.993639338163	1.25642516253	0.0964291152652	18.8050734436	20.008932836	2.50215435479	2.15527208541	0.0612700981686	0.483484730373	0.0	166.683783488	433.043539529	211.545182384	112.452783495	336.006712455	31.3128056191	7.79841888004	7.28806325866	1.90984243947	18.3513477646	30.2004914925	0.424723513068
Phvul.001G064100	7.45233499588	1.18853300439	1.32689873638	1.84832156835	0.444490497867	83.7449795442	65.6325897499	0.342676421246	6.2359584038	0.72063371134	0.699445487159	0.152013727801	178.133659588	138.736111882	192.60920784	205.934157452	387.629929352	42.1453303907	13.2227937227	32.2199671081	32.2930599352	37.1029868616	288.445497025	23.0353664947
Phvul.001G064200	11.0896049102	10.8648796196	10.4190113637	16.0054908346	20.1295019587	11.2241534567	14.7513126742	13.1058638088	13.4176811578	14.7939928115	17.0922664845	17.516055228	14.7262954309	13.2302086656	13.203569621	13.4220479341	12.199155713	11.7054988149	11.0077105892	10.779922228	14.1475555706	10.1528263571	7.93918963254	20.9612981999
Phvul.001G064300	7.61039417897	8.70590284653	24.0766455016	25.3945277425	0.212711283673	1.16204321888	0.559841227964	1.61862304428	7.04862319578	49.8737166113	81.898995518	80.0982024545	0.494406014419	0.842596426894	1.04386991235	0.749911863331	0.167936492857	0.0738155576785	0.184648980497	0.0842319462296	0.121084825608	0.114723962134	0.032505542733	0.108851073106
Phvul.001G064400	4.35847039289	4.75956186379	3.29674090448	4.21852658299	5.27279239562	2.96020438299	4.42541912961	3.40558128197	5.40937736918	3.35616312155	4.85386764211	4.24895731179	4.85708008528	6.4748759268	5.39309547554	5.85559352167	2.7288401385	2.39700723382	3.87915171019	3.39300816906	3.68706367197	3.87717491826	4.83804577906	5.53662418932
Phvul.001G064500	54.6305124933	64.7467891127	10.9345695174	51.2550755686	68.431314457	57.5631184342	19.9816007381	4.9314351428	4.62918368098	5.69877629737	11.1291088023	22.9978917561	13.3913846025	8.5215267654	11.5110424001	24.7900170571	112.584452739	40.4987507374	14.5770091246	70.5947244111	106.238080808	69.9796433506	54.3254247987	94.704090528
Phvul.001G064600	0.0	0.0	0.0	0.0	0.0	0.0	0.0	0.0	0.0	0.0	0.0	0.0	0.0	0.925478906433	1.19482659546	0.0	0.0	0.0486458803414	0.0	0.0	0.0	0.0	0.0	0.0
Phvul.001G064700	44.6179065507	50.8349667219	14.7086475041	35.2932826479	112.016676247	28.4192657426	22.7395229887	9.1083790728	4.59907437187	7.82329321197	14.0894028919	46.3122274849	9.36879550517	14.9166807809	21.8840591477	7.7327599589	38.8580850231	22.1472737851	7.71318629291	36.1904896752	67.4899112092	22.6388416061	24.299155767	63.7677221823
Phvul.001G064800	14.861328998	13.9477843751	15.5260160968	13.4953568441	20.425645702	20.3325359353	10.9253547077	13.316898467	10.6133566559	19.5747854522	16.6660030587	17.9487973605	15.5048000258	20.8615388924	22.1848903264	41.9445450739	38.8352434117	32.8357239571	30.1767251393	33.4481047433	29.478863934	21.8164726185	15.6142696343	22.6373643465
Phvul.001G064900	1.55545294564	1.41373716774	1.35910935979	1.89318979253	0.315194231876	0.879272311212	0.655462070552	0.935986484825	0.266139042913	0.295250871888	0.159205468644	0.116777909236	0.771165998287	0.739883878265	0.597010456665	4.46955224185	5.69636507094	4.5453227925	2.98692760384	2.59738833518	2.24027339518	1.09250785923	0.6190957886	0.370207417384
Phvul.001G065000	0.0	0.0	0.0	0.0	0.143077149027	0.0	0.0	0.0	0.0	0.0	0.0	0.0	0.0	0.0	0.0	0.0	0.0	0.0	0.0	0.0	0.0	0.0	0.0	0.0
Phvul.001G065100	4.12043735456	3.90594757511	6.75059593256	9.73245073602	54.4027408325	11.1911568154	6.86734822882	7.84514670495	6.24594439597	8.8429304843	11.2090487791	13.6596419922	7.32549584883	3.77256446765	3.39662426561	1.02107441728	2.31491659936	4.91667981709	5.19820971281	4.0979762235	8.39454543054	3.92445430001	4.6783975935	10.7845205522
Phvul.001G065300	0.0	0.0	0.0	0.0	0.0	0.0	0.0269057310294	0.0	0.0	0.0	0.0	0.0	0.0	0.0	0.0	0.87578280939	24.7681783544	0.319278984349	0.688856000645	0.802777450337	0.144250744414	0.0	1.58770429939	0.129676433417
Phvul.001G065400	3.91854960096	1.3707221312	5.33860307331	5.55759174196	9.93604744461	11.8478303148	13.382556634	12.914532893	10.1231614528	28.2215643895	25.1490354947	44.9115627868	62.0017617755	28.349982542	40.8025383265	4.46432141854	7.44281968978	2.65400414884	2.38757985078	2.16510499487	2.83062269449	2.81695099841	8.10019684828	14.1368442562
Phvul.001G065550	0.423465363361	0.394060398088	0.588922470236	0.592065745643	0.846292094319	6.01520488678	1.46970959089	4.58856959622	0.552005875022	1.61119370275	2.2645894214	3.3484579613	0.0953032646216	0.173146654438	0.152787136935	0.373176386518	6.37801282251	8.85608435842	7.25548037714	6.19213641142	9.01229904045	2.18093086671	1.17916999119	2.69546823418
Phvul.001G065700	7.16103394767	7.07495532293	11.7194166255	10.1095363902	9.90141560405	9.87679802801	7.17560521276	7.93664204335	7.13161952628	8.85798753168	12.1598188969	11.8845454344	9.58637587707	11.2534084287	11.8425613442	9.11295256177	10.9232667842	7.64176447752	7.86559838362	7.75505399682	9.96517838729	6.61520912803	16.1301383028	9.59906869008
Phvul.001G065800	0.0	0.0	0.0	0.0	0.0344867231719	0.0317476078194	0.0403407308528	0.0	0.0	0.0	0.0	0.0	0.0	0.0	0.0	0.11817834165	0.49254457518	0.605084980464	0.532130223052	0.456377559042	0.882207476652	0.56045245552	0.0792533048368	1.06668359731
Phvul.001G065900	0.0	0.0	0.0	0.0	0.0	0.0	0.0	0.0	0.0	0.0	0.0	0.0	0.0	0.0	0.0	0.0	0.0	0.0	0.0	0.0	0.0	0.0	0.0	0.0
Phvul.001G066000	1.03728656292	0.214268275259	1.2359327818	2.14856841856	0.0	0.0	4.98452920093	7.44762976681	0.0	0.0	0.0	0.0	0.0	0.0	0.0	2.74857320916	0.099723877657	0.583535791998	1.89098762771	0.166728429255	0.263642383352	0.340626333488	0.160853403149	0.0807972921237
Phvul.001G066100	13.4365472148	45.0350924599	154.306104561	334.16929886	42.6827750978	19.0797272698	17.7482762285	14.3254638354	213.561002668	24.5479656202	33.5125203603	3.32179688345	4.7178628393	8.78708113099	6.23138231917	0.852983287495	0.443979524114	1.34001232837	0.581564894039	0.18557242863	0.452164059462	1.39233524572	1.23318202242	0.252700975585
Phvul.001G066200	0.390502377337	0.418982769581	1.25620766907	0.875200077117	8.28925910912	0.830446862258	0.692249982192	0.588291643555	0.0	0.123216052304	1.14046617455	0.890082071834	0.0688035294002	0.258459749874	0.0502206523442	0.0	1.35865264182	2.58137713983	4.34567374097	3.24441374776	5.9050742065	0.905435931153	1.23745048443	4.99434352188
Phvul.001G066300	0.0	0.0431393460854	0.0	0.147376558333	1.83050038997	0.0266648497233	0.0243068121085	0.0	0.0	0.0	0.241283640534	0.209053282126	0.0	0.0	0.0	0.0	0.0532927685289	0.168777849424	0.159715141398	0.0697606385341	0.2345707064	0.045684345941	0.0539752530567	0.147944386034
Phvul.001G066400	0.0	0.0	0.150888985149	0.0	13.479448517	0.0	0.0127915522232	0.0669115205333	0.0	0.0	0.0	0.0693443030094	0.0454549258568	0.0	0.0	0.0232125865556	0.0863049159813	0.226889043497	0.0875322926383	0.100101354421	0.636709741893	0.0	0.0	0.291706159801
Phvul.001G066500	0.0418424588606	0.0658614504572	0.639147835531	0.452016174166	0.948555631823	0.24641982781	0.0	0.0	0.175727604916	0.0	0.258597598663	0.271415570205	0.0	0.0610667737905	0.0	0.181636043347	0.791667282517	1.47813518004	0.929504346718	1.22203327559	1.53142653168	0.294042725031	0.503382918823	0.912910832619
Phvul.001G066550	0.0426090186233	0.0541520954665	0.167537322701	0.0	5.24287163878	0.0	0.102196745496	0.151068258211	0.0	0.0473759099791	0.0	0.0	0.0	0.0	0.170773067944	0.0928673609281	0.938630134828	0.410742292518	0.573091786387	1.03683378704	0.837285704207	0.058695416806	0.102740046351	0.689636647144
Phvul.001G066600	11.0676761741	5.09583525634	10.0523469233	9.06089240114	14.6367923455	9.2610854938	9.14748992956	11.1728954872	8.07308592219	10.2995918072	10.3294498124	14.6286006006	13.2558177155	15.975553782	12.8963509835	9.57131827081	9.2916589781	10.5272449029	10.5284015996	11.9729011297	15.3235598735	6.88229700682	11.029352278	10.522837333
Phvul.001G066700	7.25860641286	9.59789690759	28.3723862742	6.99132058787	11.3123511258	20.5077374113	9.90685016779	25.9013698	7.47985237833	12.7985819238	22.6679810774	25.602335214	16.303271459	40.7185822144	49.7815551272	15.4443057325	14.356998527	30.7462244294	15.9729404984	16.094314845	17.3507373383	23.204117505	26.4105474495	6.66782877556
Phvul.001G066800	0.199626815982	0.11672999529	0.363493485723	0.639814833027	1.99205005388	1.09570904315	0.404028239385	1.10569138731	0.240765961175	0.415916494014	2.11411335097	1.10863918031	0.382458852795	0.868056872062	1.25027989633	0.440006837472	0.59298229278	1.33662981832	0.537780098562	1.58419523432	1.8194802087	1.31149765367	0.855349010204	0.721258415661
Phvul.001G066900	115.471732803	191.235585951	171.568090677	137.434505438	151.710725415	551.898882649	102.806038294	706.585440945	1987.70233941	211.653949229	463.183920462	383.197291806	333.81222424	406.156135617	601.886837123	134.976175809	115.861772888	146.965771705	49.8813529697	64.2749721892	22.2459803192	193.495522712	292.37528136	30.8413044761
Phvul.001G067001	12.769738276	8.06092513761	8.63965948776	14.7828738707	11.4270810909	7.31412310795	13.3413311435	9.20383558586	9.67173594982	7.79199150877	7.44389074987	7.39703683725	9.21328119742	11.5612118985	9.69041058762	9.08905115104	6.69690004889	4.97303772571	5.91050522785	6.33660097099	8.53192704413	7.11781144232	7.09205443057	10.0029757511
Phvul.001G067200	16.2893679422	18.8674912972	35.6567585345	40.3814686749	16.1275905859	10.0582422198	12.5928187136	15.6258309373	16.5492584129	21.4771650843	12.5615822764	12.193960369	23.403586502	19.0162851518	26.585192518	11.9220066463	3.87775193732	7.04391577631	7.37002703676	5.79605530846	3.54321597088	4.48628326212	1.52189716688	1.12930835439
Phvul.001G067300	0.869492938765	0.535347105066	0.735229875452	0.442432114877	0.136407104654	1.87883756775	6.48219655807	8.81023654035	429.021466947	1742.88952846	734.96927584	435.664207318	64.3281392193	722.748042549	1763.22856487	0.60112764269	1.06782468603	0.804953890542	0.621659650358	24.2502832983	0.342185876178	1.34243231135	5.31069709162	0.576774891641
Phvul.001G067400	73.4342015637	97.6389052798	0.721491688347	13.8932806383	45.980312502	3.45407724717	13.3093220527	0.29812456121	0.25430683031	11.7363743487	5.47658605667	34.8892563907	0.147376182405	0.0	0.103721474606	5.14388642165	24.857847138	5.71357148448	1.13293809071	2.53057659764	2.98015345914	3.47978770454	4.22551111236	1.93382487966
Phvul.001G067500	2.29913669213	1.92628833127	4.78601726681	4.02523363774	5.9035235277	1.26461145377	4.34402187775	3.74221641138	5.72155345801	3.04110513107	3.27682618419	1.56994258427	5.3575874373	4.02400497262	2.94367998266	3.10427721724	1.03414160464	0.966708417192	1.27421873498	1.5884540702	1.67668945728	2.05812472083	2.99172024796	1.84283746655
Phvul.001G067600	7.050323918	9.25164696599	13.7796617078	15.8336109397	10.3617813238	6.8958528933	5.28473206916	4.77776849645	10.1449606255	5.58879541721	13.9156214145	8.54802377808	2.4736413702	2.36901690406	1.79213319319	4.48126672401	8.05274115494	5.1254077211	5.80778156062	7.70971021665	9.88237837894	3.11694113205	5.42440081837	15.6720328362
Phvul.001G067700	2.06654646926	5.06418410568	17.1083219552	5.94874317186	3.51441461311	2.71713959647	2.79025447019	9.88137783225	12.0242124812	20.3645085221	12.8316146738	6.02724423705	6.29129940368	2.81367123501	2.48906132691	2.93772882733	0.995895282811	2.38397581872	3.42693893055	0.936583933658	0.957408002607	0.472454773638	1.08429771986	0.717230585809
Phvul.001G067800	0.0	0.0671978275562	0.0	0.0	0.0	0.0	0.0259628806258	0.330209898601	0.168668461812	0.0	0.0	0.0	0.0	0.0	0.0	0.0	0.0	0.0	0.0	0.0322769138686	0.0	0.0	0.0	0.0
Phvul.001G067950	0.0	0.123761836905	0.0	0.0	0.0416495630288	0.0	0.0	5.71961175009	0.0	0.035112834243	0.0	0.0	0.0	0.0	0.0	0.0	0.0	0.0	0.0	0.0	0.0	0.0	0.0	0.0
Phvul.001G068100	0.798178795289	1.33000544506	1.47234234643	2.56472845001	4.20527999747	4.96538817261	1.77467385027	1.24077585545	0.955982492901	1.99990068088	2.23437586777	2.51706066254	0.712301216549	1.80343495137	2.67364531911	2.2000294942	4.12670518227	3.31081530048	1.91884792621	3.17471278345	3.79329308272	2.40265322081	3.8122590498	3.03954380612
Phvul.001G068200	0.0436336533573	0.178462054797	0.114377436191	2.86782478276	0.583561855021	0.0369980943572	0.310281617284	315.192329373	0.403150358162	0.0	0.0	0.0589654883887	0.0778780507633	0.0	0.0	0.187031133772	0.046143939304	0.0368198134147	0.0	0.0	0.0	0.0	0.0446577681061	0.112158855972
Phvul.001G068300	7.03269568652	4.85910941314	5.93826115545	5.11958050074	7.02800378261	7.18666272516	7.45154352426	5.66695429672	3.78037984354	8.32035437231	12.929310635	16.1092798799	9.91433570445	11.6750250183	13.2273638106	8.14967175856	6.30736824259	6.93963098778	9.39016250459	8.62939470192	8.01075594509	8.21742811444	10.3265678495	9.42547330366
Phvul.001G068400	0.328630478718	0.0330362091173	0.0	0.125591203825	0.137769149123	0.0888405997114	0.175432488844	0.159666559973	0.216425966316	0.145715796053	0.400518297891	0.0324345227757	0.335698155231	0.340852231277	0.265249039543	0.238994061367	0.123736805539	0.0965916384504	0.0926181479664	0.175456676038	0.147637792417	0.253421575566	0.156125825171	0.0
Phvul.001G068500	0.540162318337	0.757038259181	1.73028037379	1.22849774409	6.06927568411	0.169708658113	0.678917840363	1.25453864025	0.322111982824	0.123564376936	0.663383123227	1.27090688499	0.0	0.0	0.0	0.0640952201248	0.0	0.0276463578365	0.0344123196783	0.0	0.0334685839751	0.0	0.0999497495762	2.05553197135
Phvul.001G068600	0.897585222623	2.17824762804	14.6483084891	5.6768311787	34.2606887768	0.716913427949	1.72146246748	3.51883690927	0.0	0.0	3.1168305009	9.48627069465	0.0469542913501	0.448265866026	0.397531524867	0.0611833579389	0.0	0.192913080903	0.0424734876708	0.0492774005757	0.204566906289	0.17170994241	0.115697929631	1.50912886629
Phvul.001G068700	0.0	0.0	0.159509273549	0.0	0.295937350979	0.0	0.0	0.0	0.0	0.0	0.0	0.0	0.0	0.0	0.0	0.0	0.0	0.0	0.0	0.0	0.0	0.0	0.0	0.0
Phvul.001G068800	0.0	0.0	0.0	0.0	1.02487342582	0.0	0.0	0.0	0.0	0.0	0.12798393665	0.258277903417	0.0	0.0	0.0	0.0	0.0734640633681	0.155735299157	0.108609193266	0.1717100481	0.22821354745	0.0	0.00636698373436	0.11341625717
Phvul.001G068900	0.0	0.0	0.0	0.0	0.0	0.0	0.0	0.0	0.263122800427	0.0	0.0	0.0	0.0	0.0	0.0	0.0	0.0	0.0	0.0	0.0	0.0	0.0	0.0582932733012	0.0
Phvul.001G069001	1.49640159734	1.86432566746	1.87168761616	3.2030467335	23.1550907208	0.587440942967	1.97981598395	3.54377955687	0.0	0.120477028804	2.53558927344	3.40625543672	0.257838650467	0.12219350405	0.424390557186	0.0	0.221767772295	0.405906532392	0.385272895518	0.265492287894	0.865818146284	0.310010219314	1.02278197701	5.25149198462
Phvul.001G069100	0.0	0.0	0.0	0.0	0.0	0.0	0.0	0.0	0.0	0.0	0.0	0.0	0.0	0.0	0.0	0.0	0.0	0.0	0.0	0.0	0.0	0.0	0.0	0.0
Phvul.001G069200	0.0	0.0	0.203591836421	0.165295957955	0.705533861446	0.0470404342542	0.111775258798	0.0861283147919	0.0	0.0379097006935	0.0	0.0944627123987	0.0	0.0	0.0	0.0	0.0	0.0	0.0	0.0	0.0	0.0	0.0	0.0944341961295
Phvul.001G069216	0.197818585096	0.269693294487	0.44527174291	0.450346651339	4.24253874688	0.0859948072847	0.103973495768	0.423581979326	0.147344353427	0.0	0.688299867656	0.859128155177	0.0885872627523	0.0	0.135046752171	0.0	0.113316275646	0.209566207649	0.178714111314	0.237925804605	1.14957750586	0.0	0.133874023206	0.923319867529
Phvul.001G069232	0.0457609841898	0.0	0.332523188733	0.700011595091	3.96553396166	0.0961926488404	0.0988335845884	0.0959613497923	0.214352655056	0.235399974792	0.224690715544	0.129145583939	0.0157651638537	0.0	0.0	0.0	0.0560466080123	0.0	0.0497014655867	0.0302939823888	0.0946156947967	0.0595841504879	0.0	0.893236407476
Phvul.001G069248	0.0975379414872	0.0	0.187558979303	0.0	4.55920343076	0.101117333466	0.065056488128	0.627522388891	0.0	0.0	0.435804406373	1.09633598941	0.0	0.114296644944	0.0	0.0305172466605	0.0	0.155300756843	0.156107249022	0.0626252821335	0.469848475929	0.0321466102229	0.179616148359	1.34295805151
Phvul.001G069264	0.665070884629	0.134265578017	0.742601814494	0.682171912565	11.4786210219	0.26040513564	0.57648450549	1.02271267157	0.162732742424	0.174430854532	0.220745501218	0.741871792464	0.000664134248234	0.0	0.0	0.0	0.0343665160964	0.12057398411	0.0267054753732	0.0383780378316	0.0179693537655	0.0	0.0825144330265	2.97400474601
Phvul.001G069280	0.747660995637	0.994225946945	1.14580409309	0.885356119108	14.7782684831	0.901376057679	1.54981955363	2.65427287546	0.0	0.0880734902567	1.0203248767	2.45036438647	0.306242272621	0.0	0.0	0.0964548621404	0.0	0.120893768053	0.17690472903	0.220253916008	0.979800127503	0.0403032128168	0.598414484701	2.04630062624
Phvul.001G069300	0.776722322905	0.42980639461	0.833886741371	0.946508784623	9.14658717409	0.0	0.705061532124	1.06000730272	0.0	0.187931952685	0.342176391303	0.970486481649	0.0849973374552	0.152905210628	0.0	0.138807543339	0.0	0.129398041708	0.0637072433615	0.0879896738939	0.165219367116	0.279965796055	0.311449846484	4.48190956387
Phvul.001G069400	0.972606534477	1.1598580818	0.398397077796	1.16914393989	9.02829160179	0.950518821039	2.44547378842	2.34571308697	1.66182821322	0.176525523656	2.0416584712	2.3212416228	0.212676758945	0.301021269106	0.451579280723	0.0	0.663357985549	1.60426330025	2.75173507624	1.99513117817	6.37207620187	0.98185899182	1.50672771149	3.8404262713
Phvul.001G069500	0.0	0.0931440987925	0.0336901772066	0.0	1.03257181155	0.0	0.0880271159269	0.0544932986548	0.0	0.0	0.143941660094	0.0	0.0	0.0	0.0	0.0	0.0	0.0790570662014	0.11003555116	0.0603984625788	0.222819088113	0.030543097599	0.0	0.160256918865
Phvul.001G069600	0.277238408636	0.595237268669	0.361510338678	0.976772257974	11.8887588157	0.136328993622	0.675258417759	0.484840697819	0.0	0.0	0.145283337003	0.971677704494	0.0479672060347	0.0378465711737	0.0	0.0	0.0	0.0	0.12913454984	0.0716932245796	0.0548256319925	0.0649318948212	0.173480395296	4.24003989742
Phvul.001G069700	1.54500009621	0.0901850109109	0.473177352101	0.0	23.432995213	0.76245012518	2.3719237989	3.34569310719	0.0	0.153996965258	3.8296812803	5.49393372227	0.290162170501	0.0	0.080276610057	0.063437426129	0.0	1.02179331023	1.09606556492	0.797900559767	3.68548839318	0.237935540233	0.806696282101	3.83303626233
Phvul.001G069800	0.0690381359786	0.152294964211	0.370738220643	0.0	0.701237004844	0.0	0.165008530199	0.0655606358289	0.104097404209	0.0	0.315332250167	0.230649695569	0.0	0.076967437673	0.0	0.0	0.0	0.154138648528	0.344210516386	0.0830722995325	0.406142423081	0.130751195789	0.111385294944	0.168833695168
Phvul.001G069900	0.041665593784	0.0	0.220557822789	0.0	0.554289817653	0.0346433198101	0.0612709231131	0.0618890779437	0.0	0.0	0.0	0.0	0.0483736267397	0.0	0.0	0.0	0.0	0.0119472623736	0.0	0.0554300978226	0.0980855885625	0.0	0.0	0.142106828278
Phvul.001G070000	1.03280771814	0.784799370428	0.366105496715	1.12855339153	5.37574774405	0.301398246278	0.823313916562	0.524983155884	0.299355468822	0.102532061618	0.330913295065	1.0780280744	0.0348088507013	0.0	0.0395129427069	0.0	0.115321338345	0.149353599161	0.0	0.0205783151896	0.120085593444	0.063251651337	0.0540865422382	3.39472738224
Phvul.001G070100	0.844684675758	0.0	0.302600485442	0.486650746803	5.64443951821	0.910702807162	0.496873900433	0.864788370033	0.0	0.174621558819	1.00905373678	1.0047284	0.138870471306	0.0	0.373693655651	0.0	0.0	0.11457668438	0.0	0.0	0.285778927754	0.0	0.334665845827	1.90195382851
Phvul.001G070200	0.104221032198	0.0	0.0	0.0	2.06053106468	0.0593835225585	0.052161787439	0.350072823912	0.558139273633	0.0680430525268	0.0	0.261947882435	0.0	0.0	0.0625391330956	0.0	0.0	0.0722612440708	0.104568066296	0.124412831639	0.302181435881	0.0	0.0682805823633	0.44535693425
Phvul.001G070300	0.297581515896	0.358807875727	0.0	0.963206750371	0.0	0.227229962844	0.233797198624	0.554534015279	0.0	0.303384093471	0.148116241291	0.0	0.551830888034	0.0	0.0	0.277741233652	0.0	0.0	0.0949827094197	0.0	0.0	0.140867168393	0.271816948539	0.0233041178519
Phvul.001G070500	3.76670419041	2.87392289475	2.25643345151	3.45503435485	4.21717918125	2.6470698629	4.79092809387	2.72950863121	4.52989837795	2.6119515302	3.10004008432	1.82353831416	3.83171768531	2.54151575849	3.32283412925	3.12494777424	1.96891684324	1.5506902668	1.76604672137	1.76709646235	2.89725199316	3.20416702548	2.41994368276	3.25455029628
Phvul.001G070600	4.07301671871	5.9301812174	9.50576757864	12.2629606036	13.0999370892	3.6745189079	6.21296264426	5.65806970235	9.23674832093	6.53529074527	8.20959072976	7.43798525132	4.99254070016	4.32720926081	3.82943531883	4.73113149926	3.69681126934	2.90683443643	4.61885251068	4.11075503286	5.88534375553	3.42211977185	7.57298286358	9.55319005335
Phvul.001G070700	8.26078718097	8.07488388253	24.0029837154	13.841258628	13.703811158	2.95610044561	3.26565554538	5.76295394414	5.75661977335	3.90354361517	3.52101861847	3.29221077845	1.81960202253	1.88786139801	1.74086993273	0.575896753106	0.755136265326	0.590497848149	0.476452696608	0.544489638172	0.672467656967	0.619541357295	0.499820396447	0.99570546921
Phvul.001G070900	6.84980456895	7.07289718549	5.49270938923	7.63636932243	7.53754234999	6.18798134633	7.48110392483	5.0675124163	9.61341760694	4.81405747558	9.38496310043	5.66335988107	5.64855614401	8.16625555219	4.73778362218	5.61203494069	5.24187969772	3.95098022188	5.49074607092	6.23437981814	6.72151861776	5.95082040392	8.00152085317	8.7540695351
Phvul.001G071000	0.0	0.039164840091	0.0	0.0755238860074	0.139709495889	1.16920944858	0.61161702471	1.16683587508	0.265423134257	0.971118041592	0.0793886045726	1.20151798685	8.04982517584	2.25979916703	1.40731975228	0.61568083377	1.42785546684	0.0969646195911	0.0454792798298	0.101584369136	0.109521916909	0.233738500155	0.176408695263	0.02461410446
Phvul.001G071100	7.89147930987	10.9241499251	0.253965074298	1.72334568584	5.10187374295	20.2388388928	8.06826760863	0.169334750767	1.01722732124	0.543710111655	1.78049897798	5.77867257234	0.115149923852	0.630634684271	0.0543500526934	6.77067589621	42.2890777066	74.1904005634	3.9488992897	54.5642925982	122.643640446	56.0023114019	35.6838216023	65.9132418616
Phvul.001G071200	0.787476866298	1.61485660543	0.495830255147	0.789263052791	0.382349599646	0.633225523788	0.59955069851	0.167145566797	0.10801428589	0.11311906092	0.257166066173	0.432243172224	0.0525811115154	0.0765731217362	0.0898715069292	1.03107203167	2.3645743144	1.06482477179	0.0949452778101	1.58662496607	3.60161942544	1.82069109985	1.13164568736	1.68581758943
Phvul.001G071300	0.494659694668	0.62773186287	0.639232743541	1.34576075942	1.63376069254	0.579132310971	0.268879446077	0.289342830438	0.117189146409	0.168765067558	0.214938531512	0.366737589313	0.146505410712	0.0860586503111	0.175855837953	0.158792261615	0.0906029139223	0.246570842261	0.0	0.0459091633731	0.204007241586	0.396564905943	0.241500703676	0.360065324208
Phvul.001G071401	16.8924820352	23.3490216943	16.0591285485	27.0659943369	24.5940661993	20.5199582501	11.7761801052	6.14729541896	7.09556914725	9.15012058855	10.3019264137	15.6060696777	3.01837670962	2.0180798196	3.17715253792	7.8496106812	5.28625778209	8.31900880647	1.41499855509	4.04489635295	10.8590772291	12.2898004712	10.3922696301	11.4450483369
Phvul.001G071500	2.63766748811	2.04652018327	1.18046471419	0.676530231886	0.39109190585	1.78196343816	1.23519186592	17.9431475365	0.614772898194	0.0227340105405	0.237049909637	0.927344789278	0.0	0.0356064314469	0.0	0.323235634411	9.66090083458	5.68204395711	1.44285983285	17.081001151	28.140611913	3.33085358936	1.38270941942	1.91090463179
Phvul.001G071600	1.16882776032	0.446782871358	5.66525554108	3.82656955113	0.0	0.280494071056	1.23889987416	1.40335557518	1.83282621826	0.226049067119	0.182835604026	0.0596047631725	2.26208719372	0.955914118792	0.332422774575	0.812385806301	0.186576836669	0.390427264866	0.43642029625	0.331434082006	0.269049607341	1.47333374763	0.0451419256334	0.0755832180321
Phvul.001G071700	0.0	0.0	0.0	0.0	0.0	0.0	0.0	0.0	0.0	0.0	0.0	0.0	0.0	0.0	0.0	0.0	0.0	0.0	0.0	0.0	0.0	0.0	0.0	0.0
Phvul.001G071800	0.0	0.0	0.0	0.0	0.0	0.0	0.0	0.0	0.0	0.0	0.0	0.0	0.0	0.0	0.0	0.0	0.0	0.0	0.0	0.0	0.0	0.0	0.0	0.0
Phvul.001G071900	10.3488978656	7.61122006853	7.66699383983	10.7472770136	15.0627722998	9.06024373592	10.0882883027	10.2662090256	11.106260489	8.59100672498	10.2981036435	10.0870303348	11.5740308048	11.4665417687	10.3470187335	7.58197629657	6.29325516225	8.04282178235	8.60942947279	10.0064480871	11.5154540571	12.7502861766	9.65869305921	17.7769967349
Phvul.001G072000	71.9123579877	47.8646287665	77.1796351814	54.6843381432	68.478413303	71.3903481017	72.515607395	55.9885429572	67.0542857816	80.1536949014	46.7403675651	41.8564207515	87.1660449317	116.77510075	97.3178533429	137.513726772	77.3177662255	101.230570051	91.4905087384	85.1426243058	62.1166327538	132.756475519	48.7987493584	42.2348486078
Phvul.001G072100	1.60674844678	1.2833535817	1.01663887188	2.03924287795	0.198047723716	0.847978567422	0.315585380493	0.525101367216	0.0	0.683761192975	0.153113949416	0.0748731687841	0.148331929372	0.0889468054042	0.208788234226	0.474976601721	3.57532219147	4.53504531946	2.41214195906	2.74339952862	2.36578704665	0.300702143875	0.453644150204	0.0949446779042
Phvul.001G072200	33.0226706976	43.5465870471	15.083572089	38.5859958051	126.239498697	28.5824250107	20.8139047451	18.5500326671	6.61089003211	10.0479296912	17.8372065227	54.5170369611	8.17828356905	8.70006835367	14.0099368063	27.9891222522	76.5858120668	33.1937005633	19.5691298814	67.3883987362	75.1888963119	19.4405651531	29.672854973	14.6970798433
Phvul.001G072300	7.66027125767	7.37709575753	12.4091399125	8.23511203836	4.76775263881	6.95465750316	6.10880993999	7.35009566017	9.87390522622	11.9859970699	15.8974066622	8.3308603928	5.77993610386	8.84755283264	9.80720496704	6.6931830305	3.37488694495	6.19574181588	8.10040824726	7.13637894269	6.82863339943	7.58757482367	7.37002135569	5.5141395523
Phvul.001G072400	2.50794288451	1.98448626564	1.20181065267	2.10728737681	1.48911880749	2.77789193982	7.35470301831	3.50214947088	5.76161327118	5.76645760415	3.49425648737	2.86486858014	4.04338547466	4.2179551466	3.21195702582	7.37956049699	3.67574321226	2.57735023274	2.97539243171	3.53007659904	1.90828005154	4.72049629701	4.23090540651	1.67592371519
Phvul.001G072500	3.84532264734	2.64026639544	6.45182651456	5.53646132761	1.95681847486	0.599596437141	2.73804261401	3.84165470669	1.46205577616	1.35733063004	0.979502754655	1.9294224138	2.24673340887	1.98277174438	1.4337648078	1.45764731108	1.56541956914	1.42901305648	1.05540181485	1.51846944112	1.05220032342	1.33949939496	2.86686525915	1.28772171166
Phvul.001G072600	27.7712916061	26.3329454504	49.94010609	26.9223083791	34.5954117694	44.2005301443	26.4799043866	32.3948198601	15.5448227323	26.5518310556	82.3038807984	103.246907195	10.9710546919	14.8954276842	19.1823140864	22.0075007724	51.8690762477	67.986260808	59.988064082	57.3238359497	67.7802317988	35.9423642959	59.5836314337	98.9360898163
Phvul.001G072800	0.0	0.0	0.0	0.0	0.0	0.0596723795317	0.249373242838	0.0	0.0	0.0721346034613	0.156566120689	0.0	0.0	0.506446990375	0.472263476465	18.8932240577	9.99855242051	9.93937102353	9.06486742944	10.1051975024	3.05592077648	0.506866664342	0.492612272795	0.120596946728
Phvul.001G072900	4.41703176108	6.18037162285	4.72277661357	4.27824832354	3.35647311851	6.38181891382	3.53360103864	3.38361236682	3.08766551521	6.28488680783	7.38821677547	6.04761280436	3.50093625141	4.10534887964	5.31110397042	10.3883198836	7.22184040542	7.87139982578	7.01579767945	7.86107530832	5.89394803509	5.16969976646	2.73621486924	5.72671419481
Phvul.001G073000	4.14887949419	5.18953519741	4.91034520887	6.03402449197	6.92983142028	4.55966189454	3.99578647933	4.74469245083	2.79032983904	3.86082150795	6.23370851482	5.68862084716	3.9900659587	3.84760982981	4.89606046733	3.47041956366	6.900835913	3.41635407632	3.96965926158	4.27315295347	5.62059661502	2.67357946409	8.25690823418	7.80013972552
Phvul.001G073100	6.58155592598	8.28829627876	9.44881507822	8.34500893084	6.93365559228	6.02164954358	5.5346060135	7.84260338143	7.70479232988	11.0291446602	9.71367236771	7.77935995615	6.72164082973	8.66581615322	9.7653202271	8.22505136695	5.78436169457	8.45929803071	8.75866586459	6.30985210413	5.85253490426	7.30383940078	4.91895379242	6.3306815335
Phvul.001G073200	24.6306590443	15.1386066117	10.2793402711	12.4530618959	21.5355090758	9.65791061558	26.5383755248	17.4507726973	8.75266664649	3.77112564119	5.1749988009	5.62684026924	8.63086811117	31.7602023188	26.8569614225	5.32595991229	5.54493560893	7.23162783009	7.62058377071	9.19248338056	10.213507538	18.3431641619	9.56044255252	13.8929672885
Phvul.001G073300	31.2274536916	18.3148635757	21.0761542901	32.8458215293	0.826294261994	44.216358238	6.94753377938	9.30784430291	4.82347726612	6.20172794687	0.711864452258	1.3349780645	2.05242045659	3.14976281847	1.9923779875	0.507537083154	26.0493551628	26.3940793497	17.4958608959	20.7713326872	16.0358098582	2.21685608749	2.52477247529	0.348722736872
Phvul.001G073400	0.273245287655	0.496700360046	0.0	0.478908394426	0.0	1.46738071032	0.0	0.123318048774	0.841544137826	0.373438842652	0.0	0.0	0.0	0.146221720611	0.0	0.312330029788	1.155861405	1.46030991328	1.08146624371	0.724682096026	0.625045549676	0.0822514547282	0.0	0.078040881305
Phvul.001G073501	0.078093869537	0.287241022024	0.0	0.0	0.0	0.0223311555954	0.0561835456205	0.0	0.121665906486	0.0	0.0719383638022	0.0	0.0235026546539	0.0835807275645	0.0	0.0225774944468	0.165173369574	0.0	0.747290220033	13.740258707	11.4656560806	10.9736146892	209.337279523	11.5637596241
Phvul.001G073600	0.0	0.0	0.0	0.0	0.183912907567	0.0256523614559	0.0645394553799	0.0	0.139760694278	0.0	0.0	0.0408832954197	0.566959931177	1.68676592589	2.21968656913	0.0518706742106	2.07958185383	5.19995142405	5.67555322887	3.42336446244	3.96767189182	0.0819601960358	0.185778845507	1.73674122751
Phvul.001G073700	0.248356666493	0.520913391908	0.701098900018	0.552479518525	1.90466655543	0.09719445718	0.067926141172	0.362122678107	0.0	0.0195821575586	0.211182209301	0.387257690961	0.698492799919	4.84585059961	4.67952699384	0.131022168131	0.444475923403	0.128968147882	0.120979765844	0.253336242573	0.101969019061	0.0	0.0195527526726	1.12946375667
Phvul.001G073800	0.233037389718	0.426810139176	0.388466643648	0.194803154368	0.0	0.263255078984	1.76858557363	0.307489757747	2.48346389909	6.52760165854	2.36101709999	0.0530709851869	0.901950757633	4.49712193803	6.20168418376	0.0	0.0	0.031575943891	0.0	0.0687808997182	0.0	0.0	0.0	0.0
Phvul.001G073900	0.0	0.0	0.0	0.0	0.0	0.0	0.0	0.0	0.0	0.0	0.0	0.0	0.0	0.0	0.0	0.0	0.0	0.0	0.0	0.0	0.0	0.0	0.0	0.0
Phvul.001G074000	9.89324516532	3.81037495535	3.82964569624	5.59432657177	3.95802455199	7.40012830312	13.4831319616	9.78224347096	10.2742974399	8.04094346643	7.81154356502	5.17184325834	12.7118257793	12.848812428	11.507170686	12.7423685684	6.54952322143	6.6197096961	6.23482040836	7.24051026228	5.07345419299	12.5612417372	3.91691789933	3.79639286936
Phvul.001G074200	0.0794863751343	0.1453261705	0.0	0.139082610703	0.385287456172	0.134573900361	0.131575655844	0.178533078264	0.367204647546	0.0544960706642	0.219663328465	0.252178645169	0.0237230553956	0.0426763812916	0.0500879500536	0.248876325816	5.11759714242	0.290949122035	1.43755716216	1.40073453569	2.13131674739	0.120029857025	1.51147669359	20.0823850055
Phvul.001G074300	2.34613406399	1.75016103549	1.91460716634	2.09478998225	0.269103653352	4.80446134725	1.77852458421	2.96672555575	0.408999171648	1.38390049863	0.428163722796	0.658030408765	0.316031551077	0.390858993074	0.208517783145	3.64309514538	10.1819112496	10.6645632524	5.51883991416	5.8700501388	4.28665377955	4.33729393889	1.26855827909	17.2196193707
Phvul.001G074400	0.0	0.0	0.0	0.0	0.0	0.0	0.0	0.0	0.0	0.0	0.0	0.0	0.0	0.0	0.0	0.0	0.0	0.0	0.0	0.0	0.0	0.0	0.233439881641	0.0279185151274
Phvul.001G074500	5.02198220813	6.6526169118	4.96462553452	5.07800178812	4.63953893245	4.46514697921	6.59291578841	5.83591953996	10.7428419602	7.1274206906	11.4061511494	9.79474857907	5.04413280624	3.85159565067	4.25233362048	4.96758608182	4.4078333644	4.40931723683	6.29281923864	6.78616074211	6.88792676301	3.02952347651	6.95024510326	8.73914418695
Phvul.001G074600	8.59146634604	9.35736040651	10.5684751041	8.45434745958	9.92055153536	12.8198396948	7.26989829297	11.1773262455	8.86930787956	13.4308958137	12.4682925505	14.5939583762	12.4215490967	31.5150524375	27.2211765758	22.7542077348	27.4094999466	22.5189978844	23.7076842712	22.0219218072	15.0781899467	15.5604041394	16.7511288166	13.4889717448
Phvul.001G074700	3.64933307222	5.58573136814	4.98842680957	4.76762342659	5.6891163864	2.88554110331	3.50253955612	3.09187044928	2.06857547505	3.14394208031	3.40293345124	3.5096209242	2.47748528576	2.48002154125	3.45912205037	4.70234303889	9.04445394813	3.06056015091	3.27859603898	4.11682901418	3.63616208223	2.44637725596	3.48293142366	5.04513028634
Phvul.001G074800	15.6852757182	12.6258418182	14.1062898379	12.7219395949	13.7450472473	11.425221097	11.0945676799	9.99707146762	9.25041095251	10.3477933993	8.87687093257	9.69636783086	14.4444010442	14.0638449834	11.6330116362	19.526269543	19.6757937442	19.4313688748	13.4396823567	15.1941050402	12.3734738638	19.9660586931	11.1434650866	8.6856299997
Phvul.001G074900	3.20277650996	7.74814005365	4.21754774949	2.50291154905	12.4280832864	16.5528636493	4.29970623479	1.60136445157	1.7153346158	0.503799368764	2.95838287227	1.5693931889	5.72599833657	8.68668854657	6.40505959668	2.39842685334	7.93890617375	8.61462482004	9.49203076397	12.3752095985	15.4051790665	11.6954917375	16.2049584751	10.3488310622
Phvul.001G075000	30.0682229513	16.2106926795	3.37390678321	13.5958515104	4.80964862682	14.3120360004	11.4971629765	2.13849202614	2.80474844116	2.26893213156	2.52349214152	3.50215007119	2.18888680541	2.26185753395	1.96758281105	8.57819986583	26.6086409486	2.87950216138	1.42398211424	10.3389935659	8.34145800593	5.09319388027	8.54984232838	5.07682050237
Phvul.001G075100	2.78506116732	2.24609818461	0.616944958851	1.95939058895	4.62616115188	2.1952202652	1.67364023869	1.16840737121	0.724856199523	0.361865324802	0.650417933881	1.43125321816	0.91015055286	0.881627013346	2.21729653702	1.21060152042	1.32745393068	4.10447940247	1.21096413001	3.12099084514	8.25511643019	2.16081897917	3.29204435999	5.4784125373
Phvul.001G075200	14.8557131806	14.2079162308	22.3537801302	15.2884290874	22.5490807307	10.6174158805	10.3853690003	11.3454052162	18.5845400828	13.33225692	15.355181085	15.087302249	13.7363541456	12.9854264492	14.0729597933	11.2662363824	9.10057303126	11.4821387536	11.3025792687	10.452606165	9.25114511461	15.9486859473	15.456181058	12.7233915427
Phvul.001G075300	7.96460362055	5.42921735252	4.38393430901	7.26708366697	2.43647470466	23.7857134498	5.10467080659	7.72751609075	3.28122257064	21.6065810078	141.534843375	177.809414797	20.5551711025	18.6101272351	17.2054758839	0.630641439303	5.47276409216	5.82225325094	5.16042639562	3.22922473194	4.39081260351	2.65747856434	10.2292752138	1.41275312742
Phvul.001G075400	29.106487999	8.93455197535	18.3059348944	29.9695573711	96.7261710945	57.2916074688	84.7451707283	77.3387038635	44.5763447441	84.1929223967	77.4574010594	115.74430098	85.3555079572	141.983409869	200.352366026	23.7811217306	31.1004047352	20.6941469397	13.2197399226	40.3474029557	56.3664871437	31.4135697711	163.651068699	301.844774845
Phvul.001G075500	15.312816451	12.3631280582	0.88621213712	12.1814307582	47.9208335203	12.7482204786	9.39043306888	1.93783463037	0.827771100505	2.22169642075	3.4068773284	12.2815452185	0.195220840007	0.0638528742706	0.0749421455251	1.94423844088	8.78849820292	3.35646179356	1.1334249571	6.99829308724	17.1658637015	2.63997301831	4.98668015321	42.1412755134
Phvul.001G075600	2.29387642495	3.31307802203	0.205553942233	1.75233438677	8.16238063122	3.28483633042	1.14298990433	0.397872469699	0.0905654430106	0.321510449204	1.35441550022	2.25186467015	0.122289090354	0.0944166869665	0.0738759653915	0.352930066932	2.55583465618	0.645331694337	0.605359374038	1.38941671238	2.9600144185	0.318663047644	0.963283633957	11.7243015025
Phvul.001G075666	0.0	0.0	0.0	0.0	0.0	0.0	0.0	0.0	0.0	0.0	0.0	0.0	0.0	0.0	0.0	0.0	0.0	0.0	0.0	0.0	0.00266829016865	0.00316014846134	0.0	0.00599675159041
Phvul.001G075700	0.256458572937	0.268548280107	0.664158540512	0.0	0.211316928514	0.179468188408	0.195003299601	0.143283084771	0.0	0.27554114099	0.290323983362	0.128398683821	0.162687670529	0.145092666819	0.152825058786	0.80062244946	1.74654559937	0.606860436112	0.640812099313	0.327105801797	0.691488506982	0.0	0.986663721699	0.113179035077
Phvul.001G075800	5.91916721808	7.81587135109	3.74336734117	4.29845807216	0.276796054296	2.03568390871	5.25408701966	4.06310266804	4.87618561838	3.69123669979	3.03134462935	1.84592832691	0.2770443739	0.232580382154	0.155984233128	0.337109120087	3.83023759751	1.04786620154	0.917429890984	0.603784711466	0.804826900447	0.37379779329	0.381278677115	0.514260671817
Phvul.001G075866	0.102292496736	0.0	0.0	0.215141797879	0.497480891733	0.138778292627	0.291545243992	0.0	0.0	0.167761319161	0.226151063217	0.221177061811	0.292117286196	0.0	0.0	0.0701545900242	1.03936924925	0.622874153149	0.971662199811	0.434068841681	0.374388713663	0.0	0.167509406038	0.351287123359
Phvul.001G075900	0.0	0.0	0.0	0.0	0.0	0.0	0.0	0.0	0.0	0.0	0.265880304053	0.0	0.0	0.0	0.0	0.0	0.0	0.0	0.0	0.0	0.0	0.0	0.0	0.0
Phvul.001G076000	0.92063247062	0.712078128596	1.28707482795	0.887459916252	0.820843471359	0.676544176558	1.2877309018	1.53938930216	0.70884375115	1.28966514105	0.254419946119	0.456177689984	0.876351858589	0.689721133286	0.867326123858	0.443552395428	2.24543999862	1.74173429355	0.608746368182	1.45223156845	2.10195863427	0.921166658457	0.674330052682	0.818530550163
Phvul.001G076100	2.90552899843	3.13336396439	0.303512566664	0.886610672313	0.707983385268	6.33488576477	1.28554178568	0.624275446302	0.346214211088	0.124251538082	0.236619476907	0.497770618503	0.162015549857	0.156105154543	0.279942440286	0.604723335142	12.2360620536	0.697375179105	0.0473097211076	5.09499154644	6.96279755186	1.17944220981	1.99155900167	3.16038289205
Phvul.001G076200	66.7801843317	85.1394038024	9.1374674358	53.2638742506	21.8587494251	21.0304707009	16.2098513296	7.32248180413	3.61110668242	10.2209952671	10.7425110385	16.2161508701	3.28046845582	4.78214449174	6.52819473008	9.10989618413	37.3553217208	12.2651132369	5.50185700202	13.783295771	15.60934309	13.0112689448	8.49749866742	28.8718454326
Phvul.001G076300	1.35135639663	1.33809330332	0.876715567596	1.2553779431	2.34526904711	0.915060236861	1.05419574078	1.22272171573	0.36766110912	0.80617088543	1.28827737896	1.96358564279	0.5026614665	0.536933377229	0.677417656168	0.142423293684	0.535281731607	0.451463904185	0.185999769062	0.3058760003	0.843347632766	0.202851548812	0.308096375773	0.938640243904
Phvul.001G076400	10.5161725624	16.2354677139	5.08480926307	7.51250730606	17.1944875443	48.1327881397	28.0793498449	70.7513817972	48.6789540605	41.3798705417	26.1044329919	27.973874563	26.4344728216	28.8440798731	48.249077324	38.6912324049	40.0088729376	22.9756299364	33.6277799142	63.2618536148	46.6785059499	21.5107288502	164.421239183	17.0780259334
Phvul.001G076600	12.2502617184	12.7913905626	16.2537122402	18.4168587446	16.6903342019	9.5001489246	7.70767617734	6.81911114244	10.0645245357	10.271688102	13.1848222072	13.4773390017	4.57788607353	6.88774541587	8.70962133488	10.4568718264	10.0349437947	12.3237637744	11.5778230011	12.4546408487	10.7228158148	6.94436224438	9.07280762454	15.7688157007
Phvul.001G076700	0.784052564852	2.87408473897	0.123253175599	0.803496004628	0.0	0.280280214267	0.244249693204	0.0	1.53138338718	0.0	1.49431462025	3.23234268801	0.0	2.08111733701	0.0	16.0810606085	38.8568924724	23.0551417857	1.97802616268	251.246085746	424.397882866	68.4016881542	55.2180384568	104.592536216
Phvul.001G076750	0.229014800723	0.0	0.0	0.0	0.494933156589	0.731143640216	0.249011381715	0.0383274783796	0.510029285122	0.0	0.0	0.775434466665	0.0252626281303	0.0	0.0	2.9648445523	20.9319427911	2.48886346993	0.021735870919	48.8529379513	220.301833619	15.2578165499	33.4096944208	39.1154726214
Phvul.001G076800	8.43057795007	8.28891270059	6.39227691965	8.19013639991	6.28681097568	5.56840279569	5.82714237909	7.17659586111	6.21353128461	5.58700458248	7.5609584948	7.62371101692	5.56554321039	4.36268452958	2.69746297758	6.20246282933	11.8284863929	6.86706151096	6.8645074913	12.5304012568	11.8531850453	5.74685374556	13.1406309769	11.5341925946
Phvul.001G076900	14.6486041812	16.0434109503	21.9768814799	21.7704311847	18.17556767	13.4654257068	23.2349247072	21.2453775029	19.9786872585	15.6648041979	16.9666380311	15.9552916	20.3434744978	10.4808248554	10.2574927966	15.3836483025	17.6787086764	11.4070037006	13.2557127135	12.8795969916	14.7357958623	14.4057775175	20.2667624227	20.6422162583
Phvul.001G077000	21.9448002799	17.1649187582	26.4615810548	40.1888796284	8.58710041113	38.2436081368	28.2821857461	103.271342798	9.90657343607	20.075745422	53.9921118347	161.881385513	80.4110761726	9.01223029774	8.0487864294	9.55992905913	17.0711254496	5.13872702822	4.87773606063	6.57630058699	7.8189506475	5.88810848258	15.279433949	2.67766478587
Phvul.001G077100	11.1997067259	13.7127789356	15.9462137832	23.4422723293	28.1645186395	12.4912242723	7.46761332906	8.25451708681	9.61585210614	7.74956036512	12.3951542187	13.6106286858	7.66980061085	5.28186318983	5.08584115784	7.98955140487	18.8737705542	8.97482083865	9.62009724013	14.1985951319	13.2191817518	11.1689511532	26.6497933663	15.4988307068
Phvul.001G077200	2.45670577224	3.34931661238	2.01844267009	2.31355917925	7.84627716485	3.85529670609	6.93576627326	7.39707173077	4.57359374133	8.34371360929	3.85058582831	3.220831634	5.23554415089	3.23758736753	6.97791784866	18.2631968856	11.6330257284	19.9852855651	16.1087413967	14.5545331868	22.9260865517	25.6621008647	40.0797527161	13.7922017964
Phvul.001G077300	0.0	0.0417178490081	0.0	0.0	0.111612475137	0.570820169245	0.174077766946	0.414299175321	0.282725072092	0.0	0.0	0.248111231229	0.109230102718	0.245623162488	0.345936379487	0.157395541516	0.194161532573	0.774640343832	0.653992695517	0.108206272855	0.0933289916581	0.110532757214	0.25054415459	0.471934899697
Phvul.001G077400	0.0382429244734	0.104275948461	1.70419308016	0.502703753326	0.04649687117	5.51261669103	1.27815470511	23.7143809424	1.59004378056	1.21518069233	1.79665580572	5.68486431923	7.03042883153	4.11345132208	3.24257286771	1.08190059781	12.173366061	49.1414838735	45.0144913616	13.3205118667	11.1974737207	0.241747113583	6.92787111078	7.01222121133
Phvul.001G077500	0.0	0.0	0.0	0.145471526545	0.0	0.0469185678442	0.0786957780625	0.0	0.0	0.0	0.0	0.0747761828142	0.543179228413	0.266494768005	0.104258891573	13.4429262142	2.80880310333	2.94162646629	6.78904910075	1.36967836572	1.0547868552	0.0999376483614	0.339792396186	0.0
Phvul.001G077600	0.454812044454	1.14472957671	0.825372309814	1.37965624684	0.127609349132	1.42392665851	0.124392179902	0.473678664003	0.161623341786	0.286884221464	1.93367493857	0.756458157347	0.0624427614228	0.0	0.0659196267764	0.0	0.7769641672	0.885665782137	1.32929118638	0.433002333471	0.453497876747	0.157968600604	0.0716133578639	0.0299763909353
Phvul.001G077700	3.69178417149	2.98062077075	4.18664180933	4.19892438129	2.89688474644	7.09325922957	5.22257307886	8.36612620929	8.7089373111	10.6814038074	18.4510990039	17.2491672707	8.97246794108	10.9497797149	13.912091775	9.19164879497	9.99579827452	6.53986687745	6.78763965139	5.41634905237	5.80962247245	1.46595635954	0.88431413681	48.0425453206
Phvul.001G077800	5.86015638813	1.69625584122	9.37011896241	8.0336573192	2.60741534141	3.2530363217	6.59184215557	7.48714957309	7.51596959056	7.52332732476	2.78344595699	2.641894049	0.863589452882	0.978734377097	2.56757403434	2.59239989385	1.18357028318	1.89698759797	2.82032163471	1.93795783824	2.08411448149	2.21682310719	2.22339114533	1.404483304
Phvul.001G077900	3.10380720881	3.70804491633	2.43242680967	2.86017725001	1.59506907039	1.87210357448	4.68732096511	4.54891184408	5.17376292974	3.83739880391	3.09496623594	2.24855062389	6.96748960829	9.29783943144	8.38038437218	3.56606028393	2.57175555054	2.97013161545	3.31806264906	2.3195858551	1.87867415193	3.81424948263	1.14621604806	1.34341385264
Phvul.001G078000	1.94164199145	1.52819486968	2.24378407506	1.24681035798	1.79425502818	1.93081457242	1.25535234836	2.37277281373	1.94140940296	4.24800714199	5.12529952526	5.0954731401	2.67358395026	2.13095624577	4.2624775461	1.08114917368	2.42103930309	2.78896788621	3.10696961953	2.23412913361	2.40248238383	1.19077424509	1.0220791001	1.95578788797
Phvul.001G078100	5.49509529506	8.14786804233	6.30847943839	6.43243673997	3.46246700646	5.67974595376	5.24815863015	4.12727561548	6.11482564372	8.30489414911	4.98806429575	5.09517186334	7.19472532918	8.17784445518	7.3308195648	6.36134155741	6.95651297548	7.64932488005	6.28651757895	8.04922587264	4.83225094649	5.03479303773	5.21355331638	2.33697632543
Phvul.001G078200	0.0	0.0	0.0	0.0	0.0	0.0	0.0	0.0	0.267945825282	0.029725529057	0.0	0.0	0.129400223519	0.0465566781851	0.0	0.0	0.0	0.0244715528398	0.0229557668387	0.0	0.0221125716827	0.0	0.0	0.0
Phvul.001G078300	21.417480294	18.7345109247	32.3418709163	32.7914404146	18.1267688721	8.50370033009	8.48032985384	8.57239118334	7.77036918995	6.57968044822	5.56843655658	6.17467635074	5.76019655816	2.21534589726	2.12609452852	7.74676234517	7.07641874226	5.93342787295	7.70607571419	7.55905238032	7.45675547653	6.03125895365	5.9816375454	7.00530792736
Phvul.001G078401	21.9882370201	50.6082280713	194.839504904	111.61067081	72.965787251	67.4521784501	39.4113708876	37.3724068062	58.6571788045	60.4036478285	22.8659977094	29.4063571665	0.391791427016	0.140961946489	0.330885361949	2.04490566762	3.2698476579	7.18290255133	7.17673693157	2.86005031779	3.99551647455	0.55337163968	0.515148190271	0.30001422835
Phvul.001G078501	5.59314524141	6.03342670371	4.09933916144	4.09812941464	2.16553296864	3.12690518156	4.93571072976	3.17862947843	5.52128487387	4.66081554123	6.44516998011	4.71133610716	2.81295837083	2.23577915804	1.80021361027	2.19491769	2.50079819247	1.4114710234	2.00921067274	2.76194107968	1.79366476039	0.59595093911	4.94634014637	4.21726484023
Phvul.001G078600	7.22751595131	5.20564176227	14.0304509776	8.60429830433	5.88591757682	1.67663670694	3.53948864205	3.96960110074	3.46490519317	1.71229011233	2.16693508778	2.76427197762	2.06883383696	1.5324689825	1.47743086892	1.5489999103	1.33397598835	0.94935172545	1.32232911661	1.62749833856	1.92363490707	1.44698229575	1.08165890204	2.48292077672
Phvul.001G078701	4.61696735801	3.96949192315	8.39543746097	5.57692789011	3.74229637504	2.71570335631	2.36623722159	2.87209776886	4.22738676441	3.41076567096	2.75873468353	2.81047775718	3.11800359424	6.67750603376	5.32928410126	4.52855734281	4.17878975167	4.52776149558	5.39967916919	3.93451494373	4.09129944833	4.20691763774	3.49078511005	2.35216888015
Phvul.001G078800	0.0	0.0	0.0	0.357371578339	0.661091552546	0.0	0.0	0.0	0.0	0.0	0.0	0.0	0.0	0.0545568710952	0.0	0.0	0.0359386766735	0.0	0.0269004332167	0.150214754281	0.570071597415	0.0	0.0	0.145589392729
Phvul.001G078900	0.123401097651	0.252355828088	0.161736413141	0.324421815579	1.17502160303	0.22670907409	0.263253859402	0.111384044054	0.0	0.0210812249884	3.01237136012	3.44640078403	0.0	0.29716027092	0.271263866181	0.105789203638	0.174000641612	0.867582763927	0.325602740043	0.454549701809	0.674332295529	0.928645456609	1.13667673024	0.475797631182
Phvul.001G079000	0.0	0.0	0.0	0.0	0.0	0.0	0.0	13.5452728145	0.0	0.0	0.0	0.0	0.0	0.0	0.0	0.204204624494	0.0	0.0670011102844	0.439957085268	0.0701932885246	0.0605424128042	0.0	0.0	0.0
Phvul.001G079100	198.833198724	106.882093733	96.6031495502	111.979440405	89.6881527756	139.021110519	155.964813041	108.484598277	146.295516567	124.856960587	77.6201430993	68.4943394317	166.146643391	363.106566829	203.545899587	344.244597146	125.014400647	208.309743836	180.225836912	159.841541624	108.776693068	272.428585248	82.5119381482	55.060435605
Phvul.001G079200	0.991377307196	1.95979223739	3.34944795349	2.08506687248	1.91007108482	2.08845942404	1.77026944174	2.66660811749	1.62840309702	1.60329293727	1.22921442106	0.684747757632	1.90704830702	2.43117628885	2.85588708789	2.14908148376	2.38152654598	1.80716334541	2.24350237328	1.93318905137	1.61263256138	1.68130584628	1.74180841768	0.795447882523
Phvul.001G079300	0.121875454028	0.996943518665	0.166878554443	0.111578756575	0.0	0.672530893544	1.64298276272	1.89762024554	0.686236811844	0.478873608618	0.527798159461	0.192149544426	0.435050566033	0.65753858734	0.854143298941	0.226376152118	0.381506995448	0.232789749294	0.756428737901	12.0095771833	11.3020374481	38.9977484041	88.3439821256	9.93783641113
Phvul.001G079400	0.210504348087	0.37472466832	0.0394141182793	0.197648747788	1.09687444766	0.242239195051	0.58807158334	0.162861428722	0.0694621965224	0.0924724483654	0.0	0.0	0.214692324385	0.646433822938	0.396631503033	7.39890161907	11.9257963513	6.31862213018	4.52279511802	5.43516985383	4.18274424262	5.04406452613	1.66200462422	0.279951952307
Phvul.001G079500	0.0	0.0405919113214	0.0	0.0	0.0	0.0	0.0	0.0	0.0	0.0	0.0	0.0558830717643	0.0	0.0146051859948	0.0	0.0	0.0	0.0	0.0	0.113694101156	0.383735746505	0.168793043416	0.0	0.0449985383656
Phvul.001G080566	8.18927132815	7.26035194618	11.1975510031	9.33059220313	19.6862889736	7.54003280588	13.7871658595	10.1116894923	20.5564687834	12.5829167735	16.7238711249	13.9483378732	7.94193871847	5.71483224722	7.28750537962	10.7970018685	12.7995596973	4.50582466662	10.0032623471	10.8571469025	15.9384763181	2.57172881783	24.9859542687	36.3098889943
Phvul.001G081632	0.253098169671	0.805135261042	0.147433192931	0.147865725468	0.923172572493	17.7409637759	0.91989613909	19.4944808531	0.129915800079	0.461205575257	0.544013156679	1.63414757386	0.577215295931	0.406321186768	0.58286142675	15.3570660614	42.8552039432	18.9843830589	12.7553212173	8.67651892032	8.34130166985	5.56163868768	8.54827296106	23.8546159307
Phvul.001G082700	6.52635841015	6.02850693426	6.40637347254	8.55525346838	6.28904198953	6.0864437321	8.11132845259	10.5600053464	9.66110531873	6.93110381619	6.41257478505	7.09394566017	10.8873094375	17.843686088	14.4208499318	13.3601555984	5.56554197912	6.58636596657	6.92644204304	7.92100824314	7.31906060907	6.04153300491	7.313096177	7.8846639685
Phvul.001G083000	212.623451664	561.217308993	912.151382154	1355.31810789	1470.31350949	11.25669339	120.307396513	203.187579231	133.664651546	229.545731758	0.813633712402	1.66381691986	990.724490235	396.901544869	314.08422232	1.13441554504	2.79993906513	5.03026200376	2.54239432733	7.07483256808	4.18372350137	5.748200634	4.35555942429	1.67411381782
Phvul.001G083050	0.20610256194	0.328864839801	0.0	0.0	0.128790837561	0.546245948335	0.46547386075	0.229162162711	0.551512359835	0.126282219952	0.420019214553	0.0	0.0981289678853	0.0	0.0	0.321788325973	0.560729085834	0.424106192341	0.293799761948	0.770039295139	0.236167629807	0.22997840492	0.397721962382	0.202243680137
Phvul.001G083100	8.23576917875	20.0993213596	12.014962378	5.72878898205	1.46538181487	5.46040768485	5.32498339116	4.83392326126	10.5778489921	8.97010035429	6.66359179759	3.24937699251	4.52778517883	3.31731687174	2.93777165189	10.201617633	12.1338554516	19.9456253413	19.6941109412	14.1136682162	12.7138949744	5.43710292483	8.19508830628	4.15103016813
Phvul.001G083200	3.2670155102	2.47107778651	3.46074127389	1.76486147448	2.61181377124	2.18237552431	3.50070480517	3.12054739764	4.03160917364	3.00467640829	2.65908159506	3.71945899178	3.85406601822	2.98165160725	2.99352454944	3.10767561593	2.20076859183	4.38790376545	4.00310574598	2.84861940732	3.00295441781	3.27359928095	2.42761405314	4.6973742621
Phvul.001G083300	1.37675658882	1.54980205481	1.42369808733	1.19543011997	0.629632527786	0.653308455624	2.20953172729	3.48863915862	2.97588619643	2.49871109701	1.81509298048	0.699827243771	4.14881994196	2.53466835329	3.73642658018	3.77901327659	1.33574561143	2.02508973781	1.8496632887	1.02728770219	0.924569644149	1.84781224936	0.206835978597	0.400426792811
Phvul.001G083400	11.0468654528	14.0298315809	18.3873256394	13.4140910978	16.0093137097	14.3696754975	10.8420759733	13.1083933172	17.2698593201	18.2954927376	23.6211983659	13.0865378444	15.1804887405	13.2503190157	15.2349202326	10.8731419488	10.4790703737	11.5909127432	12.2343277395	12.4368661864	14.8584499173	10.6011744639	21.9457408215	15.7451625633
Phvul.001G083533	1.82187439514	1.01672885258	0.259601342701	0.255236405666	0.164943479106	0.687161711961	4.07201006711	1.32033876392	5.46385024102	1.59168367668	1.38455578142	0.306589505154	3.73255919885	3.62413333037	3.15837845474	3.56697638933	1.68836005471	1.59843887651	1.7237754959	1.64852769974	1.39415431172	3.71297652143	0.578923327253	0.243558447375
Phvul.001G083666	0.642241970743	0.304177282185	0.304076211582	0.0	0.0	0.476726129346	1.12414384163	1.76202547894	3.55372246067	0.0	0.065518809514	0.0	2.50981005701	3.40986878703	1.87698656773	1.29533462832	0.0	0.286515074936	0.565686517405	0.632144477732	0.316033794934	1.02996592199	0.0	0.0573140276161
Phvul.001G083800	6.36397299819	1.21877434555	8.34093162918	1.30302881766	4.44747917209	4.55635367178	2.56366561162	2.5020178593	1.03785098492	3.26924359247	6.07272980889	4.64051077668	2.22555958485	13.1510834762	6.68196507538	11.9300691635	56.1783071298	16.6895651317	17.035057602	56.4583359135	36.5040391806	24.4203981587	119.12367784	261.497919188
Phvul.001G083900	94.3117138825	79.3877747997	138.340143868	113.690037255	94.1933852521	114.704484656	87.3865581172	98.2732834831	98.8207012528	114.135100759	91.3241414275	86.5763878955	113.080500249	122.878037047	120.366247391	192.995035123	147.491961595	171.569186996	134.641093371	114.448175149	92.1340018047	175.537850987	170.473941441	65.408126803
Phvul.001G084000	0.0	0.118732145189	0.114144250797	0.0	0.0529429205881	3.72918916611	0.495438455978	0.353738011467	3.01746330765	0.357069963719	8.06259662075	2.17727511305	0.0777192779789	0.0	0.0	0.522619514676	3.45373979959	0.440936970434	0.551500013104	0.846898840956	1.46091742702	0.8651075534	1.24786823581	7.49932297629
Phvul.001G084100	0.235185391596	0.0	0.0	0.0	0.0	0.0	1.55978569009	2.53006144471	0.0	0.242707274777	0.760477417974	0.341606729399	0.416907165086	0.0	0.0	0.0	0.507583332344	0.203859033606	0.191231854965	1.25031335116	0.0658755871456	0.663159285048	0.248892627578	2.95139798442
Phvul.001G084200	22.4828140193	20.6748321177	16.2936500665	15.9937611476	25.4057176635	23.7362438892	15.3293528302	17.6075011745	10.3864263326	26.0274155597	21.5634688699	34.2550542324	20.0638451835	19.8869085012	25.9155971721	31.5187414426	43.5898317864	46.7229373068	30.0102232363	33.7498603405	34.7567181669	26.5532990944	29.2819925484	37.0166665278
Phvul.001G084300	11.5880710006	7.22853150338	10.029796164	11.0651432168	14.3217205354	11.4711845912	11.8357846016	14.2832755225	9.59564915185	8.48820755163	11.7068986084	13.0744935694	17.487508825	24.0878533875	24.7694579177	16.6819805162	20.3764019117	14.1834020216	13.6077467845	15.8739225346	13.7539347016	20.040727448	23.5522726102	19.1787338189
Phvul.001G084501	4.54266569487	5.92937302998	6.46291854267	5.64360466474	7.89833183867	10.8634040988	7.36710628402	8.98223395863	7.87000807989	11.896962036	20.8606272533	13.6263551699	9.82649588114	8.69366076021	9.65436795059	4.76140294395	12.9334438534	13.7096290129	15.2947343055	13.8731230849	15.0178894335	6.04118612427	13.0843731661	17.4219923529
Phvul.001G084700	10.5712159174	8.57136764135	15.7208555044	15.0696765154	6.29406078717	18.5203571403	16.3814665516	14.4760326344	18.229615883	16.673818837	21.7103525792	10.844725579	15.4535589675	36.9050305907	54.819966057	7.80020824643	19.64036924	15.9670133938	19.9161634033	20.1946666115	17.3905905358	11.4423407228	21.3416366658	12.9658105632
Phvul.001G084800	22.822239427	23.6452304414	24.3728299592	25.6377440532	21.1440134345	27.3815317762	25.8573737199	23.1005568756	19.3798764697	25.206061362	45.0314914087	46.6852178027	22.5319407599	41.5639393341	42.9720843812	37.5600322768	44.5458777988	26.1268484883	32.7730373191	35.1486011853	32.7031079381	28.2569764026	45.9628255133	38.3313130755
Phvul.001G084900	11.0576787704	14.1950252636	7.61666199552	6.84327746131	3.70452894173	11.3779189229	8.46583679545	7.26708543065	10.2539589207	9.1625257465	4.85140499998	4.2538711614	8.03122456707	7.223850304	8.36435056433	19.7547637334	16.3244266333	9.77361684891	10.9411825787	9.63276059621	7.47751704823	9.32965390693	7.57922696087	4.77181097763
Phvul.001G085000	0.160487690263	0.324627186262	0.124833344517	1.25199574686	0.404147486707	0.411071513874	0.361674215326	0.441024936169	2.86003043942	1.13393747036	3.74814754781	2.66304579646	0.254992012365	0.0	0.684640361832	0.204128740204	0.190369213676	0.321485817909	0.246912688768	0.800327129533	0.225134082664	0.299748325423	0.524444498931	0.309702235887
Phvul.001G085200	158.121598741	61.830999626	19.7603841232	9.98974052592	3.35317823438	43.9642463155	67.9877327376	115.423393602	34.8250765271	33.7972868206	7.62164774028	41.5768450395	6.94606290212	10.0358029707	5.42744565541	0.945728160499	2.20365446725	0.568884606403	0.679187695478	0.433446074333	0.887897480179	0.276728351991	0.689984942231	2.99320929688
Phvul.001G085300	0.757176011287	0.236565468748	0.248099357529	0.248827219704	0.345223815267	0.30763888133	0.459911146092	0.341720324223	0.437242467475	0.339549405584	0.610307226733	0.191855582789	0.492705208531	0.405187515313	0.356667050047	0.432740868451	0.250230335554	0.34608993008	0.149839783841	0.209180147117	0.276643949793	0.541316627092	0.209881615468	0.243286971927
Phvul.001G085400	110.266211931	76.6972163561	26.9815141248	61.0776240927	77.6953298236	80.9591071783	96.8117284154	73.2618479602	65.7807001067	62.6335295769	46.117153308	58.6744795656	110.040827704	210.313045433	140.275756097	103.183415316	59.7059172306	77.9550881083	77.7931985852	73.7188404423	57.9797409825	118.392468802	63.2497355653	58.6932990882
Phvul.001G085500	73.5335825246	74.265266164	130.696613753	120.724311368	34.152800201	5.39505349049	20.793553584	22.7613930775	23.8384759361	14.8714721673	7.05027805088	10.0057219076	22.622702467	129.0857726	155.920709535	3.92745507534	1.60313037294	3.38897702004	2.49740770998	4.75546530997	2.34981076251	4.19090859145	2.83967958274	2.53059052542
Phvul.001G085600	6.30337513473	7.81485846394	3.99293422332	2.22685198705	0.318352920909	0.79293201348	2.46647365945	4.86443825305	5.24832503447	2.69450488006	1.2404426017	1.97357993616	32.5739099903	45.4158854084	58.4052963979	11.6122036011	8.88053915648	16.3841130637	12.3414535716	15.7332383623	4.56562236457	9.66046850802	17.8761719841	3.42969824815
Phvul.001G085700	0.0	0.0	0.0	0.0	0.0	0.0	0.0	0.0	0.0	0.0	0.0	0.0	0.0	0.0	0.0	0.167844856633	0.0	0.0	0.0	0.0	0.0	0.0	0.404814397925	0.891306350586
Phvul.001G085800	1.32752929097	0.966916377777	0.90571932337	1.6255158062	1.50349780613	0.47801411905	1.28023859637	0.960242839556	1.5962111137	0.894727035525	1.25639479565	1.49908897449	2.5803693614	4.11643089072	2.87823780362	2.10463770073	1.03850382939	2.4092446919	1.88574441741	1.6076623766	1.65008358985	4.18768102521	3.36880027699	4.97052971176
Phvul.001G085900	0.024312661717	0.16573169384	2.8678986633	0.25567221057	6.08936997721	9.31812904829	0.328488808373	0.625433769278	0.0	0.0	0.806266511094	2.1684667426	0.0216968160778	1.01481369444	1.92401269229	0.145899187222	0.7199189893	9.76561202647	9.29543933939	1.52603485206	2.72513219069	3.64462422106	29.2129921125	24.8104709382
Phvul.001G086000	1.00970029869	1.48541886647	4.51539941592	3.31303716558	3.4348145752	1.39469324022	0.701525419946	0.696122345534	0.593807724133	0.352704177338	0.87674981061	0.487986117131	5.90890423404	2.04790711365	1.80857879556	2.83108253303	2.62210273736	1.24817733806	1.49442047654	1.95642227755	3.36432707276	0.644145344858	2.40495826742	0.738073353625
Phvul.001G086100	16.164839958	9.0068822281	7.14815694179	8.49948149174	9.99774530493	11.7280672016	16.7126112522	11.7232897542	17.9224809768	9.32193178109	11.0709094027	6.91434866083	16.0312697843	18.2558708312	15.9704449389	17.2318510265	9.20147198491	7.92337183891	11.1822684357	10.77373434	9.1745561974	17.9234012378	9.04898048037	7.81644010941
Phvul.001G086133	0.0	0.0	0.0	0.0	0.0	0.0	1.17015831801	0.5045995834	0.0	0.0	0.0	0.0	0.123756123335	0.0	0.0	0.0	0.0	0.0	0.0	0.669900330622	0.0	0.10734172457	0.951701048896	0.0
Phvul.001G086166	0.737550136867	0.255068209576	0.283482303877	0.0	1.12946550325	0.57403620555	0.0	0.0	2.49800126988	0.28599270151	1.27913331493	0.878330508675	0.0	0.598972291228	0.0	0.212307326135	0.414008096239	0.373241982511	0.393781480875	0.0	0.47826973396	0.272473040573	0.0	0.517976098547
Phvul.001G086200	14.4846175377	15.9541202333	23.3818593744	12.478224277	1.4924426752	9.50631304498	9.6017894728	20.2758968814	8.31710001349	15.1823993841	1.13075531609	0.110588530905	1.89876236028	1.83925635543	4.93412194906	9.75148801337	2.59625957348	9.11523150949	9.45751207816	5.85992936269	4.43026644501	12.7108435824	1.50758465434	1.54257818641
Phvul.001G086300	1.15502638093	0.787344803173	0.24416814224	0.587722730884	0.679507262498	0.85300534509	1.39098991927	1.16025450686	2.1515710894	0.99295971376	0.823730344523	0.755262273867	1.2136307575	1.10657894364	0.80733575175	1.11794536393	0.768347905175	0.644531395836	0.737327617824	0.691708481248	0.980137570047	1.24492760043	0.819868322706	1.11734938214
Phvul.001G086400	0.591566753716	0.551818894898	0.652918425839	0.982250890609	0.113564879949	0.44880414314	0.354245718159	0.463701030337	0.431506050263	0.25531022916	0.774386075069	0.294526597615	0.361207708478	0.149951866545	0.117329248242	1.54810522418	5.8938120026	3.41549391639	3.00677043405	4.89940968096	5.55525177314	0.787263923827	4.36562232631	4.18832668596
Phvul.001G086466	0.2556313657	0.859050442914	2.24244919039	0.0	0.0	1.25585612888	0.711975782325	0.177607120482	1.55905438836	1.408957309	3.97530831927	0.818180973532	0.219122466689	0.0	0.211254236992	0.741064477962	0.0	0.206250871879	0.282225789186	0.424225390783	0.289812239687	0.10833660768	1.11767024007	0.0
Phvul.001G086532	0.137481115613	0.866877721769	1.31281632451	0.513113187942	0.0	0.65260492108	0.96017894728	0.575037731226	1.89403050307	0.864390196977	2.26942591939	0.595519238925	0.410789933714	0.0	0.0	0.270445944543	0.0	0.530340742371	0.127287748175	0.240908207133	0.108572726962	0.387976330277	1.15832754275	0.259784190029
Phvul.001G086600	94.3291323594	74.5264369993	77.0028549569	90.0580902378	60.354482569	128.781725935	99.3178804894	90.5134352936	119.826745214	95.1852423831	84.9673852247	66.9206860175	111.382003357	124.574981389	85.9684673213	217.106939945	125.330522641	147.715994248	164.920985225	121.091283405	91.6849938546	157.66854027	132.143994471	66.7554320592
Phvul.001G086700	22.2168663507	21.6735984722	29.1505993132	22.1642024493	20.444038759	29.8259082793	20.7942757509	26.9906731494	27.8884898556	41.50127848	36.2336762929	29.4065750115	34.3917790538	29.2226197523	34.2271502627	48.4753824007	40.4727663482	42.0280390093	41.5457677723	38.5136021456	34.1311987674	30.9820770776	50.1391255561	26.5184947672
Phvul.001G086800	0.0	0.06028790602	0.0	0.0	0.0	0.0	0.0314457249815	0.239487225154	0.0	0.0453268160466	0.0	0.0	0.43409354486	8.16404606746	7.58219011465	0.0379096231808	0.0	0.0	0.0	0.0	0.0	0.0	0.0	0.0378894133872
Phvul.001G086900	10.1327564365	5.27353029903	3.85742406604	5.74784346618	4.80519535345	7.70055612713	19.2544402499	14.1744144231	15.9272167581	8.96400245532	5.22863038875	5.34090357722	23.7132532444	33.344021222	26.5388135221	16.9406762958	10.3599956327	9.36643867708	11.4820633572	8.58610384967	8.01471901788	19.2879661338	11.8336492307	6.37638551159
Phvul.001G087000	29.2267560255	20.7525875149	15.2775575484	20.4598813787	24.6554883747	24.9420010388	70.541417541	50.4557874951	29.3003921021	31.6971952484	28.4231593096	49.1098281866	32.6448100646	44.608714636	46.8974233366	46.5106351592	31.3795267245	29.1178974443	40.3540825449	25.6255641178	28.9774160123	32.3220491872	32.4390837682	46.500527596
Phvul.001G087100	51.3181546844	61.4518537358	2.17103897153	41.4545034706	88.3819877935	55.2635651997	15.7659156981	2.80339352488	2.35456644677	4.60386600033	9.41941945185	24.7955814798	4.97481619949	2.96608743033	2.04070647725	28.8923910218	152.200054513	39.9173728855	6.27863332871	104.336748757	112.823337078	66.9397422718	39.5794372414	177.983781729
Phvul.001G087200	97.0859545361	71.8353931	60.3985505753	59.4037113589	50.5822066749	86.9480639439	99.3382397285	92.2240077732	109.81299826	92.0455199515	66.1523728447	62.8962193265	170.332848563	320.076309268	366.986025435	278.144837286	130.109072785	143.382256195	153.750794327	147.002233425	87.137155846	183.025440518	91.6706385205	55.5197186052
Phvul.001G087300	9.49318450828	6.33964211403	0.0	0.20926214626	0.972468195296	3.78900057922	9.80086143657	10.5971445539	8.83117033887	2.54436741085	4.58471046549	4.13247595182	6.40771139249	5.61183455209	7.72125407138	6.4625621613	1.81702160996	2.13818459795	1.46250777583	2.14784590463	1.46222465724	5.41971319543	1.64720297065	2.81435444719
Phvul.001G087500	0.109813230429	0.374280958967	0.0	0.50522373358	0.06675707596	1.3035883837	0.488055435928	2.15584676269	0.126826542622	0.0844197383695	0.426199451232	1.23219358161	0.0734986616619	0.220366282027	0.155182257636	35.4189085653	14.455840632	10.1864273647	12.9912004085	12.6664188897	6.30793689325	0.27270903274	1.21517699631	3.63037959418
Phvul.001G087600	2.10300783442	1.85167347044	0.918773415642	1.49738691324	0.532687231763	5.7210817373	2.61705836708	25.2699551145	3.44083662097	2.24542073338	45.2830971998	80.1668170066	13.4890774541	18.7094815724	31.3696291607	6.46026636999	8.8959835724	9.16877552675	7.59510969969	8.01758540496	5.61237480913	6.52823469143	5.20155361765	12.0502324509
Phvul.001G087700	8.34532153605	9.28538341393	6.4752463463	9.13832781624	3.79133701395	2.53622746773	4.98107999015	4.92049354782	7.8252133956	4.77446843388	2.21765918438	1.76424473345	2.62975600569	1.98284142407	1.09710843523	11.813464421	5.28104291205	5.46073937953	6.66220729119	5.94303176175	4.38152168399	3.23457837683	1.66139440635	2.56994359963
Phvul.001G087800	0.246289140362	0.982534875976	0.0720563127615	0.0	1.03633134569	6.02830214624	0.639379992946	0.439548710883	0.253979537092	0.0284578901828	2.40086981319	2.83156961419	0.478634173433	0.740795185133	0.840699763289	0.183103479963	1.10742143366	1.68768792019	1.87342826318	1.44770109375	1.67636882107	0.168921028759	0.496366427974	4.95860006104
Phvul.001G087900	0.0	0.0	0.0	0.0	0.0	0.0	0.114412694283	0.108919331214	0.371642373484	0.0	0.0	0.0	0.0	0.0	0.0	0.0	0.0	0.0	0.0	0.0	0.0	0.0	0.0	0.0689287633372
Phvul.001G088000	3.76247092263	4.4904835338	7.50488293805	4.42954758587	6.71546092	3.07213654551	3.89166025607	5.67727478457	2.80914021808	4.70060052104	8.33217778466	7.36141804478	5.40390990381	7.30115578916	6.82666939148	3.6816180135	6.17604879678	4.67151928663	6.02672614965	4.73729758087	4.51098429639	2.88289885273	5.70485770741	9.57361651212
Phvul.001G088100	7.2690116142	7.10643692211	6.80904102527	6.43408439283	8.43470828048	7.35972622837	8.60209887374	9.32072378061	9.65856775761	8.33058868637	10.9664177371	10.9589666755	6.80820502865	8.54364242521	9.7615490178	8.36306276847	11.6819960612	5.46623392945	6.95381041709	9.61952562048	9.64781674121	4.76458687233	9.82368898375	12.6497358726
Phvul.001G088200	6.2271881337	9.67990504124	5.6445420588	3.2130577498	27.7374741117	10.1656044706	3.22802790995	1.9698966238	2.95744292033	0.0	17.2090483446	34.0543369024	0.20774553596	0.840874499591	1.86416034468	4.83951977015	53.8529318887	5.00920017434	3.27082147588	7.92323479679	13.7564899285	6.98991688226	19.8943664332	67.118772895
Phvul.001G088300	0.0	0.0	0.0	0.0	0.0	0.0	0.0636825373839	0.181874732311	0.0	0.0	0.0	0.0	0.159837760372	0.0	0.0	0.115159421361	0.0	0.0	0.0	0.0	0.0	0.0808719754036	0.0	0.0
Phvul.001G088400	5.75417723264	6.18667076852	11.1079308352	8.69097074084	4.5973288606	2.41484341581	2.85348673012	2.78179134829	4.31239317401	3.99331534058	3.5399154539	3.88831896962	2.03602267124	1.85409564845	1.99653555261	2.22569478075	1.83808389229	1.95367735855	1.76655902263	2.38722705527	1.7368206894	1.62191783991	2.56712257136	2.70480818351
Phvul.001G088500	0.261268175148	0.178098217784	0.34243275239	0.0	0.158828761764	0.0	0.464473552479	0.176869005733	0.60349266153	0.133901236394	0.722023577978	0.353071639954	0.0	0.209718614577	0.0	0.111989896002	0.0	0.110234242609	0.103406252457	0.0	0.0	0.0	0.133700168122	0.223860387352
Phvul.001G088600	0.0	0.0647090191282	0.0	0.230896275992	0.0	0.398971200167	0.0871698606207	0.0	0.0	0.0436707811926	0.132200432545	0.0	0.0	0.0	0.0	0.040369271173	0.0	0.0375288283694	0.0	0.125879964088	0.403229419033	0.0799868411846	0.0401626882981	0.0774932978684
Phvul.001G088700	52.2378019562	30.3472797969	49.7823733895	54.3259840926	78.7483802165	60.7170060985	71.0854000661	71.2685471235	61.2881426323	79.34162493	68.173000321	87.3246780111	83.2381953811	79.7592726624	46.1184888265	64.7255236459	87.9383514241	38.2992310991	75.8941811124	81.3700150548	85.8001848151	58.4397053037	86.9150339854	96.1502075021
Phvul.001G088800	19.2288910787	19.8551605701	30.6349310361	25.0631000435	7.54640244998	5.29729790491	5.80115163993	7.03041700282	9.7452889047	10.2186107389	6.27810814812	6.08520480315	4.52695070411	8.07566038354	5.04482340304	1.14765713937	0.900924262251	1.54045287748	1.09180504731	1.75944817555	2.3199300633	1.35546960484	1.20406333742	2.2940906362
Phvul.001G088900	18.8954334639	22.6192687399	51.2387936528	17.7981815022	37.5422622408	20.091410474	13.7530826243	19.6660173719	10.4984822715	19.2214029298	37.4179049328	63.5471814208	17.7559058491	12.348119677	19.8524754564	27.1113039529	38.1835604414	56.6178325669	41.8144417022	32.1162497661	38.8729138499	14.9826165503	20.4286694381	63.8341892041
Phvul.001G089000	0.0717839709323	0.0	0.35988455933	0.0	0.2868696838	0.116413195882	0.11394700625	0.0459396534589	0.0	0.0	0.0542014944901	0.0	0.0878645341415	0.0	0.0	0.0672556400232	0.0829658706678	0.0	0.200274836887	0.25488091902	0.460162921299	0.0	0.847701422696	1.66268140013
Phvul.001G089100	8.25366780543	14.0469454414	12.1448492442	10.0488953641	34.6434470006	27.4212058506	7.83234497295	7.48859149973	5.49111885435	12.6023995123	25.8623559667	36.5960478047	6.95899890172	12.3098230401	13.3127975107	15.1326486656	21.8696572829	32.3438064074	28.4344359644	23.015963629	34.296676026	14.6649209755	26.2691965915	47.6369034627
Phvul.001G089200	5.94432936297	4.79029020475	4.41593560687	6.13717734863	14.1327174433	2.50997156519	2.90930532759	3.71454805393	0.555893240339	1.23340012115	1.72919562253	6.01663911522	0.794641305014	0.849980683531	1.22432244278	1.09346303527	4.17390778529	1.90894656299	4.85776358373	3.99979153495	3.37645888919	1.60823604946	3.69464408247	8.12442946075
Phvul.001G089400	2.87599309274	3.53054724491	4.5962588696	5.58574879464	1.63373179303	3.09258683466	3.85666676721	3.44588026537	3.34126424111	2.19145810147	3.62233431652	2.05870088985	3.72630800456	2.97748870743	2.36058207084	3.44887894212	1.41279602518	1.99054026448	2.12502544576	1.78381305528	1.95847846837	3.54267702494	1.70770580848	1.54581591067
Phvul.001G089500	9.82099745107	11.364597079	10.5277909431	11.9021268197	9.49427868874	11.4756678069	9.7261803699	9.38351235726	12.3360576766	10.2466732308	15.0045946541	10.9304050286	10.1324293302	12.5619490145	14.7134824822	13.0876206987	16.3198868407	7.10781394899	11.0290016347	12.2185916543	10.9404779636	9.77016602289	14.0312453633	14.1410514537
Phvul.001G089600	0.0	0.0	0.0	0.0	0.0	0.0651597126336	0.0	0.0	0.0	0.0	0.0	0.0	0.0	0.0	0.0	0.0	0.0	0.0	0.0	0.0	0.101679220488	0.0	0.0	0.0
Phvul.001G089700	0.191803352442	0.597697161928	0.0718252149015	0.0720359323239	0.799543375449	0.0	0.44814696449	0.3709824559	2.5316497796	0.0	0.0757221648489	0.148113439724	0.391238546234	0.219942228886	0.464650916386	0.0939594509112	14.2566125444	28.8095319287	12.081020793	19.8630347438	20.2868732291	22.838733472	4.54306138941	4.90676409647
Phvul.001G089800	11.5381644325	12.472324054	27.7002354361	10.4057919233	1.1349869995	4.27434715098	7.67380142132	11.6279002808	12.5926340239	6.2004231615	0.928721761359	0.151382551921	15.328497107	24.9374498061	25.4690619532	1.79262148216	0.513351324757	2.55225033564	2.98531319921	2.70685936762	2.4770525994	11.3299940926	5.38856088427	2.4315464801
Phvul.001G089900	0.0248645789504	0.033898787669	0.0	0.0653690445244	0.030231085621	0.126499887226	0.0	0.0	0.114867345937	0.0509728804435	0.0	0.0	1.77514811868	0.918098777784	0.655896449427	0.0	0.0	0.0629451641438	0.0590462943308	0.0219813674192	0.0189591490621	0.0	0.0	0.0426090492806
Phvul.001G090000	4.25181348453	7.10534173906	4.93742871522	7.09696090802	5.0871063926	4.43963231042	5.49478694748	4.40255208513	4.42573407396	5.32792573463	6.8191104835	7.53380998003	4.18920260688	3.72966884482	4.84780134916	7.3125119486	6.0239245948	5.87685959385	5.23779939577	5.90439401299	5.68844662693	2.98079315523	9.99747946351	7.3930614875
Phvul.001G090100	0.0321787921934	0.0219352607214	0.0	0.0845981306915	0.0	0.0272852236352	0.0343238082849	0.239622528671	0.0	0.0	0.0	0.0	0.0	0.12914875135	0.0909467393152	2.73103495538	2.45016496697	1.46630226439	1.55378118099	1.15212170521	0.368043142245	0.27606128553	0.872752396883	0.0689287633372
Phvul.001G090200	10.5415387668	8.99403181189	10.1139170351	11.6832406335	14.0941953348	8.89462533662	14.6003515467	11.0075281536	15.9146855097	9.18087348247	10.1866463588	10.7540211561	15.0640644079	18.8036415876	22.7183487927	10.794245472	7.61415932655	8.11048439992	9.38061494063	9.68463594673	10.6252422717	12.6771712895	11.7232943786	14.876605935
Phvul.001G090300	0.975516329445	0.629979633339	1.07668759646	0.134980791458	0.0	0.565955224621	3.32243738008	1.73786553109	0.948760097693	0.526270484387	0.0	0.0693836696305	0.549826526663	1.23638197656	1.06414243658	0.660228894098	1.14023226941	1.25643187819	1.381815763	1.13473525319	0.469785837817	2.68918758596	0.0525480228076	0.351934358962
Phvul.001G090400	19.7190175889	38.8254114769	21.2640362484	27.4520934094	31.1622030581	18.8423072763	12.8256630291	13.6703662431	11.9601272921	16.3201261486	15.0246542727	22.5660924064	16.0571560999	19.811418457	26.910588971	14.463325387	32.0787538937	17.3679059877	13.7304702126	13.3890507257	13.7196445889	13.0145064418	28.2192436663	25.509908686
Phvul.001G090500	0.0	0.0	0.0	0.0	0.0	0.0	0.0	0.194734561868	0.0	0.0	0.0	0.194367720985	0.0	0.0	0.0	0.0	0.153625137186	0.0	0.0	0.0	0.0	0.0	0.0	0.0
Phvul.001G090600	4.0949196982	5.36011930636	1.90050177576	3.19725971641	4.08619419034	2.96632271215	4.67775942348	3.66714561875	3.23801316926	2.97789887697	2.52467330937	2.76413079296	3.4466897989	3.25125791462	3.7944200646	5.23361330649	4.46872992835	2.88550776251	3.15354869018	3.53824116692	4.07784889999	2.4595510964	4.31661207805	7.4125417906
Phvul.001G090700	10.9419059498	14.4202754947	17.5184441272	13.9147174558	18.428403564	17.7090760362	15.3690595113	17.2362053312	15.436537625	19.3464701915	19.4469108469	20.8197684057	16.4301133927	15.5138646071	21.250227069	23.2731847173	15.6917582453	23.6324696257	22.968617477	14.2103373859	15.4445427922	14.4498584331	7.85016080456	15.3098641251
Phvul.001G090800	1.70057768376	2.12178023569	1.27867629726	1.77097147161	1.45058748854	5.53671259293	1.37099257073	3.20787863906	1.19667205266	1.16666640062	1.36663062568	2.60541527461	5.33693713297	4.47953755158	5.78825399306	1.29436935265	2.2108442045	1.56809558817	1.04806369741	3.08026013265	5.70881754894	4.53094147351	6.30320120376	2.85141279629
Phvul.001G090900	10.0925125034	1.80008725938	13.3918185735	5.84774964981	2.35290371575	12.2877454344	4.35704342138	17.7860812082	5.92026300961	17.0520992861	19.555899212	23.1462800535	9.84992932937	40.8697094044	27.87806936	15.4287800995	7.10021921175	28.7389689646	8.67888676871	5.27551485858	4.35771445035	27.4824293215	18.9298572732	4.96703801733
Phvul.001G091000	155.570266503	87.9033715296	16.0808909482	20.4069435714	1.79618012938	272.337919483	113.262229709	25.6974284731	6.1307920967	14.2701357511	124.07103342	27.611609564	38.2330330053	9.44655740748	6.41638308557	619.653945615	809.600175542	257.41834426	182.725576165	101.914071745	76.2363831349	148.221123103	277.414134006	28.8346875488
Phvul.001G091100	1.26964309275	2.12181059845	11.0579842121	5.49137578441	3.43590925377	3.78533427321	2.2716898235	3.32710440315	0.94603116165	1.88912434664	0.679103672096	2.32458576373	13.0116825332	6.70657207153	5.94205709553	0.175554630837	1.08281199853	5.32231638474	4.31183252695	3.258637613	2.9042944221	1.96023433382	14.1681158024	1.57914937674
Phvul.001G091150	0.357966591928	1.22007228803	1.25112301711	1.09794431488	0.50776401631	1.01176353005	2.24854501062	1.29242826536	3.03179204403	0.794991837867	0.329750991618	0.56437219543	0.479178425472	0.287337934218	0.562066091438	0.664900904895	1.13568226036	0.453099687147	0.991746837461	0.896631029115	1.000810053	0.215508001495	0.183184168893	0.204475828671
Phvul.001G091200	0.0	0.0	0.0	0.0	0.0790517581384	0.0	0.0	0.0880306923513	0.0	0.0	0.0	0.0	0.0	0.0	0.0	0.0	0.0	0.0	0.0	0.0	0.0	0.0	0.0	0.0
Phvul.001G091300	85.0787153849	68.5511171389	96.3455950895	105.051050632	100.952553657	64.4434349102	56.4497932006	57.1132128139	53.8579482124	74.0708164425	85.8328091558	107.516934459	92.2853279086	113.439420107	124.420823554	97.6551893137	59.2920780094	95.673677088	83.7597107792	81.1925768364	66.0257895839	84.4652183608	108.662304763	74.4986382196
Phvul.001G091400	6.8470954953	11.6928443882	20.6810010208	6.72702939392	3.80237641308	7.87503309778	7.26139867618	8.72514522792	15.7610995264	17.8008437341	6.67841775371	9.25300310333	11.6922252547	2.24409386081	2.58918254523	5.8292511092	6.36407587963	8.21694481634	18.9417542978	8.56653998532	11.4172984093	13.9284148121	9.65088301742	10.6372794376
Phvul.001G091500	0.0	0.164514455411	0.0	0.0	0.0	0.0	0.0	0.0	0.0	0.618442151144	0.0	0.0	1.06718118915	0.0	0.0	0.0	0.0	0.0	0.0955193348967	0.0	0.0	0.0	0.0	0.0
Phvul.001G091600	0.208939502262	0.167263522028	0.0360582582347	0.0	0.0	0.445119597376	1.20501660204	8.82139938582	8.67171683652	1.48162592099	0.20548451697	0.0	0.928646954485	1.34529836922	1.36247951307	1.89254736992	7.57397382916	2.49973270278	2.07179691607	1.4145884215	2.37442600793	0.919913441366	0.565429530846	0.186669169474
Phvul.001G091700	0.0	0.269883957827	0.0	0.0	0.0	0.438565999846	0.772644471863	7.29702972166	4.52442864149	1.52792274765	0.0	0.0	0.0	0.0	0.0	0.253920505315	11.212666141	2.64697574492	2.07301252584	0.703962865367	1.77669620968	0.869638612442	0.703784641076	0.0
Phvul.001G091800	0.0	0.0	0.0	0.0	0.0	0.0	0.0	0.0	0.0	0.0	0.0	0.0	0.0	0.0	0.0	0.0	0.0	0.0	0.0	0.0	0.0	0.0	0.0	0.0
Phvul.001G091900	1.12791350195	2.91390031684	3.32730881977	5.12419134608	4.10041469464	1.53195551212	3.47978177264	1.17124836173	7.57829709449	3.2079526279	4.42421183748	3.02672477075	0.479127371454	0.118210913607	0.0	1.43765494884	1.91271421906	1.20937157034	0.89166644884	1.69291307867	1.72638072358	0.959554296928	8.36518453597	3.05803638833
Phvul.001G092000	1.70414946689	1.47144179135	8.48750541461	1.19472360099	4.28204031384	2.69731851734	0.282760628092	0.0	0.0	0.349354023678	0.156982519946	1.22823857729	0.0	0.0	0.0	0.0486977340328	0.0600730273652	0.958686099282	0.494617407031	0.803489132473	1.38603481228	0.410382258165	1.860423616	1.36280964534
Phvul.001G092100	0.382543402717	0.173845126016	0.0	0.335235876098	0.0	0.108122789181	0.0906763293497	0.0	0.0	0.0	0.0	0.0	0.0	0.204710408856	0.0	0.0	0.13485049725	3.98126597409	3.43185288005	1.24001158653	6.51436361774	0.575760183097	0.0	0.874057870616
Phvul.001G092200	5.56426767589	8.21813322984	9.5718549959	8.0761370151	5.56719593305	7.61774196505	2.4317742871	3.29595512177	0.803292131561	4.57462582249	2.5628408141	2.27149142584	0.724149636202	1.39575278765	3.71314435006	3.2297764444	9.13305640463	24.6995002078	12.9382688793	9.83810845514	12.8607857039	6.01931100511	4.56775649002	6.75408354567
Phvul.001G092300	19.0442659929	20.0137183	53.7343778788	37.2028791912	16.8031487078	39.9217456278	26.8028561754	30.5296164432	25.3550995767	97.4672488929	58.2944624533	52.0081084259	37.1181135895	38.5353084658	52.8279480815	41.4958970072	19.230808141	54.181495372	28.893563767	19.1742855514	15.9329636471	32.3655654628	14.6861149068	7.98880099043
Phvul.001G092400	5.39391749985	5.40963643219	21.1274547229	11.0837057439	2.48754886531	5.67762338546	1.85169224086	5.95989507418	2.2913451416	6.22786505297	6.33945084902	7.87570106598	1.10656911027	0.597195822642	1.28500218757	0.478354519498	7.27781674924	12.5561442089	9.03011233357	8.49552732956	9.40753526799	1.51168384793	0.380725297323	2.39049753257
Phvul.001G092500	9.35713307281	9.70635286922	9.59790085983	8.55649664709	7.4195721567	18.9729751492	3.61625837287	3.85574432499	0.939724287239	15.2207448284	7.87005699996	10.4458766621	21.4205432864	19.9202724046	31.0453190848	13.7763570639	26.6747126464	60.9359145391	25.7629291836	16.5442238515	13.8042467138	2.93911864895	11.4504643985	5.5773216506
Phvul.001G092600	4.0945096204	5.41556168669	4.43203020153	4.12370501858	5.05252696222	4.88821222143	4.57748985453	3.97158213732	5.26998455791	3.73754938955	4.16583846922	4.07421437464	5.10829134166	3.59731929725	3.6463267086	7.29969047445	7.41066824179	4.69276159843	5.85332645345	6.89728558591	6.43048769133	7.33991272043	6.21294543768	6.89435549173
Phvul.001G092700	7.60594568407	10.4429676743	6.29273375953	7.16771009076	2.83216354655	9.83733969375	6.68415622044	5.64261353967	8.54084688764	4.93333105255	7.01874096364	4.25792685862	5.50044796525	7.4374195466	6.19852063856	12.602734019	16.162093941	8.70290070021	11.2187551573	18.8970676185	13.6545137297	8.5378899928	11.5610275763	6.86222645643
Phvul.001G092800	44.5656933662	27.5791083928	14.7595924681	11.6983352597	6.76263087199	56.4794290827	39.8692485609	13.0919203342	13.0454513433	7.13973623818	7.66195453121	8.78859815319	5.04007649441	3.59924530955	2.06379139215	40.7874739021	123.832844243	67.9195301511	50.829144537	49.0962119548	50.580275205	36.1958467029	17.8312957394	39.5779514516
Phvul.001G092900	0.202451879795	0.354870043966	0.227438409001	0.304140876081	0.0703276981678	0.171664143961	0.411327966583	0.900630868057	0.668050441165	0.088935079826	0.559482725116	0.781681965234	41.4507902457	176.62197862	279.228041058	3.34718616047	68.8787489066	11.5925076054	10.8057783542	16.6703594959	19.957681361	9.01062737461	11.6626013951	45.4479024313
Phvul.001G093000	5.07502004504	4.45699876648	3.42782173566	4.74754597128	5.71609895746	4.40884070025	5.33582612977	5.8594948379	5.03423725307	4.88280813269	5.24861673102	5.59600535469	7.08522812784	7.04773772762	9.56233373172	8.38112138607	7.21086496408	4.65032633232	5.39739938571	5.7526776591	7.07463687349	5.31403148583	5.70398829496	8.10988097153
Phvul.001G093100	0.0	0.0	0.0	0.0	0.0	0.0397161561138	0.0	3.17084237252	0.0	0.0	0.0	0.0	0.0	0.0	0.0882542371645	0.0	0.0990677995145	0.0	0.0	0.0	0.0714294256331	0.042298171346	0.0958770942454	0.0
Phvul.001G093200	9.03411524132	6.76471736942	12.7197105595	15.6293006253	6.26269424228	4.57980543914	5.14301536843	4.87510571526	10.2931611572	4.07351410351	3.54960959959	3.09346264731	4.01132134178	5.22341853023	3.75395223883	6.47906457581	3.06446192813	3.46486445932	3.34858076599	3.64902721785	2.52379629675	6.34737988059	6.92241865135	3.13275833036
Phvul.001G093300	109.671596737	31.7757376599	10.3508198556	34.0974686905	5.96054728614	50.0258600995	110.199661967	50.2363545565	56.4508478207	43.0774574505	17.8628345533	2.94431785866	76.5992205663	112.502870667	144.924973371	72.2110519251	32.4381098199	49.632574229	28.2104459464	30.1997568663	20.5783815493	80.2569965491	6.76840641615	7.00030249792
Phvul.001G093400	2.2261500853	0.758747908133	0.615962562419	0.650283836091	0.150367704392	0.0943804891088	3.65855624151	2.98055510936	1.08555295486	0.114091296673	0.0	0.167131479828	2.32877693517	0.595639724667	0.466055960012	0.0	0.156948175722	0.0939257023732	0.0783181112992	0.0437336296772	0.188603463165	0.0111684806797	0.0506311001458	0.0211934993237
Phvul.001G093500	3.48646536242	3.42054540471	10.8473606209	5.13977201341	2.97122454788	1.9340041238	1.62193739378	2.117571254	3.01055835729	2.77209264453	2.34120688786	1.84938440242	1.51205789789	2.87703225261	2.70134708538	0.39106769176	0.551333840776	0.76987393236	0.593225343043	0.604915159231	0.944110669237	0.91216926033	3.66834099722	2.17764417994
Phvul.001G093700	59.1786910138	59.099627825	74.9540211379	45.3535459299	48.0955106371	71.9064531542	86.7035391359	72.2952060935	43.205075218	71.4108564968	83.124566538	84.1997516993	62.9621863609	75.0705774487	65.7833506249	56.5833091188	52.5592779424	67.9073102124	59.399320129	53.9924490935	64.0595150132	69.1627661364	82.4276370071	53.0338007082
Phvul.001G093800	33.748428635	36.7613418223	40.3895513976	44.5890786749	39.7041977053	27.2511630095	26.778806955	34.3280601747	28.9505907603	36.9497127816	31.141275343	35.0403406767	41.4049714937	46.0570868053	45.6061788261	28.3896647265	29.1843337251	27.7020283676	27.9885792737	27.1412789325	30.2483909572	26.7902840512	22.3012960106	26.699644611
Phvul.001G093900	0.382507239551	0.781295579905	0.828425474955	0.553903913652	0.730063943409	2.59577352641	1.36713294343	1.17925872055	1.49843730428	1.24943128105	2.42972240647	1.34459563018	0.17862017537	0.202943487941	0.0396980834989	0.292965567941	0.356497492112	0.186677816028	0.419191606831	0.549463715006	0.883575829779	0.589721835083	0.826851626906	1.32684894693
Phvul.001G094000	1.10001750996	0.458239835028	0.320387725412	0.722987243517	0.78016960446	0.570003545255	0.869143643266	0.744671650748	0.564641202633	0.407163201654	0.422213358367	0.825854265129	0.736248396218	0.882978372961	0.690882955313	0.890632091381	0.38776752428	0.412550470192	0.266060293339	0.270128678299	0.51257510583	1.35208918534	0.469098229355	0.575984129689
Phvul.001G094100	7.52360312585	6.30628014204	12.8556358549	10.1828170714	87.2053823349	4.60738499887	3.11097295639	5.13093178276	2.31712837949	3.54170080452	5.08242428569	13.782230924	2.6607826	1.87884895799	1.78511897325	2.46049033741	3.00576744359	3.00976155161	3.24242345033	4.28632363038	6.31039137139	2.76800557693	7.58611090906	12.2958931937
Phvul.001G094200	0.193400550704	0.922845094527	0.126740814976	0.444894244171	0.205749312778	2.17285808932	1.32371019557	2.22572677503	1.67523005365	11.2747569083	1.53659856536	0.653392338795	0.194166243711	0.232862434522	0.0911011480407	8.08266634812	4.55072730673	4.50837465229	2.37290137217	1.73111665383	1.5115388134	2.44510719522	0.717531802095	0.26927858139
Phvul.001G094300	7.9098322294	4.84109784717	9.08512102296	8.04966583524	11.6076233392	4.09250138972	10.8410637941	9.7014480842	8.05477960491	9.37175353381	6.4049493255	8.2464573902	15.933719131	14.3368613868	13.8215571442	4.26524472639	3.3729405111	5.20298272505	4.67890027248	3.77827866325	5.80764109385	8.60210646915	5.96280122618	8.36215656928
Phvul.001G094400	0.0255486522947	1.84606472034	0.0669709988226	0.0671674751752	0.0	0.0649900736407	0.581369767122	0.103773023101	0.118027571962	0.0523752443792	0.423627470094	0.0	0.159598768505	0.164062169777	0.144416024451	8.38859244329	8.9161019563	16.1692272726	23.2975771086	22.0892233632	30.0003587659	96.3244720197	45.367297777	28.5454126944
Phvul.001G094500	315.349678647	288.117532273	651.100842113	615.576338175	66.0408764939	25.5925389605	32.4485886431	35.2078584116	64.2568228842	49.1955210486	11.2429385714	10.9956596443	12.4617911011	15.4454925601	11.1875023729	12.1597677813	10.0001102336	10.5773799124	9.05183998341	7.33894771321	8.88703402162	18.9156115752	10.0156396213	6.87744054888
Phvul.001G094600	0.0	0.253429578831	0.487273759928	0.927480848107	0.514032678326	0.0315240508057	0.0445077953584	0.100672175587	0.171751175213	0.19246463429	0.41096903394	0.30144758816	1.08117298373	0.351681984444	0.350251802846	0.0318717980789	0.117950173834	0.188232884245	0.323718268135	0.328668313544	0.198435793404	1.17312691261	0.672614691937	0.786010280442
Phvul.001G094700	27.1709606223	14.6469827009	54.2452626421	39.4657648507	8.96777766807	24.660447342	14.0410589313	17.3024559765	4.57447059817	11.9909487331	8.69499431666	9.14285905049	1.58917146342	2.01521654914	1.48784099467	4.36595416676	22.388322634	23.2454136422	16.8970447652	13.0477277947	27.9965374163	7.17239279757	8.98965577641	25.3731165858
Phvul.001G094701	0.0	0.0	0.0	0.0	0.0289020618235	0.0	0.0	1.67156545881	0.0	0.0	0.0	0.0	0.0	0.0	0.0	0.0	0.0	0.0	0.0	0.0	0.0	0.0	0.0	0.0
Phvul.001G094800	16.03590355	9.86988791951	7.06927101268	8.89838195815	5.83028247878	3.89670815927	6.97873139161	3.64457856088	8.18547388877	2.45165869608	0.849016849509	1.54725403292	2.83412873054	2.33663257797	2.17087566536	2.24046463032	1.7068032684	1.05591751072	1.2279995428	1.49660011778	1.1245937711	1.40494445924	0.487950989063	0.996919117994
Phvul.001G094900	7.6773111467	7.69351471662	6.36419949487	4.31275032615	7.81847388556	8.95791495314	7.32583954247	9.50609775976	4.54705300277	9.6853170804	5.2587938479	7.62602201137	13.5269149785	21.70056116	20.2765126639	19.294775308	11.8662223271	14.6179749553	10.647984844	10.3836468072	8.05539587139	19.4361071947	12.3570994095	6.80298306172
Phvul.001G095000	0.747114087268	1.19831516904	1.32481313309	0.866543352569	1.14881235554	7.434276037	1.32819366164	4.31391147471	3.95902361753	6.41920047623	48.8842275075	94.4303177786	6.05940509631	15.1689991747	25.1731592031	0.923052522449	3.06743260719	1.22380423044	1.47848600156	2.11742532184	2.01060605486	0.535776837049	0.404814397925	4.40569678997
Phvul.001G095100	11.5938226721	24.5631304249	21.4524924879	20.0484677426	1.05532376104	18.5048465896	4.84967015462	5.79201070589	3.4370177124	3.81297860386	1.5420285849	0.167568107787	0.608613010646	1.09485900818	0.116818380688	0.74410703033	10.8839421655	21.2931278876	15.5578038634	13.4832240198	10.2589408468	1.73563701058	1.07872167575	0.212488669562
Phvul.001G095200	0.431030051035	0.804137571747	0.88621213712	0.575113688744	1.84799752602	0.748182029022	0.430799589032	0.891254293603	0.959849123869	1.5338182764	1.98869688499	1.9922706198	1.575760839	1.33171483157	0.936776819064	0.402142789265	0.957679641225	0.764801719435	0.638144562723	0.435016704165	0.814325141154	0.915372328115	0.995087766445	1.72995455473
Phvul.001G095300	4.44897005616	7.19963176413	13.0843525693	6.08590786075	23.7036797182	51.832105923	14.8667719322	17.9238241695	7.68648316234	13.2728891954	36.8846447881	61.246569056	4.58359477604	3.25179277742	3.40761491507	4.18610834802	44.8842058538	27.2562332078	42.6896208545	29.4821321478	31.1652450806	13.0655147392	42.4612941214	65.1448199456
Phvul.001G095350	1.12212301253	0.884181941528	1.00339728287	1.37765658313	2.19347985764	1.54611940662	1.20501927789	1.38619472089	0.18642303674	1.30913937758	2.25029463815	2.98452029029	0.825704397936	0.956019710345	0.963464718337	1.30841150662	1.69726002368	0.839384665291	1.59988311747	0.995827732093	1.24594896589	1.24786112882	0.503280993177	2.73841976994
Phvul.001G095400	12.2760530141	12.3261257796	18.9162512092	11.8846000153	22.6909245569	16.2115950944	12.3570708439	17.9123656263	14.9443532281	20.4474988046	17.1918720873	18.1028056717	30.6820995617	29.7615147321	22.739775252	18.4881183652	32.9820750166	27.4024133124	21.6999526697	21.301823049	20.8712620762	23.7822495047	13.7526848662	19.9707372938
Phvul.001G095500	0.0	0.0242861206069	0.0466953753259	0.0	0.0	0.725026876579	0.0886722236551	0.723555023454	0.082294453845	0.0912962975417	0.0	0.0	0.254354000658	0.142989964484	0.134258322425	0.305426989096	0.0753543229001	0.135287479565	0.225613641724	0.173229308377	0.0543316398477	0.0482601321112	0.0	0.0
Phvul.001G095600	0.4039465403	1.65214516923	0.0	0.0	14.8566846731	0.0856291592807	0.215436669022	0.410185566488	0.0	0.0	0.27908003546	0.136470953032	0.0	0.0	0.0	7.01247370072	15.4844235336	5.28172128298	5.27591900834	4.55310508402	4.93659398975	1.00315663107	2.17049421866	38.1586700696
Phvul.001G095650	13.9032873488	12.4534338699	25.7931009742	107.00665913	62.3080737247	21.8408884168	17.8868326877	11.9582636494	12.566596011	14.6985029375	14.570742323	25.0968151433	13.2165848107	8.6261618826	8.85872720217	12.8402754817	11.4713035023	10.2302056896	9.46362316118	13.211458495	13.8020518473	15.8306891853	15.7763045078	26.2998997056
Phvul.001G095700	16.3946146166	11.9445352211	20.9277550653	20.6082765934	6.65049950021	11.1326379379	16.4428408943	12.5756086118	14.6643276211	19.7425820352	17.0259263105	8.62525712409	12.0829975375	9.9413072521	11.0757421462	5.743223962	6.98820289597	6.36070792229	8.45935950206	5.6787984626	6.91443722866	6.70516997302	4.2698758079	2.71929607579
Phvul.001G095800	13.3578673522	12.425396344	17.9331028552	15.303099154	13.7596408726	9.89100466395	10.9500774704	11.020897867	11.9990853615	10.1263355224	12.2408867019	9.96593581767	12.5622327091	13.1050224822	11.7105035998	7.83309132525	7.7498771112	6.37958237272	7.23271159286	7.50359395049	8.11643024034	9.4240876875	10.8469160825	9.53776503767
Phvul.001G096000	1.03464596865	2.05374666022	1.97942926326	3.09993942431	2.14463830937	1.40949691936	3.12588547844	1.11030432447	2.77842205759	1.13831135229	3.27881823452	1.08090453483	1.38897930901	0.652700094843	0.390857160212	0.806283351541	0.800403568565	1.07860132812	0.785106208358	1.24683728878	1.57585167379	1.14996688888	2.03354024961	2.14741916623
Phvul.001G096100	16.9863265128	15.0301329822	11.3350303314	14.3229129073	12.6491528324	27.4903071972	23.6786545486	18.158034224	23.4872206595	24.8495665853	19.6110540878	18.3986507403	20.8325151731	21.5476811967	25.9352025763	38.1897611429	26.5095601671	24.1514911722	25.2735400408	23.6367940584	22.0273958961	24.62828249	18.5790638033	18.8462568773
Phvul.001G096200	2.29803352758	1.33318849024	1.11078338833	1.41397657774	0.0792628845432	1.63071112413	5.06469333657	3.26583456752	3.463463035	1.25292934856	0.315282710796	0.396447858217	5.86145984624	3.92472264212	4.3299461524	4.26146977404	1.60292531164	1.48532335443	1.83195952941	1.74339667927	1.59068779678	2.14883102291	1.15096409513	0.795981259034
Phvul.001G096300	10.7993292059	19.0991578227	13.7751894995	18.4544524771	54.127185684	21.1120375926	3.79707129152	7.39198174664	2.63307577674	3.62830976652	9.53360135178	17.4722112782	2.32904045564	2.26345883949	1.24349228544	5.14309901093	48.7016690196	15.1628594118	12.5852089981	45.0831489078	52.9289756594	21.2113447791	20.9386039986	43.7466271146
Phvul.001G096400	5.47767168602	5.90485880315	7.12369049902	7.47949228532	20.3927604506	8.17315855198	7.91119426145	9.37106846381	6.08111839953	8.09556759442	7.86223388167	11.9356464529	9.89031891302	7.36224909781	4.24041432165	7.31685874207	13.3818341356	9.2803863909	10.6886705447	12.8382547867	18.746603055	9.16465985282	20.3389054958	27.9420488261
Phvul.001G096500	0.0	0.0	0.0	0.0	0.0	0.0	0.0	0.0	0.0	0.0	0.0	0.0	0.0	0.0	0.0	0.0	0.0	0.0	0.0	0.0	0.0	0.0	0.0	0.0
Phvul.001G096600	6.17958671024	3.77799776208	2.44847314855	3.52306164943	3.78384653139	11.5029258129	6.81775526185	3.15755400302	2.41435211868	2.08681796518	3.68088885143	3.53851902479	1.08339923497	3.12239585008	1.99763055125	9.77509424743	11.2179808709	7.52528483151	5.02799618639	15.3999980854	19.9909614108	10.1324526741	11.1330640367	18.1685632669
Phvul.001G096700	0.163866542836	0.254911103221	0.0	0.0	0.0	0.0712546905752	0.292810218939	0.112827928198	1.16787701993	0.0	0.0	0.0	0.204980136366	0.129286368872	0.0	0.392021548905	0.0540617854137	0.119958348502	0.120288594559	0.195629845828	0.0576681369439	0.0	0.235084348067	0.062402000435
Phvul.001G096800	0.9041288981	0.587266052723	0.800743598679	1.23961016879	0.774375038632	0.410531167725	0.616118422991	0.815837969247	1.6944922395	0.436169148134	1.27645094098	0.323568169016	0.610547062752	0.90781018966	0.405638927383	0.68194723633	0.495236228339	0.419140870028	0.638203364822	0.865179106125	1.07813998676	0.636741426165	0.456896702619	0.684135594296
Phvul.001G096900	29.1198954541	27.8426394061	19.3583225044	21.669476735	6.23414276665	40.2275687393	26.7179420332	24.4992193693	26.0320181496	34.3684594186	18.087267419	13.8583149921	20.1930477982	14.3280513531	18.4320836298	49.2678131286	32.2574073518	32.8568943326	30.3645830648	28.5745455718	22.9778764715	28.3037667723	18.5375474806	10.7809273354
Phvul.001G097000	21.8532301535	34.6815994705	39.3777842802	35.5927352387	61.0316181457	29.9571321212	28.8379596786	53.5256547575	31.2720115558	48.0312067441	50.4833974708	55.1374249891	69.2086515009	35.5791726882	57.0170905527	58.6408105874	107.674511729	109.026611326	88.5961875021	85.3105458498	70.9650826809	61.6042565227	63.4920040786	89.092870542
Phvul.001G097100	22.1074090989	20.7916525483	24.6883273962	17.6122538227	19.3565959955	22.9556451256	18.0465971346	15.9529642966	20.9357394251	22.5391356088	18.5135104704	18.8518758754	22.3312077619	21.5097007091	21.5327312226	36.4179984134	29.0052969914	36.977690253	30.6944861998	31.4932161075	25.3002498438	36.8321862517	24.118572948	17.0175197042
Phvul.001G097200	0.0	0.0	59.8818028916	21.3499138712	58.7602592441	0.0	0.0469498768658	0.0	0.0	0.0	0.0	0.892228951044	0.235680407101	0.0	0.0	0.0	0.0	0.0557134425549	0.0	0.058367834971	0.0	0.0	0.0	0.0
Phvul.001G097300	0.0	0.0	0.0	0.0	0.0	0.0	0.0	0.0	0.0	0.0	0.447162329543	4.59193740827	0.0721994428951	0.0	0.0	0.0	0.0	0.0	0.0	0.0	0.0	0.0	0.0	0.138640808076
Phvul.001G097400	0.0	0.0	0.0	0.0	0.0	0.0	0.0	5.93588571252	0.0	0.0	0.0	0.0	0.0	0.0	0.0	0.0	0.0510451034786	0.121784549182	0.0	0.042671174267	0.073608628449	0.0	0.0	0.0
Phvul.001G097500	0.0	0.0	0.0	0.0	0.0887812052938	0.0	0.0	2.96595717307	0.0	0.0	0.0	0.0	0.0	0.0	0.0	0.0	0.0	0.0	0.0	0.0	0.0	0.0	0.0	0.0
Phvul.001G097600	4.89734815778	6.01622243918	6.57233348429	4.72603797554	6.37305723506	7.80178268749	6.38695040242	4.76699482494	6.93875242858	6.63703088972	9.3527359994	10.3973031026	4.32382467396	3.24250533049	3.71104351401	5.06920188891	6.39355783082	4.84830408404	6.18240982017	6.88714611154	8.4647026383	3.10440717215	11.9000130435	10.709676238
Phvul.001G097601	0.650128038726	1.06003590545	0.0	0.0	0.0	0.821330108433	1.38959486212	0.94617936396	2.99475292591	0.460902150537	0.71969600197	0.635505723521	0.881137200975	1.20011477192	2.0510284717	0.200771359609	0.798486464087	1.22210612888	0.581360836182	0.972257091044	0.845724399495	1.58364353519	0.230105026189	1.07556079528
Phvul.001G097700	0.87512573257	1.16542114654	0.893650705058	1.07158868324	1.94646264577	1.23823832674	0.714055578622	1.09064351636	1.47002005725	1.44532449265	2.0899274669	2.9039922715	1.63007393787	1.44215472592	1.28880737453	1.84946942601	1.63605764057	1.41454350846	1.73085573082	1.11305513494	2.20522999164	1.27357305795	1.77748323737	3.50050475041
Phvul.001G097800	22.5221049707	25.7241380365	38.9947986875	36.4105819661	18.7453236637	26.2066576656	23.6510542284	28.8470857238	29.5465991237	41.0862366841	49.7952035321	39.2279860436	62.6437742639	35.9629152314	42.4686280292	59.8777738208	35.7055353545	31.1856889105	36.9784732751	28.4276097039	26.3066883911	31.9454512831	23.1633138088	22.1256455476
Phvul.001G097900	0.97726517471	0.680974426006	9.33603642356	5.08137145189	1.32020856881	0.276216073023	0.308861925085	0.940903546514	0.5016321818	0.823625347807	0.540141176916	0.498913382437	0.52327161053	0.278914029351	0.204595486258	0.335115672531	0.206697635591	0.274885083882	0.309430199269	0.249584067077	0.231827886752	0.607958261461	0.355627493449	0.409367469906
Phvul.001G098000	24.1770919555	21.1999374444	23.0252171634	26.1511241824	28.9747890799	21.8764805859	33.0925838664	19.7449143564	21.655672093	27.1222712692	23.8618746814	37.9357495449	25.6786454477	15.8926032883	19.887192489	30.9417467607	24.1451416544	27.6204028021	16.681903972	15.770608428	15.2598211043	25.3101531025	18.2779656889	27.7222237518
Phvul.001G098100	2454.35839356	2115.94419184	8242.39311137	5421.46340123	521.814395588	106.628446391	97.5197010655	186.959502875	245.215279402	348.356525117	108.560667173	134.132653531	33.155207064	34.2051615396	25.4112410371	1.82988102849	0.403072979681	0.816329368713	0.846731053909	1.17527626206	0.282001752072	1.16457020475	1.51463334882	0.561817632243
Phvul.001G098200	15.8489454098	7.3105857724	1.70970506233	5.50076792002	0.902538793153	107.752438737	45.219100065	5.92889216228	9.49299676896	22.1664263377	8.23278830008	22.1693473562	2.80339144906	0.59585928644	0.747659782067	294.312376476	147.588878919	261.832688375	188.514320121	163.997133118	86.5571623979	75.6191872893	25.0764676984	10.8094887023
Phvul.001G098300	0.110613912927	0.0530790335779	0.931857523856	0.187492228489	0.265436141892	4.28668178038	0.883870223634	0.503972714369	0.184903160436	0.0801867668204	0.674719963412	0.580714128701	0.0292241697306	0.0	0.0850127357109	20.0696386726	48.0220137487	56.7881287609	25.5884972557	20.2928366638	10.128614676	2.88629462554	4.40476684374	0.127199989093
Phvul.001G098400	0.0	0.0	0.0	0.0	0.0	0.0	0.0	0.0	0.0	0.0	0.0	0.0	0.0648321528038	0.0	0.0	0.0	0.0	0.0	0.0	0.256897885893	0.0	0.0	2.89979293208	0.186740680266
Phvul.001G098500	5.17142007377	5.21535378048	2.22836835883	2.23490584066	0.775179180551	5.5863441077	3.8285561281	2.30193691044	2.29087015297	1.30703594928	1.37040793532	0.095733355112	3.54028711032	6.14131226567	5.73959894634	10.0813192948	22.1754151033	21.6996929219	12.7292582316	11.7112205395	10.3711261576	9.0842162222	14.0657898264	7.22311712523
Phvul.001G098600	3.50877918888	1.27934736958	0.0	0.536313364341	0.148816633515	0.657308073676	1.18953140747	0.110479780086	0.188483381395	0.292741098478	0.0	0.0551358291619	1.49281140381	0.589495589971	0.614998007977	10.8777807581	33.6978126532	21.104645812	5.61949279111	19.6935416595	10.7639437046	16.1009383008	4.17573590983	0.873953517957
Phvul.001G098700	9.8540592011	15.2480422236	1.16237553666	10.4920709319	10.7228649508	18.4238988001	6.83210059373	2.60162679368	0.455229758524	12.5246305267	3.40400389272	10.9195651139	6.99110453279	3.48031306405	4.27040571802	9.03901838804	11.6714894044	29.9764667556	3.35408377347	15.9854487267	22.4659137451	12.9921248237	10.5391817647	15.9153890959
Phvul.001G098801	0.0	0.0	0.0	0.0	0.0	0.0	0.0	0.0	0.0	0.0	0.0	0.0	0.946273549434	4.13413396608	0.856253875468	0.0	0.0	0.0	0.0	0.0	0.0	0.0	0.0	0.0
Phvul.001G098900	0.0	0.0	0.0	0.0	0.0	0.0	0.0	0.0	0.0	0.0	0.0	0.0	0.0	0.0	0.0	0.0	0.0	0.0	0.0	0.0	0.0	0.0	0.0	0.0
Phvul.001G099000	3.45609600621	3.01556593995	1.73942539855	2.76217003413	1.14295027398	2.41474229172	4.67936811589	3.29422816115	5.10918059081	2.32390145805	2.13943297086	1.60664735579	3.70109765521	3.77289895933	4.79280486411	5.54643550957	4.7075479412	3.05637815574	3.28289752946	4.13081823899	2.95149160674	4.36944216622	2.74487743214	3.26923101607
Phvul.001G099200	23.8753542055	24.0627259502	8.41986393259	22.5478610773	26.4516374796	29.1172994943	41.8678620547	30.3976122365	34.7260905215	40.5611756897	40.9975062324	41.0355460795	48.4642958076	50.0247176245	84.4810606621	68.5289613382	25.7742159704	48.8165934424	28.4665389031	27.78141533	23.4062599754	38.7553552083	37.687279018	37.0551413734
Phvul.001G099300	1.89457688012	2.14433234935	4.49776107239	3.38321729351	2.26002030547	5.09217621349	2.66907103337	3.43629096746	2.97251699227	6.52205469923	6.61875086608	6.37656245481	3.98758429379	2.41027234527	1.75120039468	1.50160176037	4.91442607131	7.39030656618	6.02707020074	8.53244944861	10.3030520816	1.48493128394	5.85371782104	4.96183270276
Phvul.001G099500	22.1344765389	15.928662041	24.7928674784	30.436322702	16.4315041147	7.14408246687	11.0909928404	5.98725276698	15.3366515239	4.52991632179	12.4941077985	4.52553184206	3.72623932416	1.8728851682	1.48510112894	2.79857664354	2.45739563168	2.49281307961	2.26891106833	2.62633248662	3.7785928736	3.40374977388	4.03704284926	4.5395291884
Phvul.001G099600	5.70849651342	9.31890733644	19.7055132197	13.2535113806	24.1567465567	8.73783005593	6.29462425834	8.13038763426	5.47982229282	8.86048788875	13.3580627316	18.9552043122	10.4400244063	9.28337900625	10.9235525647	4.88106465157	6.97772921815	29.8657507233	33.2974234634	24.0268629822	30.3219771308	7.83301644446	19.2118927454	26.628274663
Phvul.001G099700	0.0	0.334701823077	0.0	0.0	0.14924426752	0.0520418597353	0.349155980829	0.249293814115	0.28353750046	0.0629104946853	0.0	0.0	0.109543982324	0.0	0.0	7.78715949269	3.31023095619	12.1191146206	21.2794021759	6.89084286169	1.49755485465	4.32316482308	0.565344245378	0.946582068932
Phvul.001G099800	0.262786137888	0.796146510121	1.53076568737	0.46057697263	2.69838124225	4.65353685391	0.809972664837	1.66036836961	0.539554614683	0.149643555369	1.12967325358	1.49940813331	0.286626359764	0.796873396058	0.330093770174	6.55267655294	16.2923043297	15.3265795427	21.149253902	31.5728116351	40.4335818641	12.8146979371	9.11454973865	40.1034277782
Phvul.001G099900	0.16059974311	0.881019087797	0.0	0.48756028489	0.0332078037704	0.0231592930791	0.836521025707	88.8365711256	25.4702534339	6.24310233959	0.301920345267	0.0738199656426	0.0319302497837	0.468294693609	0.0679309340589	26.406706219	84.8216827199	17.6337925956	19.7497499112	63.4688549619	51.0544505166	51.0842523	12.6656485934	5.45975302965
Phvul.001G100000	0.0	0.0	0.0	0.0	0.150106951147	0.0	0.0	0.0	0.0	0.0	0.0	0.0	0.0	0.0	0.0	0.0	0.0	0.104180917147	0.0	0.0	0.0941382025684	0.0	0.0	0.0
Phvul.001G100100	0.173592404659	0.709221161839	0.0	0.612228414228	0.0344867231719	0.0	1.37017292341	0.218517780968	0.149382466378	0.0	0.0	0.0	0.0680918411241	0.0601081957477	0.143232055981	95.4720511423	46.6864464899	45.0199501485	51.9671190952	44.344602568	39.7635717081	33.1422586208	4.38099495711	1.42661943864
Phvul.001G100200	10.4034643025	18.4883675774	11.761394628	13.9173451017	97.0933797055	30.4225455733	12.9204428698	12.3559079505	0.931957970816	3.79596725717	9.96324128646	58.6708179328	0.516235393251	0.566760222865	0.522648469441	17.8488061667	59.802629236	12.6965308327	3.90775463295	32.7140031109	41.0476050613	48.1090152222	170.76126594	605.628855158
Phvul.001G100400	71.152494171	51.321790133	88.6825711066	61.0791144451	85.9199925468	175.817715045	105.077198282	124.553374734	160.321797083	242.510534714	117.247180495	127.50640117	262.120022817	267.464524055	317.506968452	141.662813394	84.9507130215	86.7081539478	70.7993356459	84.1262846228	61.620360847	116.894995963	57.874373077	41.5570054247
Phvul.001G100500	7.6612632555	9.3005688864	1.07668759646	4.50718468868	23.9928553521	7.49559427926	4.97810015477	1.93431989548	1.73251843927	1.2447441022	19.9383551086	20.6338586773	0.302803014684	1.11811935272	0.572029135869	22.3963419568	89.4436908088	40.2813190372	14.2917210884	61.2086062835	79.8772094098	55.8643039858	129.039483667	207.563693214
Phvul.001G100501	9.08922271916	6.90287248867	11.1338859974	6.77580098199	11.4626186165	9.10071143805	17.5188487895	12.7471681112	7.44157920104	11.9187908798	7.82925904561	9.89181861153	16.6465160472	12.330276185	11.56306425	13.7088779346	8.42459313854	9.02671898096	9.3807973435	9.71001836694	12.5978859628	15.4374688143	15.1484526271	11.0629800665
Phvul.001G100600	0.0	0.0500551829579	0.0	0.0	0.0512383009925	0.0	0.0753738516463	0.0	0.191737466679	0.0	0.0	0.0	0.0	0.0	0.0	0.098531020608	0.0	0.0414886097854	0.0439731610784	0.0527792674537	0.0679188135033	0.0	0.0	0.160301102934
Phvul.001G100700	7.17827577504	7.0245976435	8.83105826536	7.9307476977	9.9858262377	7.05751999692	7.67243271276	9.45054859037	7.73092764141	7.87691278405	9.4927491649	9.73030860533	11.9865961689	8.02433146466	7.34348040208	5.47422775148	6.33380273679	8.17551692089	7.21594414697	6.58008313307	8.18005953144	7.31013916469	8.04537315794	13.0245463968
Phvul.001G100800	1.75550739603	1.32963737935	3.06782219264	1.02560747482	0.47431054883	0.165393307652	0.554823202414	9.50731477394	0.0	4.59849862522	0.539044999997	0.263594580514	0.0	0.626282985997	0.0	0.0	0.206278157893	0.164596334854	0.308802233365	0.172438306969	0.0	0.352291618881	0.199634497607	0.0
Phvul.001G100900	109.758307554	93.042350859	100.766857005	143.106770264	159.147729388	118.479985404	136.600876493	121.922341151	121.441550564	133.634585113	124.206926539	141.87871008	157.840278959	148.259366181	163.497929784	139.048096312	107.372877297	138.242715691	120.65164741	110.896810467	112.083707915	148.423506573	137.392882635	133.968671181
Phvul.001G101000	1.79620109847	2.41743128064	4.02375123841	3.02706249307	8.90348658804	8.33769508272	3.78274272061	4.75737033101	3.82981973667	7.388099971	11.3277909379	12.2611978298	2.44551773369	4.9908508035	4.31047369352	2.48744350139	2.11871576406	5.44099582385	6.1612288189	4.81529986946	8.23993628829	2.51627374899	2.71716880977	8.08974720547
Phvul.001G101100	13.7800461843	15.5548229276	24.568604556	22.1884650228	16.9319742768	7.09640055705	8.03390609231	8.06425588074	3.97371424901	5.97751414454	7.35548290141	8.45288010391	5.65263993622	3.54843456575	5.48559119668	7.45261477781	9.11000347129	8.82523637688	7.79859853984	8.98841737848	13.4718191688	4.98757533078	8.71057754944	14.1882896938
Phvul.001G101200	60.7547948913	35.5794353059	42.327762738	53.7773309114	22.0318330014	27.4074035647	32.5703239475	26.942546552	42.7553151637	25.4395796622	25.4227931066	18.1406922206	26.0425316468	46.3581837725	39.222778371	35.8344351158	25.9234069111	24.0154298432	24.8378858171	27.9360154523	22.3573637499	35.6143447545	25.7996090847	17.645718568
Phvul.001G101300	7.69239575451	6.97295464743	6.11360543275	6.99210843108	4.47732802559	9.43692389866	12.7150969685	12.2984948297	7.75002501257	7.38149804308	5.31454998561	4.70001256347	3.54192209513	4.66382861555	8.40342644449	15.0130822652	7.13971382708	9.77125195904	7.15791153861	7.01744627384	8.73573665214	8.60937951947	5.06715953265	10.8331059
Phvul.001G101400	9.21354535302	13.5660555396	12.2075261917	13.2122374698	0.773963213209	15.7952554611	2.81132180329	18.0085940826	3.25034047586	3.60588153067	273.877983599	380.048805517	2.5115213265	15.2754104302	23.6097735262	0.430831717561	18.4951423169	31.2686561963	38.5080017973	20.3481259596	28.2544555342	1.4825260244	1.44018675215	2.5836122352
Phvul.001G101500	6.42800837129	6.76971744701	3.47694656945	6.43780997731	0.206755593539	7.61335945477	10.8833253579	7.87419123693	5.65630223848	8.43641754844	0.657926739646	0.137883470858	3.33864939757	4.42262495565	4.87028478212	1.60361327993	0.89918225674	1.34887744797	1.48070179175	0.902006112092	0.752056309372	1.35138616224	5.15171443984	0.437115923552
Phvul.001G101600	0.0	0.0911394635608	0.35047107991	0.0	0.0	0.0566840913548	0.0	0.090510430164	0.0	0.068522228953	0.0	0.18067985331	0.0596577556317	0.0	0.0	0.0	0.0706962700761	0.0	0.0	0.0	0.0	0.0	0.0	0.114557663011
Phvul.001G101700	11.6852060439	9.51183677966	7.29299414032	8.55220982512	13.6868059524	11.2873474858	13.3011635623	11.6483658716	8.8981908962	12.8110477514	24.0123482614	42.1674733203	13.7511724504	14.1553760673	16.6943766622	9.72393230266	7.55932972808	6.0318454455	7.89441461017	9.30855846659	10.7049662656	8.5037125239	20.5457503845	19.9876146954
Phvul.001G101800	3.98212553393	5.25623685037	6.35793150178	5.90071961573	4.77556360425	10.098943398	4.64658554657	4.32545894085	7.81842643218	11.6978332889	11.880117823	6.21301361681	4.36133583862	3.47248705191	3.73450048313	9.67500167433	13.121781913	11.7075071423	10.9680076295	10.3130894306	10.5444360253	9.17812964755	8.94777044634	6.49050467774
Phvul.001G101900	0.59524171543	2.81643353746	16.33741048	9.94166721086	3.83141840879	0.267205089657	0.124494140705	0.521473617724	0.323511639869	0.466568980257	0.193525991802	0.236586939068	0.0312469720071	0.0562114647268	0.0659736592574	0.0	0.0370286201464	0.0	0.0277162660274	0.835760417302	0.533964230962	1.07506696483	17.8105062484	0.630020196699
Phvul.001G102000	0.0	0.110718854022	0.0	0.21350573858	0.198466502366	0.0	0.0	0.0	0.0	0.0	0.0	0.107552602414	0.0	0.0	0.0	0.0	0.0867427105407	0.0	0.0	0.0739484960134	0.0476811785709	0.0	0.0	0.0702798195159
Phvul.001G102100	4.07931418333	4.59608925051	7.42468246695	7.89163373194	4.58542927883	4.2421148368	3.80938611733	5.08541413674	5.68914163085	4.73358965416	4.72203419998	2.95396910444	5.9070852306	8.67418862173	7.94727020416	3.72145451169	4.91633326369	6.15714851742	5.21525242121	5.70202215704	6.00964715726	11.6214340092	6.33348536948	5.63196432893
Phvul.001G102200	8.81231976073	8.48457418638	10.0490842336	9.09688727886	9.86682031561	12.0526035714	8.95719381589	9.60565675368	14.1451505474	8.54790847368	12.1077799999	8.47742290758	12.5515954572	17.2643883273	13.0863136002	14.9598530832	11.6622890701	9.20070491367	13.0644399411	12.7640523026	12.6225285717	10.9927918874	12.8153481077	10.5367014138
Phvul.001G102300	17.8372350496	26.0069139843	28.1098422034	44.0097769239	20.7834080048	2.61080256064	14.8485306512	17.6335614531	16.0228051627	9.10539501205	4.69464874894	3.63485351953	251.15213265	66.0212268892	39.0102739122	43.6899769921	81.4421031276	71.7348192161	65.1904028797	66.1730217179	39.0753874005	23.4268089081	11.3012642523	23.6224639815
Phvul.001G102600	10.3577195706	8.27475951168	10.2896414623	8.41196123075	8.22168806553	16.9965225684	11.5477880884	13.8896117962	18.2865266706	16.7028092083	19.3256998146	17.6524914289	23.0199700182	27.3782388122	24.9785851592	21.9107704008	15.208074619	21.5335970369	23.186897376	17.7884428016	17.4745917647	15.0931686188	21.0362192629	14.1190086008
Phvul.001G102700	45.5374312091	40.4622555289	74.4043332186	43.7475199311	30.3466122097	38.8475586216	39.055590427	45.1923279649	33.5310711583	52.6087132661	35.1341830355	28.5512298718	36.7590055033	53.6600482434	63.1533567242	61.9064146542	44.8815729645	67.2167610441	58.3555962557	53.9816608333	40.7757566425	65.336941557	27.392633695	22.7232284437
Phvul.001G102901	20.1329641979	22.3290364827	22.4259869181	18.0515023138	28.1702282855	19.5985109559	23.0015424425	20.4725291564	15.132469341	19.9326482292	26.0460744475	33.3913404963	23.5735266808	28.7370294791	40.0495170158	16.2923770677	17.6740830229	18.4464112469	16.892894346	15.0593561696	20.0701210746	20.5438869383	21.8121673676	38.9404959005
Phvul.001G103100	15.8787936988	16.6434247817	18.7569085396	15.3252415128	21.0335028763	24.9397074025	17.2140623363	20.7542050128	13.3855937814	29.834782853	44.3153034173	51.5912692805	17.1717593913	25.5001178974	31.2072080331	19.7249380581	26.0955317743	20.6536473	26.3410383209	22.9389461094	25.000479319	14.7980617425	37.1451392068	33.8562830908
Phvul.001G103200	1.32954086605	2.15289633587	0.265580304426	0.563048590022	2.96525818185	4.25589750526	10.44769919	9.27717435546	5.45628113487	3.00778888184	2.60552623292	6.25422714625	3.51952976297	2.69886227357	4.02409787792	24.1972175436	26.5281400184	28.0436600713	36.1451315591	22.9090745256	29.6346595873	12.2457770597	6.35121077856	7.02405478674
Phvul.001G103300	16.9559768896	12.1787135198	47.0322108801	54.3960852115	62.5247428361	1.42744381291	13.9466386207	11.3528458532	12.8316365676	8.3200160196	0.309274815216	1.40810638054	9.73623251214	7.88799755327	3.83237088517	1.1169924664	0.368903304279	0.101669889914	0.438034418853	0.194292988048	0.147426512196	0.0	0.0	0.0412120234843
Phvul.001G103400	19.7295769932	17.1621582067	14.3246931583	16.3451174741	19.6582370767	21.987887764	39.1395505127	26.924351288	19.5695029219	25.1091297001	18.3006321566	18.6342816522	28.0859016813	21.7362402168	23.5617599322	35.9118808132	23.560402533	25.4712029485	21.1874714649	20.04364776	22.7687882572	38.9305433219	33.3466488885	25.9625364794
Phvul.001G103500	0.0	0.0	0.0	0.0	0.0	0.0	0.0	24.1489795775	1.23040958268	0.0	0.0	0.0	7.6949801674	10.5328561321	16.6771561626	0.0606995070789	0.162153652263	0.0344243026122	0.0	0.134723342465	0.0	0.0	0.0	0.0
Phvul.001G103600	0.714145114974	1.29287931417	0.460218684044	0.656158310296	47.9138068133	0.803248101177	0.142631560282	0.555104054357	0.0	0.32418510813	0.204547016646	0.37824809078	0.218673368854	0.206423390692	0.0	0.315098241687	6.76261288155	0.184389749811	0.250754352868	0.428110983718	0.197819380113	0.499365557266	1.50033647975	10.8413930802
Phvul.001G103700	0.0	0.0	0.0	0.0	0.0	0.0	0.0	0.0	0.0	0.0	0.0	0.0	0.0	0.0	0.0	0.0	0.0	0.0	0.0	0.0	0.0	0.0	0.0	0.0
Phvul.001G103833	0.108625341599	0.0	0.142370476932	0.27764363805	0.0	0.0	0.0	7.31268562948	0.882164989322	0.36053617265	0.0	0.0	3.21780750175	3.25451334717	5.37993555079	1.19913378906	0.0	0.0	0.0	0.0	0.0	0.0	0.0	0.0
Phvul.001G103900	0.0	0.137506665647	0.0	0.0	0.0	0.256566368495	0.441585327976	0.135218811397	1.39327177309	0.157101485339	0.0	0.136300364341	0.0900086388093	0.325427947411	0.0	1.04182489294	0.214371710616	0.426384519379	1.1216490566	0.443202373558	0.0	0.0	0.103227671471	0.0
Phvul.001G104000	0.0717517931789	0.0	0.0145801445353	0.0	0.0	0.0	0.0	0.0	0.0	0.0	0.0	0.0	0.0	0.0	0.0	0.0	0.0	0.0	0.0	0.0	0.0	0.0	0.0	0.0
Phvul.001G104033	0.637922694642	0.784948536381	0.154169180478	0.319415414917	0.0313629257832	2.06543582071	3.46597401223	9.84681662126	7.99259339884	5.44597917565	0.101940049909	0.0348594282201	0.310080911704	0.0	0.0	25.1457689694	7.38948152344	7.0761037808	7.5286851602	3.57344028488	3.63738304296	5.71580706551	0.578180563993	0.114268155874
Phvul.001G104100	0.0	0.1064682216	0.0	0.0	0.0	0.860831347138	0.111066070684	0.0	0.0	0.0	0.0	0.0	0.0	0.0	0.0	0.0	0.678036682103	1.42934313739	0.18545070139	0.207115114586	0.238185141416	0.197463638664	0.0799267915465	0.200737696519
Phvul.001G104200	0.0	0.0	0.0	0.0	0.0	0.0	0.0	0.0	0.0	0.0	0.0	0.0	0.0	0.0	0.0	0.0	0.0	0.0	0.0	0.0	0.0	0.0	0.0	0.0
Phvul.001G104300	0.0	0.0	0.0	0.0	0.0	0.0	0.0	0.0	0.0	0.0	0.0	0.0	0.133407894483	0.0	0.0704180789974	0.0	0.0	0.0	0.0	0.0	0.0	0.0	0.0	0.0
Phvul.001G104400	0.0	0.0	0.0	0.0	0.0	0.0	0.0	0.0508673393798	0.0	0.0	0.0	0.0	1.60934272712	1.8094455664	1.55737292389	0.0	0.0	0.0	0.0	0.0	0.0	0.0	0.0	0.0
Phvul.001G104500	19.6033527453	14.3179144967	16.2503103548	18.097783153	21.9493757315	18.4231363127	17.9828219588	18.6387703382	14.0226301789	20.2048023131	16.4273891458	21.4898745697	19.4099733886	27.2618472908	31.0336137889	23.6026118278	24.4462134872	20.7800654116	19.0125045365	19.4771068128	20.8817628231	20.7679551594	26.2586412069	30.2693982653
Phvul.001G104600	5.4236253788	7.48579572697	11.7961622203	8.38748565789	13.2088216579	5.97990426015	4.31051174918	7.0249115355	6.74872748737	9.4834603262	9.97678216387	13.2064614949	7.23765358683	3.9895998707	6.45421553301	3.28204350878	4.88329483456	8.18983225569	7.0179677375	5.68538045348	7.33634110252	5.44369484435	6.34145573353	16.6460524942
Phvul.001G104700	0.0356870063799	0.072255728555	0.280640376019	0.0938212351654	0.0650839662868	0.0453898927014	0.0888203810881	0.143514056761	0.082431955021	0.0914488393922	0.683503709674	0.916304970358	0.189187622078	0.0286457756753	0.168103308885	0.198859251422	0.169830513453	0.120456465607	0.0282488258592	0.173518747489	0.149661653707	0.0161135890842	0.21697248127	0.0458661319951
Phvul.001G104800	49.7786428893	43.1781785574	30.0556197138	34.0036717205	45.4342540496	36.9917968093	54.5137632884	39.8037763173	54.0995119536	34.1471163657	38.835060319	30.8949242133	61.9549209619	88.0514415309	63.1651897364	71.293482624	38.2249294127	43.0081333155	48.2580563839	38.8765126404	35.5571238382	63.9249286757	40.5357684024	34.2948800861
Phvul.001G104900	0.0	0.0	0.0	0.0	0.0	0.0	0.0	0.0	0.0	0.0	0.0	0.0	0.0	0.0	0.0	0.0	0.0	0.0	0.0	0.0	0.0	0.0	0.0	0.0
Phvul.001G105000	0.0	0.0	0.0	0.0	0.0	0.0	0.0	0.0	0.0	0.0	0.0	0.0	0.0	0.0	0.0	0.0	0.0	0.0	0.0	0.0	0.0	0.0	0.0	0.0
Phvul.001G105101	5.09527360691	7.10047400043	30.6896065518	36.0871857917	33.637177456	1.05115369512	3.92770035339	6.51793033538	7.22985832551	2.48126846386	0.52735311975	0.0	3.6488121809	3.84782300392	1.58723108059	0.667963071685	0.277662834945	0.452231530588	0.0	0.159348587478	0.0	0.0	0.0	0.0
Phvul.001G105102	0.0	0.0	0.0	0.0	0.0	0.0	0.0	0.0	0.0	0.0	0.0	0.0	0.0	0.0	0.223577400817	0.0	0.0	0.0	0.0	0.0	0.0	0.0	0.0	0.240957724436
Phvul.001G105300	0.615419400699	1.10451601615	1.23362850035	1.23724766136	0.616201755387	0.343476274253	1.85691622142	1.02928767998	0.334478136136	0.113238890434	0.200086194914	0.0995296778147	4.16749869023	1.45292345268	1.63704130767	0.0947086965327	0.114851482827	0.0310746528733	0.145749329972	0.130220652504	0.0561583070494	0.29422321221	0.333457283715	0.217125604512
Phvul.001G105400	3.44469332281	10.3582136828	23.5424712247	4.65072947514	14.4347128829	6.45697862419	4.20171724494	12.3740759486	7.59106572056	14.1998736569	19.2782216434	22.7314312192	4.76087395313	6.27681655622	11.8925342511	0.0	0.307673752244	4.23499895523	2.3696856259	1.18717891484	0.927468718457	2.26654730158	0.440473065496	0.629848107053
Phvul.001G105500	2.16781406543	9.23970128897	2.5122710584	5.21925726971	4.13387487149	5.37899324597	2.77478286688	3.42938798136	2.21377356128	11.9521874454	14.8824795833	17.1146385088	2.46403739727	2.27127948287	3.00969578022	1.70192337145	8.18071405991	10.8409371253	3.73903088812	5.87036370985	11.2922595831	6.53235605171	3.33971878288	10.4798231335
Phvul.001G105600	19.7302219825	19.9489683279	43.3054458685	30.0304668235	15.2654622716	9.60560469633	9.96888551232	12.3980287135	8.28618763775	19.2076515	12.2616357679	12.0557384332	8.67733591693	6.36524961901	9.07156039557	15.7812944057	12.4293416885	13.5821985531	11.3584627008	11.475245345	10.0414776207	16.0271276603	9.4686311329	11.3241199259
Phvul.001G105633	20.6277950445	12.8597447671	21.0388255185	30.3237438412	5.35480495681	3.6702656103	7.60984686607	5.9630196577	15.8573268204	4.89567261185	6.17282166467	4.50221100945	4.03173633495	3.80876264394	3.13867004042	3.19146390482	2.05522515601	1.34176403662	1.7581201304	2.18662980453	1.87636765947	3.12254222786	2.37650567668	1.77329170649
Phvul.001G105700	0.708787710995	0.652159247249	0.0652537937246	0.314430289761	2.77414703895	1.25924504595	1.0653379719	0.88378401296	0.27626052308	0.197832936087	0.578703356011	0.477548721778	0.278257706924	0.224006490325	0.397442386735	0.604240801671	3.57363869852	4.89936362697	5.25331608805	5.08024089396	6.11204710533	0.522026148277	0.567764313573	3.11328165393
Phvul.001G105800	4.4121203099	7.01773869418	9.72557246752	9.84197971144	3.00730702439	5.94389381947	5.65698258142	7.96446530228	4.47802888051	10.4496399153	8.29034760266	9.16950255548	2.92323002595	12.3950150309	18.1979408355	6.41865094081	3.14598401838	5.4704519192	6.2158736314	3.33700101981	2.90317355124	1.72052280066	0.581564346315	1.23149487737
Phvul.001G106000	3.45005511851	2.28697312799	3.25557920687	1.44928669805	2.85804540217	5.05990458533	5.56561790323	5.37774500033	6.01905453724	9.36684216189	4.93718250741	4.79148643474	8.19119341055	6.19127760234	5.12983960948	9.50527287347	3.60100819822	5.34364456902	5.28778035149	4.39710356979	3.73913156561	6.92696054274	1.44055960287	2.33296715165
Phvul.001G106100	0.127751109182	0.347838584051	0.191084488108	0.239556353441	0.0664722761479	0.0309054047575	0.180522877443	0.148044790635	0.252570947509	0.261705510775	0.201451970989	0.221648855884	0.0487900672124	0.0585136407565	0.0346812043246	0.15826264949	0.0963628766608	0.215295376562	0.432771048039	0.306107421203	0.264159668031	0.0822865449392	0.0559555737746	0.219388432302
Phvul.001G106200	5.21122269967	13.6089071156	15.0070271176	6.56071585698	24.0052480603	18.7951590747	1.98334995296	4.07436900321	3.39075773746	9.78031195727	15.8212486082	21.1269697547	0.851506831671	5.30242167268	8.0211273695	7.48773680949	47.2706601312	19.6955634912	14.4086485382	32.5730628721	29.3258293444	3.04895684589	7.28665916265	13.2066089342
Phvul.001G106300	0.944278188812	1.22606562559	0.235737915856	0.118214756308	0.60137584849	19.2543924839	1.56679152239	2.13080607433	8.30914106611	21.9850325806	0.497056231576	1.03301328764	0.240766142202	0.0	0.0847240676779	1.42627973866	24.8699803901	19.9204879998	26.9087015604	22.5788904005	27.4288994431	1.66485602418	47.217551374	3.54453468058
Phvul.001G106400	0.377611903971	1.1905029486	0.185594768008	0.248185676228	0.832139860669	0.960560469633	1.91322045186	2.4923872156	2.18057569415	1.04021286461	0.847879069057	0.701656734208	1.32687418147	1.51553562357	1.33405299935	4.7343883217	5.96508566977	3.86355794619	2.9143424035	5.2786128587	6.13645854599	3.90021856627	3.81643805867	2.20415905701
Phvul.001G106433	5.46592594414	7.81881475892	4.94902919443	8.56941630061	8.08747207566	5.75620554207	5.97580995598	5.49140733216	5.57255221833	4.10153868983	6.30593605817	6.65085547932	5.86670472255	6.94871117331	7.62793371784	5.25818304107	5.80701541967	4.95678641964	6.02454834533	5.82264225247	8.42819214996	5.32149510657	6.19461528117	10.8749914498
Phvul.001G106500	0.0	0.0	0.0	0.0	0.0	0.0383292427257	0.0	0.0	0.0	0.0	0.0	0.0	0.0	0.0	0.0851723431682	0.0	0.0478041445276	0.0762890948846	0.0	0.0	0.0689350647379	0.285747646426	0.74023204192	0.0774628007028
Phvul.001G106600	0.833878993796	2.32539066077	0.0	0.996486410763	0.0460842991099	0.449951979823	0.619930006778	0.153956073314	0.350207808909	0.0388515566114	0.418991499554	0.0	0.236778297196	0.547650295209	0.0714178032777	130.918175825	398.156562888	33.0080642836	19.0521661858	61.5549673546	45.0572000002	68.1496727104	103.655474442	24.9745361955
Phvul.001G106700	0.0	0.0	0.097370008723	0.0	0.0	0.0	0.158486453907	0.553215490107	0.171601826365	0.0	0.0	0.0	1.82319288841	4.59174347516	5.59915577697	0.50950533555	0.589630867691	0.313448672461	0.294033430899	0.197029509007	0.0283233200771	0.0	0.0760347043059	0.0
Phvul.001G106800	0.363482554253	0.323096350709	0.0830886239484	0.0778807340451	0.0	3.06944199053	6.98071953099	1.25086664864	1.44766760934	1.34380678162	0.163732115117	0.0	0.159411563292	19.117331266	20.9736084196	3.21607430962	1.01094762164	1.13385183588	1.28594374635	1.0564796861	0.485412163383	1.15513783309	3.92093899298	0.329968969013
Phvul.001G106900	1.63215158428	1.22768099532	25.9653356595	15.832055308	17.859760646	6.72882733462	3.24176837537	8.6106543226	4.42004704274	17.8258005652	43.0831183595	55.5976189722	12.0541678573	81.2274180277	71.47407185	0.289491667926	0.535670947572	8.40612348872	6.41527485599	5.9208362555	8.62573838712	0.559071482138	1.32484712048	0.964457795311
Phvul.001G106933	0.0	0.0202075354668	0.0	0.0	0.0180211676256	0.0	0.0	0.020068065536	0.0	0.0	0.0	0.0	0.0	0.0237952765325	0.0	0.0	0.0156748496109	0.0	0.0234655409809	0.0	0.033905431737	0.0	0.0303400103927	0.0380997640514
Phvul.001G107000	18.6287567195	13.7612517616	7.62786397107	18.1942607369	22.7298551523	16.1818456038	22.606085254	14.9257536714	19.8259314229	15.9269442782	13.7435750232	17.9166899252	21.3239700798	24.5908571592	16.156847845	25.466196764	14.9880436479	17.7984593714	14.6821265551	16.2769002443	17.2207759356	22.8323242754	15.1941100162	24.2747824259
Phvul.001G107100	11.5149775033	8.1943079499	15.9563092184	24.6294886214	12.9003616393	6.17553439644	5.41893591352	5.14837361412	10.4833563702	6.56942727847	7.79661066758	6.89991456322	6.08900972816	5.83380578288	6.26915525908	6.138501446	10.5235178965	3.55808121557	4.06591454609	3.95803476456	3.75289074173	4.790837245	5.66507672157	5.83306567101
Phvul.001G107200	2.69063806738	4.61366902615	11.3429737434	9.62605872797	6.44153764514	1.17601085636	1.34130310558	2.44113682913	2.43474019876	3.21284713377	3.06625597401	3.82349073995	0.693114651793	0.534373924416	0.418118775553	0.0	0.0586687228294	0.0468137627701	0.131742251507	0.0490441418523	0.126903187358	0.0250493066672	0.0	0.0475339913403
Phvul.001G107300	42.0696680523	48.3645287695	60.5794454684	43.7296832864	53.6551141559	59.4865356426	40.9487054236	50.9404677533	36.5851309346	42.6993601557	33.6823252721	31.2307803646	82.679358722	44.6158647116	41.7139034797	153.574731299	202.52435034	118.225883327	102.350382687	89.0876189672	61.7989077864	60.5091811446	53.5426326617	24.4680483336
Phvul.001G107400	0.790323911969	0.612150532318	2.52069932259	1.28355411707	0.0796453328781	0.0551855496444	0.484819107634	0.812289561269	0.492620726854	0.435466756423	1.00182115161	4.95852409379	0.0	0.0	0.0826848035179	1.02410730481	0.185407722136	0.292308387306	0.336460339105	0.190975211025	0.0851878319242	0.176319769818	0.0440454136978	0.523133395515
Phvul.001G107500	20.3506747051	6.49978986778	6.64140461283	24.0651468199	3.01420118866	4.01943710547	7.03233101439	5.09017267393	12.711449064	3.65811687719	2.10805098213	1.47263298808	5.68902140853	6.73533800566	2.87456658193	3.50325535644	1.35409507602	1.70117870066	1.61737139127	1.87856579059	1.70337313984	2.60781174768	2.70461456165	1.14378666663
Phvul.001G107600	11.4301705676	12.0451532534	34.7773768357	29.358493517	28.8578308183	3.33778371381	9.57950545628	16.7784096053	5.25347570818	9.26523435721	9.34737145388	15.5646752132	7.49415432383	2.99589840674	1.75809669448	0.0999882484441	0.0925083615944	0.0738155576785	0.369297960993	0.0773324011459	0.266799875129	0.210653555044	0.477487562877	0.474690985194
Phvul.001G107700	3.35982813863	2.34367602768	2.49075119025	2.37984954954	3.29340552295	2.86526434383	2.74708023746	3.24419493495	3.23789530595	4.5420855084	3.52930968453	4.61457434678	4.41879420607	2.89319752482	2.5582219499	3.06175455165	4.52336333142	3.54044576598	3.02868876381	2.39969892256	3.54614560276	2.21065514427	7.28960871531	5.71496460771
Phvul.001G107800	10.5390598213	11.7407512147	9.20872269818	9.10746466362	13.1696346448	13.2597071016	13.566235294	18.0345779678	16.5672694158	24.9561010236	19.0796070616	25.8470217567	21.2704259361	18.2117441117	27.8558799327	12.7367240774	12.3837578285	14.1221963281	15.7579081414	9.23071809756	7.47793881876	14.6284517565	12.6590617777	10.6396329103
Phvul.001G107900	12.1487121442	13.610619889	7.9613924183	9.16767497902	0.307724190831	27.589106302	23.9772928428	30.0793747538	18.7078752114	32.6302944495	16.7866916918	11.2870192892	1.12933427465	9.61626808683	14.6245230712	1.32596331771	5.08552385447	5.76650635413	5.56514887318	2.2872198873	3.55952719073	2.92049520129	2.30256510736	3.34928445896
Phvul.001G108000	97.2922831788	41.1606598397	102.379018865	150.568268561	31.3877083707	25.0392144853	23.7696237266	19.7344462795	30.2270976645	17.2593648449	17.5810204843	16.6627237973	15.8920441819	22.4501315556	16.5937195228	20.1244848603	10.3405468007	11.9415845567	11.7769032298	10.3271480721	10.6226975624	24.5372406196	17.5160317181	8.99646642817
Phvul.001G108100	0.0	0.0	0.0	0.0	0.0	0.0	0.34601126471	0.0	0.0	0.148852063187	0.281445747018	0.0	0.0	0.0	0.0	0.0	0.0	0.0	0.0	0.0	0.0	0.598650781105	0.0	0.0
Phvul.001G108101	2.59267336388	5.990096914	2.66090665392	3.25080527068	121.085306877	5.04418517058	1.37851727172	2.77972624214	0.674848633219	0.680102649419	1.79964688566	4.73673929075	1.28278084447	0.44796111757	0.69505927715	4.19050596833	62.6200351159	1.30093943003	1.55090497446	5.74171239975	3.58163234871	3.46106869983	17.1117082339	49.4631274026
Phvul.001G108200	9.28973622643	9.08654961372	27.6566018752	14.7483590551	9.10461956819	1.35741974067	1.13454660277	0.522615947664	0.832165483278	2.29479293626	7.32484220779	11.3364422946	5.64930195106	0.123936121024	0.0969733304747	2.62521856815	3.45615325631	11.7694311774	9.41084107451	7.32530393425	14.9308429255	9.45807495957	27.1540426384	19.2486893487
Phvul.001G108400	0.206321878314	0.764622899494	0.19043454087	1.11540045578	0.0	0.830991671308	2.21263351586	24.5420093502	4.08108833315	2.37991685282	0.517978241324	0.0	9.66971559069	17.378921493	21.7673132313	9.84586025421	2.44927949069	2.94380544886	2.3962974533	3.1649819542	1.51614058008	1.85728680696	0.0	0.261436952372
Phvul.001G108600	2.22467491934	3.15527808517	6.20779812018	4.1035067656	2.15949748198	8.01702554222	4.89903528246	6.1212572652	3.39816300425	6.47314906088	8.87488578114	6.95829910502	4.9632947556	3.6002723103	5.003025584	4.87558195282	12.5032633454	7.9783942858	8.13747708069	6.70901614561	6.52530752974	4.21240755546	18.802702182	6.17961851301
Phvul.001G108700	440.018844065	437.373549319	1993.92112792	1256.30913119	106.311013965	39.748217592	48.3082490852	74.3524460651	138.000076208	121.19494137	30.7337241068	26.0966614363	27.061895726	28.7183295572	15.0254842527	3.88009392455	3.4644739253	0.9639100195	0.597116326625	0.609711228678	1.13393312216	0.856377911085	1.65438780181	1.73587804905
Phvul.001G108800	16.2004963989	33.3384570821	59.8938774587	62.5808618257	51.1472653056	16.393465111	10.2976030017	12.7260255449	8.11962130119	20.1304579702	24.4971362789	34.9048265453	11.4909481851	5.64326905271	6.69532323734	25.4838117015	38.346150119	54.4890424801	36.7173589337	28.914109819	32.8922921486	18.7358955467	19.943807726	29.169629194
Phvul.001G108900	0.68489807553	1.14124576491	0.731431478827	1.26708809464	1.75796276159	0.516215691816	0.937993858237	3.40010707993	0.35155956114	0.0	0.140202915676	0.171399088873	0.837582135629	2.6062892909	2.96332992056	12.4388587338	4.2653276342	5.20149830874	5.7226518395	4.17108194542	2.88194827507	4.00878155987	5.81548094691	1.73877307991
Phvul.001G109000	26.4960148414	34.0601838739	133.466691117	77.7062401434	65.1565558176	1.55148186782	0.925809804192	2.858459549	1.62555272092	0.865615241535	0.68068862026	2.52021605933	0.376816861766	0.112978561724	0.132599446942	0.0	0.111634884461	0.0890772586483	0.0	0.0311070751452	0.0804904895107	0.0317758914889	0.0360131424843	0.15074618341
Phvul.001G109100	3.95039644536	8.29561586835	5.10033379025	4.41775642105	3.76355109398	6.86351750555	5.3248094302	6.77349701812	8.3077074669	8.58187717149	13.442643944	14.8600762584	3.43039135238	3.18421460533	3.44392518028	4.65176349511	2.78469534079	6.81626478208	5.86106638926	4.8996756208	5.27308287594	14.9056443873	18.9785035748	10.803029545
Phvul.001G109200	16.6964941219	2.83425503781	6.95503962307	13.144818015	5.61890440189	13.2761177137	22.5377118274	16.6488877853	3.20419634539	13.2260107802	3.72025685101	10.774307767	6.88107384262	4.03520566301	7.5307555022	23.6273079883	24.0144790186	5.29941128143	4.96715895973	3.9855714237	3.731451833	10.5986472598	10.0542276521	6.81443153588
Phvul.001G109300	17.5523882017	7.79583697233	11.0296241647	10.6500297502	6.46720901987	16.4298108885	19.4060452774	15.9979639617	25.5879051164	14.0792177703	14.3954330359	9.83711466617	24.6821149485	19.502126508	17.683224727	20.1945526229	13.1745992133	10.3975390859	12.0036383588	12.5342791748	10.2791174738	18.1187728923	15.0704254091	7.80969817935
Phvul.001G109400	5.79483712396	3.49615535015	5.23441889239	4.46899996597	1.42814862778	9.41185094792	7.89275735555	6.49026733787	10.0389427752	6.76230270045	16.3377622331	13.4404931658	10.2010308304	3.67561667083	3.61199434998	6.83793316603	3.00096432542	4.56579219564	4.61213401283	3.12807672445	3.35868884966	6.11699017624	7.89383623367	3.85805218441
Phvul.001G109500	9.65620599697	22.3279465125	20.653710711	7.71810890204	7.46653147415	7.63067297428	16.0130667276	15.1655209542	10.3506466904	8.71002965937	6.51200964151	8.09068291833	4.23953039727	10.1075024009	7.49643300264	12.0192700229	4.53382978321	3.45473717658	3.66877156095	2.15111331036	1.56085565886	1.43003003885	0.355768168882	0.264746280883
Phvul.001G109600	18.877230873	32.9171966869	48.1263239836	35.3801683349	48.7904295921	7.71925814565	10.9338332272	12.2020704226	9.2833774919	11.1102713693	11.1908508303	23.3295294698	8.01552760182	4.10588090178	3.78631435738	4.75051081302	4.54003081795	4.88157768587	2.96443540989	2.28791096524	3.36629623867	5.36158716477	3.36547051846	4.53927595137
Phvul.001G109700	7.53835528884	4.32174263498	14.5922836602	1.62612153474	11.8914590855	8.32594401035	12.123138024	23.3438276327	17.5018333316	15.2952777015	11.6448354705	35.7334061382	191.813991419	37.7334082133	69.2705510802	34.2345510954	14.7993844357	35.1658207466	30.6619658303	12.3373756658	11.8496568974	48.9443050127	23.3041207971	13.4149096828
Phvul.001G109780	0.0	0.130578738151	0.0	0.0	0.0	0.0	0.205688884312	5.52361310054	0.0	0.0	0.0	0.0	5.72987433922	12.3133267684	13.169903055	0.102225933881	0.246132393018	0.412596142119	0.493939904183	0.171038695599	0.278248042417	0.388354116325	0.0	0.0726278887867
Phvul.001G109800	0.0	0.0	0.0	0.0	0.0	0.0	0.0	0.12227519001	0.0	0.0	0.0	0.0	0.0268649089842	0.0	0.0	0.0	0.0	0.0	0.0	0.0	0.0	0.0	0.0	0.0
Phvul.001G109900	9.17243639439	10.0040937548	9.10230372955	10.5930937689	15.5731357307	10.2496921661	10.4361223227	13.4389248137	8.32347815768	8.22660855348	9.59615845854	11.244411147	14.6462992563	15.3564203944	13.2706217969	12.1600930712	18.1184673087	9.81329912056	11.3577177258	11.6998862327	12.9138266502	14.2293124392	17.8701963207	14.73590184
Phvul.001G110000	4.79576592072	1.87214521216	2.60279375444	1.33298538271	0.385289355318	1.681841216	7.17183416622	5.16633791623	9.3586047448	1.64463377131	0.233532848664	0.0563192323244	12.5707330506	4.01432118829	2.53362941795	4.18011846941	1.09474328009	2.84900509735	1.97934699825	2.1184676883	1.3505387988	8.24207723569	0.345954144221	0.235319116378
Phvul.001G110100	25.8530391046	13.9619720751	88.7050294451	83.9170744049	3.14667197004	0.542727094881	0.633257492266	1.73320103208	2.31410931972	2.99511332352	0.769060944622	1.39147028398	0.223512542435	0.0	0.157305272236	0.0477142618797	0.0	0.0704493758951	0.0	0.073805842136	0.169755403719	0.301570806	2.02222593048	0.166910888159
Phvul.001G110200	19.9974719138	13.8907069741	11.7403122259	13.631229892	20.2153919396	15.9408297631	20.4248451948	13.2859177681	15.8669344019	13.5147864618	32.3240710632	29.5810404734	16.6211933746	26.8985531777	22.8718195142	21.4759207868	13.8304898567	15.7638781416	20.3104797449	19.0222082727	19.4391843002	19.7138909154	39.1391419707	23.0895509977
Phvul.001G110300	31.6580268026	32.9772598668	36.047690454	38.094314643	38.6667570986	46.7901938092	41.0645732944	42.9606483923	42.5980745185	43.54830299	55.0050578191	56.1426979635	43.676087792	48.2671904201	55.8041919165	41.3859780195	53.6098128967	36.7428548891	44.9514443182	44.0217292234	42.958155202	37.1902837347	51.883186149	38.2135598225
Phvul.001G110400	122.103940337	58.122794211	18.1821620249	42.5865733493	51.5770456556	86.7514099554	188.274584435	88.9875249658	136.771752697	57.441641781	34.3633181879	29.4351631319	152.975893668	293.323667026	175.160718533	268.70888911	75.4108013381	125.52067606	109.208674191	81.6973430291	61.789706394	195.133106886	37.2268923557	37.6520981109
Phvul.001G110500	13.4683319624	20.4133077226	33.9096847377	26.1482591006	20.3195601783	17.9062008779	18.1408975604	28.0624339141	30.9846026649	38.2151551566	38.0928632093	31.152347278	43.3722300228	26.246152748	22.8939644147	32.5478579311	89.4685628295	11.5077598252	7.45339983732	24.583492767	33.7115602602	149.66760829	17.4660237924	23.211652781
Phvul.001G110601	0.627018053871	1.58855867444	10.8565539036	1.43738529133	3.97022098758	0.303900760053	0.899019077985	0.97903922722	1.56943643848	0.926143742228	0.884938943024	0.527074554688	0.6358258661	0.739658550914	0.808208951181	0.295262828537	0.468773455097	0.0562045895447	0.46644243112	0.37436953768	0.172256178317	0.121508566871	0.528937831877	0.293207352724
Phvul.001G110700	0.400631621447	0.887568023212	0.787635475016	0.658288502304	0.852424468179	0.297242603318	0.32050308674	0.339016206769	0.462701290317	0.615977082781	0.276789812425	0.0676755136372	0.357526901277	0.482377399531	0.283075724363	0.815701317539	3.86608313041	1.6480859273	0.475693006613	1.94796661894	1.52740061377	0.768805215179	1.43512161703	1.4159891207
Phvul.001G110800	10.9647025404	14.3685846572	20.1005218827	18.0422849382	14.8148178473	7.54112141921	8.83908399009	9.67096527415	7.27901189706	10.3004074872	9.70436085893	12.2078860559	5.99941862536	9.61216046828	10.2259171849	9.27524185388	7.14652368825	9.66166994089	8.34259607425	7.09312961573	7.82978450071	8.34757878576	12.102543602	10.5903394969
Phvul.001G110900	0.13307584622	0.0	0.348833364584	0.34985675543	0.161797523666	0.0	0.0946310602247	0.180174968457	0.0	0.409212189729	0.367759672895	0.0	0.118757962145	0.0	0.0	0.114083165086	0.0	0.0	0.0	0.2352896525	0.0	0.240348487648	0.0	0.0
Phvul.001G111000	9.37930665492	7.6971661237	10.2204141716	8.94227099534	6.81038501849	4.41886293323	7.26203722226	9.36012683986	5.4391785456	12.2717781113	21.1022058121	24.258699024	83.7818128296	38.7082401367	49.8354507922	5.01799624389	3.84992364725	4.63319395534	4.95813738122	4.61416235225	3.70048038178	8.35715052767	15.8020862897	3.27240811132
Phvul.001G111100	7.6829760138	8.79856447138	6.64602847309	4.64566982975	17.3746096187	10.2279102464	7.97658141815	9.25794725514	3.90425018619	7.63887287266	14.0132309891	15.8853662037	7.67911196951	13.4442456463	15.6343333521	6.38886243037	10.2374810952	13.5498900047	10.1563166195	8.42218464758	9.37318506149	9.43583954745	19.3437210865	19.2221989442
Phvul.001G111200	24.8657147398	25.9914560165	65.7337716295	39.2370830043	19.716826009	5.79090975513	4.42522876444	8.03280067705	3.77629945057	3.24338550378	8.38015328699	9.19359320259	5.5064108448	7.45044796675	7.80036709516	4.86015409779	10.1504133547	8.90039440321	10.0815351354	9.72073056009	9.51016663947	6.50075895619	34.5981372093	13.7593299748
Phvul.001G111300	36.540651709	85.0478851093	80.4572850808	65.0667226895	63.8083966146	52.9080223607	50.0147204694	50.6387515491	39.2021103691	51.5089617964	49.9865222299	76.3611228644	44.1318975729	46.1568808083	56.97853731	44.8218405228	50.9616329082	59.8824721961	64.331620077	58.6677996731	61.5004122157	51.3292366275	116.473694392	63.5087755886
Phvul.001G111400	853.364924766	1033.55922966	1832.794555	1084.31466131	366.245432494	444.853817017	120.109657405	113.345587485	149.707800243	144.945779755	34.6011126722	35.8306840133	104.066783207	33.5007407596	32.8427492234	181.419769803	434.873478558	514.803415934	235.725249674	218.119592945	215.460704713	108.189970957	79.1481943529	20.6144539456
Phvul.001G111500	2.4618610158	4.79477849145	7.94253142718	4.40965747091	15.9856773129	6.99648257416	1.53902826255	5.05471231965	3.24945827	15.5565421867	46.5773797749	47.0153236786	4.73196703378	2.90989558377	4.99544692895	5.63573725536	8.49711857115	6.98559770988	7.94486151319	4.56803162901	7.07544876784	5.25258102439	7.30973281421	61.4732816191
Phvul.001G111600	5.07945057474	5.50594285564	10.5863786287	4.92561484618	5.06208626675	3.98926723632	3.67124241831	5.52431204457	3.2698008825	6.7855038829	4.94755045319	6.07654875079	3.97561376784	1.26996272161	2.66723916764	1.3563220738	1.10075332794	2.21338755553	2.14220262765	2.83413954232	4.19052630381	4.81259193981	5.75262565472	6.67097408684
Phvul.001G111700	60.7144300431	72.5170560187	51.0723418344	17.9157374255	12.5950017714	20.1269674897	21.7096534746	47.0906512873	26.7278112318	39.1206984819	24.141020669	18.1710927848	14.775067149	16.7039529282	35.9351599685	12.0369953638	12.5270914281	29.9902672618	30.844815226	20.500509055	21.0810107437	13.6089611158	15.3986455981	15.4986767161
Phvul.001G111800	0.0510362564358	1.73948976151	0.0	0.0	0.0	0.0432749514645	0.217753192345	0.138198721326	0.0	0.0523126694158	0.0	0.0	0.0	0.0	0.0	0.744227047593	1.67314505847	7.96814986685	3.83829554483	7.17380440499	5.68158356147	59.0852391481	5.7979868606	2.53628202301
Phvul.001G111900	19.3983145467	12.7256303028	14.0709254557	26.3355891516	19.8663412096	17.6754262175	17.0202215316	12.1592129422	17.4013817438	12.1615267112	18.0111227594	19.7787135817	14.7191106436	19.3112447681	19.1840368524	12.8374808874	15.9881432293	10.7481564849	13.3565498428	15.8242184552	19.7684796953	14.7556184935	21.3662634361	27.2969827061
Phvul.001G112100	424.716604789	208.057069234	20.4632561463	257.115206556	176.585817329	603.747291582	121.778020616	29.6017687314	20.4277445699	138.407590528	116.014194881	373.364122254	16.1010755054	18.0975773912	6.58303299018	350.271692213	1537.91003545	20.7527055572	53.7132380574	560.499401986	553.242216251	135.668965623	549.586373317	148.740152222
Phvul.001G112200	20.6753793711	5.25186001163	15.2650854685	28.0068201992	12.5139907123	9.15180409528	10.3180244413	18.0211855281	3.94966925712	9.00774815058	6.80060870992	20.4046676563	3.53058999511	2.43461678658	5.00627597181	8.93141000331	18.8919171193	6.01740619089	8.28947852544	7.45568271536	5.9060919146	3.4273444693	7.95164510629	13.7432686513
Phvul.001G112300	0.0	0.0	0.0	0.0	0.0	0.0145641875254	0.0244282833391	0.139532363992	0.0	0.0	0.0	0.0	0.0	0.0	0.0323634355826	0.103073933232	0.0363288432478	0.0144940077736	0.0543849530413	0.0303691107569	0.0392904922662	0.0	0.0	0.0
Phvul.001G112400	0.098997327084	0.404900003815	0.0	0.195198178145	0.541637364858	0.335769495951	0.580780313419	1.27333387326	0.343004809363	0.025368310719	0.136791257241	0.20067397381	0.375470567455	0.198661607667	0.0	23.2963639629	233.517152789	37.5502792611	22.7058202998	40.6083221344	17.2106014466	24.9424915472	58.3861507645	12.9567305364
Phvul.001G112500	0.323966875902	0.441675861871	0.303292280692	0.365018478309	0.393888446022	6.63203868852	0.608847834393	0.595280136848	1.60353819328	1.51803091834	6.84260102109	7.94296432051	0.0619522846944	0.705840602582	0.348809812758	4.02708628738	23.1992529342	4.72550192556	6.81405751564	7.30322001829	4.0582438572	3.09276163358	3.26833899603	2.87495673518
Phvul.001G112600	0.127713708928	1.48664746045	0.387527184903	1.28908670481	0.143165904908	13.9699207489	2.25988989638	1.51923541431	1.7275431663	1.47540990639	3.58636200992	2.54979808006	3.25888746946	0.947105500972	1.66794580717	63.8848311128	30.4094120194	44.8543495765	45.8261766181	35.1118681589	30.7200430599	28.053565872	15.9936053693	14.3260821722
Phvul.001G112700	0.543408481953	0.887577718623	1.36237725444	1.20329408729	0.16868225659	0.153645306605	0.110763857006	0.859461836252	0.370637934637	0.349603676576	0.292017689875	0.11370912344	4.8508182953	14.4510122696	27.7474814621	0.0236533125743	0.280610109393	0.169582480353	0.291669579909	0.307405445969	0.173079747975	0.0751020211347	0.0218299362912	0.242107623873
Phvul.001G113200	11.8766955682	9.46382464584	18.4026975026	20.2852477151	14.5271820926	8.95223841922	9.09853762561	9.73329657224	11.5654092172	13.9644740564	14.2338834665	7.81374656093	9.77612038317	14.246226417	23.6668784028	15.730605119	12.8262533867	12.4091528781	11.9305651099	7.15840068037	7.46570814082	12.1007135367	16.3733882032	8.3357452253
Phvul.001G113300	28.5989309738	27.2074919708	36.4667163712	24.6354109626	49.1942248684	34.5059643431	19.1475225084	18.0905415102	25.9203571172	24.3693976734	23.3416192918	25.1322477052	13.3963998562	22.6121634615	18.7830447291	27.8193319686	40.4953212932	27.6033469516	25.0002671153	34.2113106189	34.1829873707	32.8840887204	34.7832646531	20.6175871444
Phvul.001G113400	0.378029616254	0.138662183846	0.0888694524059	0.267390520221	0.0	0.0862407961327	0.241083891525	0.642624054164	0.308046205378	0.0695011179381	0.0	0.0	0.546125805743	0.380988816482	0.383275544257	0.145320222193	0.0	0.143042052909	0.174555244745	0.0899142600625	0.0775519478302	0.0853449828927	1.07564968592	0.0290485502635
Phvul.001G113480	0.0	0.0	0.0545158276686	0.0546757636285	0.0	0.0352688747573	0.103522878444	0.0	0.0960769719183	0.0	0.0	0.0	0.0	0.0	0.0	0.142631727333	0.0439872605439	0.140395705289	0.0329248729829	0.0183855838492	0.0158577497997	0.0563426469341	0.0	0.0356389224265
Phvul.001G113500	1.33840250559	0.836317610142	1.90036766372	1.6127208922	0.406817272299	1.22943798142	0.317248776315	0.377520658452	0.51525352564	0.628776432521	0.308226775455	0.0	0.24883358909	0.268582194386	0.420302163415	0.191230788473	2.24105330285	1.69409595821	1.50087560681	1.28180642282	2.38122952084	0.352521574246	0.285378296187	0.0955644212325
Phvul.001G113600	0.0	0.0	0.0	0.0	0.0	0.0754606966161	0.0	0.0	0.0	0.0	0.0	0.0	0.0	0.0	0.0	0.0	0.0	0.0	0.0	0.0	0.0	0.0	0.0	0.0
Phvul.001G113700	4.39895173475	3.61506791469	3.81689036706	5.15784512634	3.87617404383	3.52204069459	5.87476548584	3.81839050483	7.00999925788	3.66059171228	6.35365204518	4.63971860125	4.60957304305	3.56792540731	3.5233295457	5.46616775491	4.00366142623	2.76784062765	3.70047455644	3.92951448712	5.23579996546	3.5987593791	3.87471434483	5.4763865373
Phvul.001G113800	460.339126639	537.953534072	868.354283089	922.045209802	421.708117666	741.240097824	349.498971245	553.363667233	593.215126219	988.21205911	511.355727931	353.684417844	478.669220014	490.835193744	550.559111924	713.480120946	378.019695946	563.535648377	514.468537817	397.377769153	237.651337007	311.229603774	109.317349789	57.8497035299
Phvul.001G113900	0.136129211717	5.75328755155	0.0713674378785	0.0715768122964	0.0662039580585	0.0923419614423	1.6262791	1.51133381763	0.377327151664	0.0	0.300958202675	0.0735847203729	0.0728896861351	0.568205118271	0.0512988300153	0.770224963517	6.82374456923	33.5424041467	46.2919936907	53.2883825028	85.7164033704	198.362410156	121.769409334	43.6927964633
Phvul.001G114000	1.46042210724	0.746642528402	0.0	0.0	0.0	4.17936165874	7.52923538147	0.741489293267	0.843342309061	0.187118394449	1.00898166666	0.246697492019	1.79202719801	0.0	0.687930464051	46.6366128453	71.623478849	1.38640758973	1.01152526442	0.322769138686	0.278391607596	2.96737940519	7.47349657708	0.0
Phvul.001G114100	2584.05826012	2123.7622306	2632.95343529	3385.7609601	1043.1207639	3123.62790128	2791.69869327	3179.67740102	1058.92552871	2552.58277153	851.056304632	1754.47539415	439.423821884	103.590859201	82.2844329192	1409.35426689	3627.42421939	1210.53240733	712.142108858	1485.04230166	909.123676188	293.408064581	323.18384446	42.1595811488
Phvul.001G114200	0.0	0.0	0.0	0.0	0.0253474890663	0.0	0.0	0.112906129575	0.0	0.0	0.0	0.0	0.0	1.00407008736	5.57797790617	0.017872472422	0.0	0.0	0.0	0.0921522431094	0.0	0.0	0.0	0.0
Phvul.001G114300	17.0430978884	10.1608517528	16.1606733528	12.5342522244	12.126407861	10.1530697384	14.3601875143	12.9101894653	12.2785014311	10.3636464959	9.16238194671	11.256621419	13.8645159822	20.1906966117	19.1023154514	16.2080052822	10.3447371511	14.4510091938	12.6449463596	11.8935976332	10.7806658972	18.8302017034	9.33851507824	10.0717789349
Phvul.001G114400	2.49465782489	1.84057258118	1.76945154979	1.46600917304	2.47998753297	2.57566980961	3.9862074431	3.01995776742	3.32180107032	2.12084654979	2.91984251459	1.88391798268	2.92031989153	5.20636726885	4.53452756586	5.00688320339	2.3278040147	2.35274939652	3.60092470339	3.23024160678	3.40152274097	4.34658391747	3.10890782549	3.72172700319
Phvul.001G114500	10.2322420137	11.2031990192	16.4373165229	11.3672853907	22.8720992239	17.9090187454	14.4880303651	20.1982155021	11.7129386518	17.0316412066	26.4003501906	31.4180433954	24.9293542222	25.2579231276	32.246330369	16.3017406645	25.113375326	26.7245308261	26.2160331646	24.0752936085	24.700726913	22.9370408077	45.6893223172	40.0925412175
Phvul.001G114580	0.508539840914	0.346655459615	1.99956267913	2.00542890166	0.309148839863	0.862407961327	0.723251674575	1.03278865848	2.3493107181	5.47321303762	2.81073464284	1.37445745554	0.68073760444	0.816404606746	1.43728329096	0.653940999869	0.268898312968	3.21844619045	3.0190932637	2.02307085141	1.93879869575	0.918474577798	0.520475654475	1.08932063488
Phvul.001G114600	0.0	0.0	0.0	0.0	0.0	0.0	0.0	0.0	0.0	0.0	0.0	0.0	0.0	0.111872735672	0.0	0.0	0.0	0.0	0.0	0.0	0.0	0.0	0.0	0.23883310494
Phvul.001G114700	13.5850924356	12.5998017713	12.2547802309	10.8015889564	17.0789505881	14.0122959138	16.8395130491	15.7993874147	14.1907848728	14.7425604901	18.0111960861	19.9786384838	14.5292448866	20.4133264199	19.6326393451	19.0391911751	21.3301283727	11.5365699223	17.4301852216	18.764631032	17.562417981	10.3159214389	25.7094903321	23.1110518344
Phvul.001G114800	1.71417923903	0.0	0.0	0.270394908089	0.0416829896444	2.40700892969	6.46930961437	0.0464174677968	0.158380497849	0.0	0.0947438643655	0.0	4.36677165933	74.4875525278	70.5281768678	37.7245648698	108.116725594	3.37666284064	0.839254748724	2.27311331619	1.15020866445	4.54016176407	14.5616503363	0.998747907937
Phvul.001G114880	0.32918313282	0.766724152694	0.325430474279	0.438001541744	0.419557059544	0.454342349706	1.14123186514	0.978556308197	0.836589214735	0.426926085271	0.393688202259	0.36844264623	0.225890733667	0.144714734626	0.20207268803	1.46914021559	0.670920923092	0.500373633256	0.562396067443	0.549472269053	0.51120724386	0.317438312159	0.373153831448	1.30078121898
Phvul.001G114900	4.9616011209	4.84159367462	4.8549445479	5.18188788591	6.63157463648	3.64516586995	5.35275284691	5.29129591138	5.41631062931	4.42385397472	3.75659045344	3.16879690226	5.56504345523	8.21080909983	7.55574223285	5.56448125266	4.06107046411	4.48790173637	5.59529010908	5.67811771182	5.00108265005	7.64153312221	6.95623786411	5.64886843788
Phvul.001G115000	0.0	1.65206087611	1.17460024808	2.3813035758	1.22846916137	0.0	1.69860821857	0.566558349794	0.0	1.89261472877	2.46461274825	0.0	0.0	0.375079602185	0.0	1.2196933849	0.0	0.57306733311	0.221515185748	1.42732465402	0.0	1.09114779842	0.0	1.38188103397
Phvul.001G115100	3.22053236911	2.95989335331	10.6405389905	11.912749053	1.74039754339	7.56661031275	3.55147704304	7.53908890402	8.87150217314	9.31205778056	15.1215236697	9.51402368057	23.3693568982	22.9627235306	25.2126503657	0.988908116927	1.85007092632	3.94576624484	4.2506148554	3.83093070456	4.16737365183	3.11734537981	3.27809810835	2.52015061833
Phvul.001G115200	0.0	0.0	0.0	0.0	0.0	0.0	0.0	0.0	0.0	0.065157298067	0.351341830355	0.0859035909711	0.226912534813	0.102050575843	0.11977360758	0.0	0.0	0.0	0.0	0.0	0.0	0.0	0.0	0.0
Phvul.001G115300	4.16500637531	3.65540894161	3.6165155586	3.21650753758	9.14673642474	5.34156887199	6.38629906434	3.91213546685	4.32925997046	5.17637211115	6.18669928699	7.95024385616	7.89838146772	5.6416991106	5.10099810273	12.8540651382	9.05700643166	10.0825034588	10.137971676	13.0482522189	10.7183313637	16.3612729179	67.0852203713	15.099935616
Phvul.001G115400	29.4016084409	19.6905262141	42.9673468725	33.2492219331	13.0074789151	7.15999167893	8.72171652649	7.37178309003	8.73741857411	7.83286302343	6.54664848834	6.76410100211	4.70549213516	6.16465804128	6.76731596032	4.11082052511	2.64665208935	2.67608906855	2.58594249492	2.8711440825	2.49095746564	3.41593675714	5.41611249031	4.22321230754
Phvul.001G115500	17.7474182078	23.5478927784	11.459117823	23.3602352149	20.509050956	15.1290722559	21.2703570902	14.9254619032	17.0122500276	13.3451423565	11.4899330506	12.9709644636	17.1736694869	15.7904819823	17.7270268412	15.3774335231	21.3814538423	13.6928954274	12.5626519253	20.3732311176	25.9777459061	16.3915529769	15.5864800554	32.5502092091
Phvul.001G115600	12.2399274031	5.60812861133	5.43370480793	6.71755105234	6.4036821437	9.63658989903	10.8279785249	7.11968228506	13.014186088	8.49726891924	9.47675426182	6.65769285612	15.2311497805	22.853538702	15.7825631631	15.3393190029	6.20549435883	10.3575634901	8.90546033353	9.25793585646	6.58250897889	16.5909068405	11.356723639	4.90026853338
Phvul.001G115700	16.0234510074	19.0328567919	32.9120358377	24.0317508349	33.8174337933	24.5344652911	9.25713966825	21.2852496875	5.66886133309	11.4659483786	27.2765297771	34.1508617241	10.5222422055	13.3901231838	20.6748593961	1.44836224784	21.1581103876	15.9523451145	22.059239973	18.1902312801	25.1136582432	2.79442640073	49.5624480432	101.910344398
Phvul.001G116100	0.0	0.0	0.12688443063	0.0	0.0	0.0	0.0	0.0	2.0125539976	0.0	0.0	0.0	15.4582435178	0.0804285739496	0.0	0.0	0.0	0.0204230013218	0.0	0.0	0.0	0.0	0.0	0.248846504241
Phvul.001G116150	0.0	0.0	0.0	0.0	0.152755897344	0.0	0.0	0.0	1.16083588424	0.0	0.0	0.0	25.2273347528	0.0	0.0	0.0	0.0	0.0	0.0	0.0	0.0	0.0	0.0	0.0
Phvul.001G116200	0.0	0.0	0.049155184386	0.0	0.0	2.27375865484	0.0400042629484	0.482391190791	2.16573858999	0.0	0.0	0.0	15.6683922094	1.92457888796	1.6959690457	0.0321516207135	1.01137872937	1.34502228854	1.03905580278	0.646530105278	2.14476414105	0.0338682460645	0.0959612707987	0.0321344805374
Phvul.001G116300	0.0360179988505	0.0	0.0472072133353	0.0	0.0218958706142	0.0152702927385	0.0128063112699	2.99909286661	0.0831965009782	0.0	0.0	0.0	0.0160713768333	0.0	0.0	0.0154387419868	0.0380901488858	0.0151967105114	0.0570216602924	2.13337881801	0.357026673822	0.0487891217549	95.1445382737	1.17271887573
Phvul.001G116400	1.5236024777	0.944969450009	3.97028551193	4.99428928394	5.96276770055	2.11950231621	2.42775245701	2.64190318037	2.13471021981	2.32401045905	3.61814519529	4.52242758651	6.96446933773	4.82188970859	5.75652688079	2.77252120262	3.23065809667	3.67354686041	1.87601810647	4.22121514188	2.64254533772	2.80510084397	7.96076271523	5.98310406133
Phvul.001G116500	230.726409303	217.27850645	755.212606545	447.968251544	30.1362869081	18.3341544371	22.6511709637	29.2750958008	56.5226756473	42.9748579251	12.6795362777	11.1891018047	22.4492134442	24.8912693435	18.8798694023	7.59540361329	7.58492426505	9.03390031926	6.88800537199	10.9095968876	9.8519696688	23.1455593605	45.4471630737	5.64832921791
Phvul.001G116600	5.34502658644	4.5836323833	2.49604852082	4.03320933288	2.64359678333	5.72249265253	7.80893534685	6.62519535717	11.6084307212	4.80142099799	3.07005319503	3.08165135282	8.92250997572	7.6009038186	7.09452310971	10.7729275129	4.44756144644	5.23029935879	5.23434126214	4.7000382876	4.29584969219	8.64936573997	3.38389744396	3.35416325272
Phvul.001G116700	1.72645165391	2.08473629755	1.48697270827	3.1771922091	2.63883166774	2.63502478715	4.29691670403	3.94033917738	3.75998228093	3.23589500608	4.36215630483	3.29965017328	5.1503380881	4.47419891873	5.90182376752	3.57326652584	1.46062085935	2.53907902692	2.59655965682	1.46084715829	1.91820175811	3.74177634004	4.24073466279	3.46570001528
Phvul.001G116800	13.3947163296	5.34598476469	7.73185893799	12.224807862	4.43004511387	7.23834204422	9.5990949303	4.69830746343	8.81707190708	5.05082860336	3.64413687244	3.7515654351	14.4619413739	10.8632879435	9.87300366238	8.24040031679	4.11014675614	6.55925085507	5.43878247082	5.95143290812	4.57751789548	11.626052698	6.53490797365	4.10313722163
Phvul.001G116900	145.389781878	107.026386621	3.25815388939	66.4028525099	159.929804393	94.0832657179	165.545596868	15.6404879488	13.2404985561	49.1737434181	22.7381142516	50.7913522463	24.0990005374	15.6454649516	20.6005634606	99.2341710041	80.1564018126	80.727583982	13.0854056468	49.6531160361	88.8844552868	105.65543931	95.7555209847	134.607934753
Phvul.001G117000	148.808259244	83.2682937135	79.8559380882	102.464302249	124.297284362	120.707189276	115.236371883	89.5539808225	132.58416782	91.0124891192	74.2797586676	64.1206808368	126.957394504	232.566324075	145.541087233	186.610897815	117.021982426	131.075942925	132.886797377	125.354124238	99.8138369795	187.490798502	98.0223062988	73.1793182805
Phvul.001G117100	27.030450499	19.2649597121	14.8782874215	17.5288924439	13.5327883303	22.5046483447	25.097587341	20.3444374697	35.5139733524	18.7710467334	16.3709316708	11.0397270278	32.0968173983	49.3528067926	27.7148096878	37.3387626906	19.3471662639	27.1963126648	30.4767506987	21.9960078288	18.6234652121	29.9658436473	14.7524662461	11.6714701696
Phvul.001G117200	28.5942834149	26.3330395346	33.846601721	45.1285460564	42.578405844	30.3233274141	52.4377967303	40.6923123171	39.8949922866	35.8958989725	34.3234325043	34.8572541382	47.5300547939	53.000917638	61.7491942581	37.717240575	29.9031694432	22.3343286452	32.3999417691	34.1173956528	36.2018098636	38.4118957022	44.4945821016	46.9447012315
Phvul.001G117300	0.0	0.0	0.0	0.0	0.0	0.0	0.0	0.0	0.0	0.0	0.0	0.0	0.0	0.0	0.0	0.0	0.0	0.0	0.0	0.0	0.0	0.0	0.0	0.0
Phvul.001G117400	15.4933381584	13.0217551845	12.2284933235	10.2501475627	4.07795536233	10.8129253278	13.9230991957	17.1272501004	11.3261309072	16.4741749144	5.97547173572	4.34852263135	2.44620575593	16.1810156573	18.8307598009	20.2150912514	9.68676967688	9.32412980036	10.7007543146	8.5642526384	6.65976192885	6.41138451796	3.15397044665	2.3778362906
Phvul.001G117500	18.9790119868	18.8025921295	27.2756345935	20.4553747969	11.8713154507	16.6040267202	12.3242085348	12.581844553	9.86710501601	10.0707119892	16.8644078571	12.9473892312	7.32473662377	11.9521634428	14.947746226	15.6276204385	8.45384028173	6.90292338927	9.34735427187	9.25217736043	8.58523328064	6.39258306147	12.4914157074	5.67318186647
Phvul.001G117600	2.02285616964	16.0241079002	60.081323457	115.682316087	11.5481586001	2.83738385626	4.51801062928	2.50544612088	14.2473336574	5.94573189967	14.4217387721	1.15513391753	0.98359978114	0.420294097855	0.172650168557	0.479547826993	0.10474674222	0.547510625477	0.18478454378	0.0405027463611	0.208273320976	0.440530053882	0.231773816471	0.172724638196
Phvul.001G117700	20.1293971562	21.4843254156	34.7294147819	21.9939924307	14.8628679654	16.228573795	11.1696421685	10.9107393369	9.22822771281	10.5701700231	15.6174392505	15.4354538712	7.31343997096	11.9778498419	16.7280932985	13.2021853659	7.81804111852	6.41116539296	8.32507124097	8.61840041894	7.83702417641	5.87427265944	11.4454718262	6.48054347966
Phvul.001G117800	0.0	0.0584133572872	0.280781118434	0.394246805141	0.130233212379	0.0	0.0152339871275	0.203035684114	0.0	0.0658761850065	0.0	0.0579009158802	0.0382360138903	0.0343921699933	0.0	0.0	0.0	0.0542325937808	0.118704569646	0.170449299416	0.0653396551428	0.251498053901	5.19640387627	0.146845229015
Phvul.001G117900	16.9829154707	21.3961108245	25.7265068045	35.3142334488	311.539547249	119.247874369	26.9031244921	25.902273946	19.4312496874	58.8522515724	92.1784071594	92.7791524989	22.1583874123	15.3928356135	21.9008799614	4.53639113938	72.9399129512	86.9011139515	56.708448674	32.3462861663	32.0200456277	25.5879529546	14.7430446372	13.6987980655
Phvul.001G118100	0.0	0.0	0.0	0.0	0.0828341389105	0.0	0.0	0.0	0.314740191898	0.0	0.0	0.0	0.0	0.0	0.128369799512	0.0	0.0828567050485	0.0	0.0539295766402	0.0	0.0	0.0	0.0	0.0
Phvul.001G118200	8.3587712654	6.65025063545	12.6003484126	14.5048981756	0.777327681606	0.200782341329	0.134707628967	0.160299791782	0.328174224479	0.679600731944	0.261753558757	0.255996510566	0.0	0.0380144051922	0.0	0.0202997206168	0.0500830560738	0.0	0.0187438162713	0.0	0.0180553315347	0.021383554472	0.0242350083015	0.0
Phvul.001G118300	3.3364015731	5.90934166671	7.02500562934	5.24785133145	0.80020432419	61.4910578235	6.06314721583	14.9030438195	2.10779279381	14.4685738511	18.913354606	24.3163361059	1.62868062371	5.90558098712	7.19984900894	5.08484964384	60.6755221336	92.4046581792	90.4048573212	62.2198276431	109.261707164	16.0430040343	134.020924465	35.5261054905
Phvul.001G118400	0.0	0.0	0.0	0.0	0.0	0.0	0.0	0.128239833425	0.0	0.0	0.0	0.0	0.169052354096	0.0	0.356930662058	0.0	0.0	0.0	0.0	0.0837339007234	0.0	0.0	0.0	0.0811555949713
Phvul.001G118500	0.0875355463868	0.0	0.414554142329	0.857622217727	0.614800750225	0.0	0.0	0.0	0.0	0.0	0.0	0.0	0.0	0.0	0.0	0.0	0.0	0.0	0.0	0.0257950746081	0.0222485096234	0.0	0.0	0.0
Phvul.001G118600	6.73601257291	7.18989101424	25.386142566	27.3512592738	10.5797602975	0.3048917035	2.13079197055	2.98592994864	0.221483838743	0.0	0.132492542087	0.0647892403283	0.213924275245	0.731190657894	0.677507275202	0.287704682322	0.633767067601	2.04304507892	1.93547258387	2.96686784045	2.2299448972	6.23449410384	38.1261560228	6.40828623996
Phvul.001G118800	5.85752072253	4.83303877306	4.75723672855	4.24471678453	3.5000442936	5.16838336976	7.54632100336	5.49045338981	7.7851566058	5.3753911814	5.63794004246	3.99168540852	6.7737230005	7.75991949284	6.76824408215	6.53442832099	6.06214819602	4.3196772075	4.44840791224	3.90585648897	5.28707507211	5.96779731534	5.7259946892	6.15365972521
Phvul.001G118900	39.5764043878	39.414798501	45.5092069504	72.0788491119	22.0984633672	6.47883006182	8.29637676979	5.67543029468	1.75046680956	1.65576192735	0.0	0.120014996118	0.263464933865	5.73130707186	2.85957149528	3.94050566676	22.4483065544	38.9413905408	19.4692917893	21.3614575954	17.3763679071	41.3411510323	18.506754227	6.79468513436
Phvul.001G119000	0.0	0.0	0.0	0.0	0.0504732799776	0.0	0.0738011912831	0.0	0.0	0.0	0.0	0.0	0.0185234722297	0.0643126894294	0.0262035321074	4.56495303691	1.86867864351	3.57190602241	4.9150016811	2.16858515392	1.06230341599	0.243864372595	0.31908344205	0.0711393067678
Phvul.001G119100	58.0702899077	56.0262322648	171.132327295	168.483378937	21.1497919256	8.47196656749	9.39467799228	11.388444475	10.8964022899	17.4258884226	9.26455991595	11.5305031051	5.90657582655	3.26922206683	2.87200229417	0.751361291553	0.604481488563	0.61095927683	0.361968005924	1.92020284201	2.49769147144	8.75810570792	22.479089066	4.78572666972
Phvul.001G119200	0.0	0.0	0.0	0.0	0.0674618883857	0.0322702862465	0.0308571322275	0.0	0.0	0.0740091421574	0.0	0.0	0.0	0.0	0.0	0.0341508572121	0.0	0.0	0.0	0.0383614211957	0.163537104975	0.0	0.0	0.0435800814861
Phvul.001G119300	70.1085054658	85.8960044233	8.95001388423	125.22501847	85.5192119768	63.5882136819	51.5095176492	19.8798860627	15.0659022825	34.8559316317	22.2138705644	42.7884862932	23.2416993722	33.8465548577	50.0813377829	37.4869920269	39.0868274626	45.3747848866	12.7014011082	40.3898723481	79.8534895077	56.7854314777	55.645003627	120.521497993
Phvul.001G119400	20.2498612143	19.8029925973	29.6920750335	23.8791400811	36.869533054	21.4705567676	17.3427420915	17.3484942957	16.2993783615	21.4710422242	41.6817722175	39.9822237833	21.5823362798	22.380599586	20.6566789358	9.80855197728	19.3624054897	16.0697785923	15.990073356	20.1311280787	31.6806880103	17.4543189985	24.3616033003	78.0782446822
Phvul.001G119500	19.7681823672	22.8845934955	23.7720658102	30.7156289895	21.7436269415	16.55375497	15.7928957486	20.6653066033	14.9693259858	16.9707027845	9.08083499995	14.0617570451	15.3071705023	9.67638326783	11.3061371767	33.5220217164	15.4453812003	32.5305136402	23.8394829282	13.2888089011	12.1963363288	16.4582401621	7.19417464251	16.252719735
Phvul.001G119600	2.87489773462	3.10350737225	1.547789156	1.74989925774	2.36490741247	2.48300996221	3.29833162976	2.31518298223	3.6535690327	2.55243159923	2.80581216536	1.70423096063	3.00430606513	4.03198071983	3.22193102002	2.54704865798	2.2830455714	1.41589086347	1.86961712442	1.74789542328	1.82539085611	2.9532737738	2.12200932332	2.06951843209
Phvul.001G119700	15.9191981041	6.02111375416	1.76596890821	4.32947734844	0.455055535312	11.0453302641	32.4009061436	20.6703480376	36.656986754	8.01928013059	0.275819754672	0.0337191665494	33.1341394521	11.6598600738	7.14470837427	52.235187496	17.0197553699	17.7735833368	16.1168791797	16.4138796864	11.9670990524	37.7192401269	2.63341224131	1.49761226163
Phvul.001G119800	0.544335120978	0.384171228326	0.0614912191276	0.308358095807	0.0	0.551229517989	1.98161043219	1.20737346925	1.40310557371	0.170821572918	0.129654975288	0.0	1.71034671068	0.96942046311	0.487523966591	0.362545312593	0.330145553559	0.135793332073	0.22652392819	0.310640443929	0.500829712511	1.83737144276	0.288105139874	0.156034234668
Phvul.001G119900	7.47318855447	8.31973103076	11.419041023	7.10847413758	3.03631722105	12.7689449536	11.3361354778	10.5757558628	15.3536491238	14.0114253763	9.54784937138	6.47052279068	13.8577230492	14.9213641971	13.7979195933	7.56559433694	10.3852665365	12.5489692693	11.8905827001	12.1840738866	12.0265174481	6.10432334783	2.59437095461	1.46404693328
Phvul.001G120000	0.0	0.0	0.133304178609	0.0	0.0	0.0	0.0	0.0	0.0	0.0	0.0	0.0	0.0	0.0	0.0	0.0	0.0	0.0	0.0	0.0	0.0	0.0	0.0	0.0
Phvul.001G120100	20.1207889185	5.14123593912	0.0	9.58206867464	16.6840648094	16.3345631798	21.0643550615	8.90863507346	13.3683358281	8.03679540234	18.7167726556	10.2357176834	27.4247953527	25.0088433116	46.7608527721	37.5657462118	9.3167193546	17.2539169922	16.6015069066	14.2061630439	9.07808091246	11.8652101345	8.04118096627	7.92238300187
Phvul.001G120200	39.1058546763	20.5655637853	4.55374467266	14.6726346699	8.83516756803	49.8585620183	23.4556690442	9.45113508155	6.13347425761	7.37258621539	10.0745411539	13.3141453828	4.14810888631	3.53776131803	3.89624988514	26.219000894	65.2247419827	20.4398278913	10.553183602	56.1654834465	75.0061762221	26.6803140794	30.1473627639	29.0107774872
Phvul.001G120300	0.507076416911	0.167591704217	0.0	0.28277990268	0.112094255605	0.403904735845	1.34399933484	1.70595882005	1.13578187235	0.378006080296	0.254786017984	0.228417030381	1.59067319368	1.40609541622	0.868574075115	1.2909453983	0.357499339831	0.674252899754	0.377060856531	0.57053508903	0.339777958479	1.30436605509	0.487524677789	0.144824786566
Phvul.001G120400	11.0981341752	8.27799643229	127.348357013	24.956448554	15.0209965721	1.53880636237	15.2394091325	67.8535398368	0.644908824576	0.143090536931	0.0	0.0	0.249158861756	0.112055534259	0.263032236255	0.0598377385501	0.0	0.0588996688448	0.0552513799893	0.0	0.106976069213	2.39523762445	0.071437834928	0.538252549001
Phvul.001G120500	52.6907355843	19.7403463416	19.3712907649	23.2189742876	25.3475960178	29.7512552397	43.4500309814	29.8535478327	43.2986886778	23.7095585877	16.9355656961	10.5549053548	47.6114199629	77.4516505404	42.6778127128	127.322588599	41.108538715	57.1878506211	49.365359559	43.0222662071	27.9448790916	106.992599763	20.1689806359	11.4796929016
Phvul.001G120600	0.0	0.107981675925	0.0698981861135	0.0	0.0645200125122	0.0	0.0563224419014	0.0	0.0	0.0	0.0	0.0	0.0	0.0898549643816	0.049745280775	0.0	0.9786037244	3.25978870319	1.93395128243	1.37565483621	2.15602083887	1.81411785305	0.135375138708	0.135953678446
Phvul.001G120700	1.21771227585	2.95506980169	7.97937229123	4.48191635947	6.48442687923	1.79660130598	0.415642923587	0.329738682296	0.337529247982	0.124816716936	1.41337967787	0.526588033136	0.282975713882	0.659975153932	0.458881780467	1.67027119693	10.8417224252	16.804208499	12.076978939	21.5960929494	26.404713877	69.8701624743	35.9677638715	20.6375110682
Phvul.001G120800	21.1396075441	19.1570588478	20.6438954597	17.2971081711	14.6804716629	28.6817564497	18.894403818	14.6982123511	16.9852770378	17.5636764856	15.0342934847	14.1024247329	16.3045066045	16.1053962357	20.7401296789	25.1422245856	20.7861612222	18.5678759815	12.5402538745	15.8969679511	16.8465030375	17.1168110368	16.4096864855	18.2380212568
Phvul.001G120900	0.782641601467	0.455897433094	0.519345444298	0.0	0.247909332205	5.01131064382	1.70514781435	1.15028171986	0.470983532984	0.0696669917279	0.0	0.0	0.773343913397	0.546114279663	0.455905802524	0.0874002290994	0.580769015044	0.57382053511	0.356699744454	0.97789805037	2.02245855356	0.491022208656	0.279640762137	0.0599828298043
Phvul.001G121000	2.9303711104	3.57143760398	5.75915709146	2.87261124558	3.0230505522	5.23936079667	4.02900958086	3.87833657689	3.4664860784	5.28614840103	7.38150772574	9.28295679931	5.50971998594	3.39995613203	4.29687817194	8.28086460779	8.09959722204	4.1209681496	4.6636765564	4.07726177828	5.92053405229	2.47459472587	6.43275379203	10.5773547824
Phvul.001G121100	3.12833673443	3.69406746928	0.970614271107	0.9258468334	0.467099403441	4.95554757502	22.9216265939	7.9826292145	3.71865199747	1.01822858396	0.252785556744	0.0746621771564	9.70730074713	7.91187319441	5.10193096109	11.9821035282	10.1957948766	10.3869775373	14.6937446051	9.89788497065	7.48147460193	11.8194343564	2.71513090838	1.75199706352
Phvul.001G121200	6.52860633711	6.10003994548	4.94226559427	2.66333640695	3.69512289227	18.3491780863	16.2688746245	14.2875901371	5.46005811163	4.21213860282	1.24427778656	1.21691094878	8.73927169653	5.82777359598	5.88547624284	3.47390001511	5.11863349902	4.67798397536	6.92760583407	5.34865460056	3.13273085701	3.10055961526	1.12323994997	1.32612946855
Phvul.001G121300	0.0	0.0	0.0	0.0	0.0765570594393	0.0606719168773	0.0	0.0	0.0	0.0	0.0	0.0	0.0	0.0	0.0	0.0	0.0	0.0	0.0	0.0	0.0	0.0	0.0	0.183925494131
Phvul.001G121400	3.69270157627	5.63018115279	4.36872167558	2.98711455838	3.5864428072	3.76106919605	3.97769923531	3.81629937025	3.43203652731	3.91005986604	4.82092496856	4.04533411722	5.6158240841	5.02894921962	5.53877201972	7.26919540985	5.43023293912	4.55422482928	5.3444900087	3.24519191305	3.43211996229	5.66306524848	4.36758311875	3.42609448581
Phvul.001G121500	107.656924812	91.595529367	198.899895177	113.666196615	107.093824526	74.8830460005	53.5069776605	71.4767697981	51.3302228596	90.226875844	60.9346057477	62.6285802853	84.0518279897	108.96690921	88.6234300919	144.607330537	119.573498868	137.773787111	109.097498465	116.905503036	82.4391837878	141.878327706	104.23261503	57.9107513367
Phvul.001G121501	6.33973944176	8.28161223241	9.66014357838	9.59195258487	7.42942316194	10.9244386787	8.17987652747	7.80499710789	8.529782878	10.7280016102	8.27533775568	10.4764037525	4.77847496873	5.62728961357	5.58040956279	5.64009307122	6.86499250325	10.1850310876	11.2907878415	9.03205648693	10.4508540656	7.66086040921	8.97265676123	11.1002959828
Phvul.001G121600	5.66253199603	6.36556164912	8.65857141522	6.46401036675	13.5579740049	10.5715171259	5.91636689609	6.72513545056	5.50722140428	10.8700556608	14.893625311	22.0504529233	7.60209761982	8.25328098959	9.17187290792	10.4752223421	14.6555834017	11.3379123007	12.6408732836	8.45298596053	9.97985356554	11.0793665931	17.6913306182	23.1736498597
Phvul.001G121700	3.72778269849	6.68986386534	8.87428351985	3.50012524244	6.05854645387	4.87033952871	4.21971947624	4.68663490971	4.92037293764	6.39435040549	7.14822630451	7.60786067998	6.44973117653	7.81654704518	5.94879139484	4.9892844941	7.07995130706	5.16785589547	5.51018125848	5.27956038159	5.74284949382	4.49995291812	14.8328609491	9.28881068534
Phvul.001G121800	9.77788694879	7.75031978151	13.2837867414	7.51540199801	11.967233874	7.32686064179	5.79811342461	7.52090052744	9.30434237251	8.22438704361	6.37384844483	8.60420819314	11.3349282029	13.5069951516	10.5276902347	9.27352985974	8.34791234114	10.2246241865	8.84559887937	10.9127877612	9.66008293124	11.8808004322	9.70815730264	10.1035938552
Phvul.001G121900	0.982007968661	2.5182327641	5.08701003427	2.39729431923	2.13206096457	3.96509407507	2.8930066983	5.00170446098	4.32057143558	6.111305198	5.42762551721	4.39194451309	12.352388102	5.44269737831	7.7095655454	1.14251760897	2.20063906705	3.35408951648	5.66340253604	3.49322067829	4.439180462	2.76598091245	3.39804795106	35.0986621115
Phvul.001G122000	0.0	0.0	0.0	0.0	0.0	0.0	0.0	0.0	0.0	0.0	0.0	0.0	0.0	0.0	0.0	0.0	0.0	0.0	0.029609320975	0.0	0.0	0.0	0.0765673467179	0.576901155847
Phvul.001G122100	0.0731682511662	0.0	0.0	0.0	0.0	0.0	0.0	0.0	0.0	0.0	0.0	0.0	0.0	0.0	0.0	0.0	0.0	0.0	0.0	0.0	0.0	0.0	0.0	0.0
Phvul.001G122200	0.0	0.0	0.0	0.0	0.0	0.0	0.0	0.0	0.0	0.0	0.0	0.0	0.0	0.0	0.0	0.0	0.0	0.0	0.0	0.0	0.0	0.0	0.0	0.0
Phvul.001G122300	0.0	0.0	0.0	0.0	0.0	0.0	0.0	0.0	0.0	0.0	0.0	0.0	0.0	0.0	0.0	0.0	0.0439017653825	0.0	0.0	0.0	0.0718542537039	0.224932549665	0.169951234114	0.0430392805945
Phvul.001G122400	34.5145990028	51.421270931	0.10459250937	6.64156915227	2.2577377582	18.876783492	19.0843863023	3.5379631993	1.32826413677	7.6616963167	0.332963949998	4.27773451162	0.172453526458	0.439602480556	0.147413670868	12.3128706416	23.007767037	30.609898999	1.30579654287	44.1074402737	67.7589264796	28.8015964625	5.50182803369	15.3564043716
Phvul.001G122500	0.0	0.0	0.0	0.0333322429317	0.0	0.0	0.0	0.0	0.0	0.0	0.0	0.0	0.111839904145	0.0	0.0	0.0836088949604	0.0	0.0320962852965	0.0	0.0150883518598	0.0	0.0	0.0139744148325	0.074790068795
Phvul.001G122550	1.33316292066	1.81754965028	0.882855532442	0.470024045861	0.409490184732	0.547362740238	0.967978752371	2.64100752878	0.907618069804	1.02128285328	0.969537245396	1.04303440285	1.10744647707	0.202760145434	0.0528829594573	0.0	0.0296812855313	0.0618144671742	0.0111083589203	0.144530379266	0.117703679033	0.0	0.0247037853346	1.22897697972
Phvul.001G122600	0.0	0.0	0.0	0.118464154528	0.0	0.0	0.032042795709	0.0	0.0	0.0	0.0	0.0	0.0	0.0	0.0	0.0	0.285917193535	0.152095347397	0.285348899185	0.199177158366	0.471741626959	0.0	0.0	1.57485428293
Phvul.001G122700	0.0	0.0	0.0	0.0	0.0	0.0247412120053	0.0	0.0	0.0	0.0	0.0	0.0	0.0	0.0	0.0	0.0	0.0617143669107	0.0	0.0	0.0773852238243	0.0	0.0526993610212	0.0895900716719	0.107253438248
Phvul.001G122800	0.0	0.0	0.0	0.0	0.0	0.0	0.0	0.359976129926	0.0	0.0	0.0	0.0	0.0	0.0	0.0	0.0	0.0	0.0373927358226	0.0	0.0	0.0	0.0	0.0	0.0
Phvul.001G122900	3.6136669016	2.29465622702	2.29335416805	2.75009840477	2.15055274889	4.45103877458	6.24195535951	4.03987393797	5.44755575238	2.16394175308	2.20754047639	1.54213392162	7.00983941028	5.16014238529	4.56088514595	6.92956179736	2.69520873621	3.00120823743	3.29274962233	2.47880926647	2.71190114986	7.22260801785	3.75687947923	2.2162776372
Phvul.001G123000	1.02450362111	1.88256687557	51.3367041124	1.13201826079	1.58861885594	0.604315067791	0.580713023381	6.23191209982	0.548744109337	0.228288343592	1.18994605317	1.50488042577	1.43103963561	0.357549462809	0.30773948809	0.318219464656	0.800806654678	0.764283085614	2.19784113017	0.525046774088	0.747215847707	0.442476803903	1.01815675474	3.05327827588
Phvul.001G123100	29.1382192935	19.8307165554	44.9607192791	68.6939908738	14.8039419638	8.85699271232	14.8113496218	10.756277414	19.7387485034	7.46274595203	6.89348058391	4.25580184408	14.6363553842	10.6871534433	6.9619065101	12.9508957726	5.3748258411	5.72272621892	7.72535280673	6.91880386554	6.71645154018	20.1186157702	5.60062196954	5.42906881416
Phvul.001G123200	12.8784318326	9.98063618	10.5997756044	10.3181850926	2.47521078894	10.4845146363	14.045736819	11.9456735845	16.8960815405	16.1602048631	11.0805856678	7.55403306145	15.8574998787	20.610532184	21.3932094175	9.64251349492	4.85181865781	4.29517329683	6.76749918677	8.31012261114	10.2886377372	19.2578504466	29.0118203033	8.35071625675
Phvul.001G123300	26.5714540137	44.6564059624	33.3117642424	34.0559804817	122.216353188	47.2780278414	29.1348723491	23.1165655761	14.7153862461	21.530878935	83.7963531123	97.0142269836	11.744849755	23.6268940883	26.4098202864	29.3026428675	44.2995834559	53.8648109581	61.2173648447	52.0083595981	96.5309225846	30.7996617216	59.843462958	191.414976468
Phvul.001G123400	82.4598182085	117.680286908	87.4846748668	52.0582283765	233.17963333	15.9231102152	20.9231436564	24.8588521497	6.44207073951	6.14619788338	3.85367317735	7.97753652648	4.85331097311	3.73112007436	4.72942836983	0.518029431887	0.39325281026	1.13748783749	0.62550093298	0.65747968185	1.38226431497	1.80496745104	1.47477541268	2.1904945955
Phvul.001G123500	0.0	0.0	0.0	0.0	0.0	0.0	0.0	0.0	0.0	0.0	0.0	0.0	0.0	0.0	0.0	0.0	0.0	0.0	0.0	0.0	0.0	0.0	0.0	0.0
Phvul.001G123600	0.0	0.0	0.0	0.0	0.0	0.0	0.0	0.316044616802	0.0	0.0	0.0	0.0	0.0	0.0	0.0628320564356	0.0	0.0	0.0	0.0	0.0	0.0	0.0	0.0	0.0285723445215
Phvul.001G123700	13.8001079617	11.0074725568	10.6571866116	15.3552411344	1.67089560633	9.90497508398	2.36171726443	6.5899115474	2.64533646542	8.04107438235	1.74069625334	2.01194040408	1.99293690093	2.20626231528	3.02099222551	1.865397383	25.1913743924	21.5506466629	14.8672131549	19.3375923384	17.9887252715	4.24024992753	2.46144518631	2.45316175148
Phvul.001G123800	0.0	0.0248138547999	0.0	0.0	0.0221291031516	0.0	0.0	1.0842740752	0.0	0.0186560308057	0.0	0.0245961709129	0.0324851349371	0.0584388470104	0.0342939345096	0.0	0.0384958811918	0.0	0.0288145245449	0.016090323488	0.0555122592052	0.0986176368151	0.0	0.046784627182
Phvul.001G123900	107.004167738	155.910645136	298.410589916	304.66967865	116.13971108	26.5881256036	24.9372690531	36.3183389935	28.4500948294	30.5126321477	39.8842948597	37.3181913589	21.7212163921	17.899894025	18.4409981639	14.4572363454	21.8549781474	19.0270636257	29.9759672372	28.33297535	31.4638940684	13.5838407949	45.0144478268	27.2863875916
Phvul.001G124000	0.0	0.0	0.0	0.0	0.0	0.402457048619	0.0	0.0	0.0	0.0	0.437225388887	0.0	0.0	0.253992544321	0.298103201089	0.0	0.167314505847	0.267011832096	0.0	0.139866626764	0.120636363291	0.142873823213	0.16192575917	0.0
Phvul.001G124100	3.28994562666	6.94088821389	10.4400028627	8.50997698301	8.27371017555	6.11839121081	10.340593338	10.2201450002	1.11989842095	0.53245688246	0.143077444851	0.233997621129	0.370859886651	3.33521964988	4.16892553688	1.00940710478	1.57480455037	3.56520865393	2.13820824902	5.37176291012	6.45125324462	45.7097433008	19.024471693	22.3673672181
Phvul.001G124150	1.11315561268	1.13820424525	2.73555806266	0.0	1.86093503605	3.89347698502	0.494732415833	0.565174249591	0.642808144365	1.42624443977	2.69171330618	4.13680354696	0.869215442803	0.0390916863817	2.22849135667	3.87678377772	4.41448696208	5.45982663187	5.17671235834	6.02747710777	2.38718536481	0.50261801	1.49530790634	0.894165472281
Phvul.001G124200	0.0	0.0	0.0	0.0	0.0	0.0	0.0	0.0	0.0	0.0	0.0	0.0	0.0	0.0	0.0	0.0	0.0	0.0	0.0	0.0	0.0	0.0	0.0	0.0
Phvul.001G124300	14.6551164171	18.6673096917	6.72974684663	4.03094557195	6.28619844662	11.3984705005	14.5036713105	12.9383073343	18.6140712322	11.8053276204	8.47443533385	9.01084211668	20.7153339795	35.9490616153	36.4143759994	30.2319435198	9.76653037885	13.1789729815	16.7093455556	13.617732342	11.0385293356	20.4793763958	16.3493654668	9.04336169139
Phvul.001G124400	15.5004545211	17.9223602192	62.6739567302	57.3310540601	49.3810501217	8.29473484064	6.77692513972	11.8404746988	9.19375926689	14.1930038876	14.3303203247	20.7196755797	6.52864883628	6.43481111301	7.12983049848	3.96483913306	3.76457638155	6.12602933678	6.83376910922	3.54347143002	4.68059590644	8.58086682329	13.7987521938	9.43849154823
Phvul.001G124500	27.7429440918	32.9071387245	45.2572319591	36.5796604426	52.7106446962	43.1632187199	36.1683295216	41.4674389668	27.631813451	44.1770363156	63.30433138	83.6385342208	41.376948652	43.244311543	59.3068473745	40.6573367624	42.0346542544	56.6651078234	49.2600893345	35.6639064093	41.8226025707	44.0539444962	63.9084148208	62.189282593
Phvul.001G124600	0.0	0.0	0.0	0.728064949711	0.0	0.0	0.0	0.0	0.0	0.0	0.0	0.0	0.0	2.96207998811	0.0	0.0	0.0	0.0	0.0	0.0	0.0	0.0	0.0	0.0
Phvul.001G124700	0.205024751463	0.737598689325	1.37816012346	1.05246994579	6.56105611517	0.623568608051	0.15994597163	1.68620931396	0.0	0.684062682579	0.619031569011	0.58352643394	0.0	0.0	0.120339385402	0.937537428284	3.16126528907	0.813098761076	0.80449840346	1.20370158509	0.503222238293	0.121202820776	0.164837966756	1.13015540624
Phvul.001G124800	7.78086678086	8.91418923183	8.33067376838	14.4288736833	94.4565702204	4.12361318432	4.79965283185	19.4958936419	2.51284508048	3.85001973811	2.42114486994	5.96236843959	0.291249365567	0.582156086305	0.383991338992	21.0556567086	50.8658823004	14.7852248721	11.1958844903	31.7554115517	9.47679535799	4.06389914635	5.69769735815	14.1837314313
Phvul.001G124900	2.33462977841	4.10287985807	6.12211197276	6.61848366387	5.57699924355	3.22865810033	4.87008397854	2.1919490069	3.3506839167	3.46975157235	5.84875838741	2.99490823637	0.92102396579	1.07413920971	1.55555346414	2.11152696195	3.54539533326	3.77649453593	3.08719168028	3.89372926312	5.35785755665	1.60104928711	3.79634547061	9.24716896113
Phvul.001G125000	0.0	0.0578907725799	0.111307664047	0.223268426427	0.0	0.0360051037532	0.120781591778	4.13879275282	0.0	0.0870491139185	0.0	0.0	0.0378939421955	0.0	0.0800078173896	1.3126662997	0.224976473219	0.680800546051	0.436958229816	0.338224197742	0.0647551055441	0.0	0.0434591997772	0.0
Phvul.001G125100	8.6389270852	10.6064950906	17.8910591447	13.1753317785	6.67346992865	8.2964609464	4.48011987022	11.1795044954	5.73284313779	7.58299906889	6.85882062566	7.03046506307	14.0984941183	17.163652604	18.0760455007	16.2440405688	15.091955371	13.2909241563	13.7522228128	12.2785707987	8.47959063091	14.0942232977	19.6861920171	5.0301053853
Phvul.001G125200	21.6559113168	20.1459888578	24.3763784263	19.7592557388	16.8304807769	30.5683330865	41.9414077449	52.8919201638	34.3288941909	57.2783169584	52.5713549103	48.2590320522	73.9310812233	93.800507024	97.4495215806	37.7491667439	30.266295998	55.61065513	44.8050246419	36.9005978225	33.3488793552	71.7834445376	52.9767645285	28.9971522323
Phvul.001G125300	12.0963360217	13.8998742545	27.4503070708	23.4421009476	4.87434675667	2.98912273975	11.034854433	26.812396823	18.9997653221	16.6144784119	7.35430083734	1.82148973476	2.77582324141	10.3199883299	8.66091096367	5.42199625134	1.60816855134	4.11211183168	3.72061720005	2.5664847047	2.31902911958	8.73888433245	2.75902628489	1.48062998916
[truncated: 26,210 more rows]
