# Supplementary material for: Hydroxycinnamoyl-coenzyme A: tetrahydroxyhexanedioate hydroxycinnamoyl transferase (HHHT) from Phaseolus vulgaris L.: phylogeny, expression pattern, kinetic parameters, and active site analysis
Source: PeerJ. 2025 Feb 20;13:e19037. doi: 10.7717/peerj.19037 (PMC11847488; doi:10.7717/peerj.19037)
Supplement: Supplemental Information 6 [file peerj-13-19037-s006.zip › hhht_inoculated.csv]

sample	log2FC	FDR
12Ivs0I	-3.70057	0.0021
84Ivs0I	1.01035	0.228794
84Ivs12I	4.71092	0.00212359
