# Supplementary material for: Hydroxycinnamoyl-coenzyme A: tetrahydroxyhexanedioate hydroxycinnamoyl transferase (HHHT) from Phaseolus vulgaris L.: phylogeny, expression pattern, kinetic parameters, and active site analysis
Source: PeerJ. 2025 Feb 20;13:e19037. doi: 10.7717/peerj.19037 (PMC11847488; doi:10.7717/peerj.19037)
Supplement: Supplemental Information 6 [file peerj-13-19037-s006.zip › samples_description.csv]

sample	name
PvYL	Leaf Young
PvL5	Leaf effective 5 DAI
PvLF	Leaf
PvLE	Leaf effective 21 DAI
PvLI	Leaf ineffective 21DAI
PvYS	Stem
PvST	Shoot
PvYF	Flower
PvPY	Pod Young
PvPH	Pod 9cm
PvP1	Pod 10cm
PvP2	Pod 12 cm
PvSH	Seed 7mg
PvS1	Seed 50mg
PvS2	Seed 140mg
PvRT	Root Tip
PvYR	Root Young
PvR5	Root effective 5 DAI
PvRF	Root
PvRE	Root effective 21 DAI
PvRI	Root ineffective 21 DAI
PvN5	Nodule effective 5DAI
PvNE	Nodule effective 21DAI
PvNI	Nodule ineffective 21 DAI
